# Supplementary material for: Integrated Genomic Analysis Reveals the Impact of Avermectin on Chromatin Structure and Gene Expression Regulation in Bombyx mori
Source: Insects. 2025 Mar 12;16(3):298. doi: 10.3390/insects16030298 (PMC11943398; doi:10.3390/insects16030298)
Supplement: Supplementary file 1 [file insects-16-00298-s001.zip › Table S1.xlsx]

## Sheet: DZ_10kb_loops
chr	start	end	chr	start	end	p-value
chr2	430000	440000	chr2	1140000	1150000	1.81918e-05
chr2	440000	450000	chr2	750000	760000	5.36804e-17
chr2	440000	450000	chr2	2250000	2260000	2.20321e-13
chr2	910000	920000	chr2	1610000	1620000	1.25657e-07
chr2	2250000	2260000	chr2	2510000	2520000	3.32956e-10
chr2	2710000	2720000	chr2	2820000	2830000	3.49331e-15
chr2	2890000	2900000	chr2	3170000	3180000	2.79409e-14
chr2	3260000	3270000	chr2	4320000	4330000	1.02753e-09
chr2	3270000	3280000	chr2	4530000	4540000	2.54595e-05
chr2	3450000	3460000	chr2	3620000	3630000	1.18712e-06
chr2	3730000	3740000	chr2	3850000	3860000	7.55635e-17
chr2	4050000	4060000	chr2	5110000	5120000	0.00035628
chr2	4320000	4330000	chr2	5880000	5890000	3.07605e-10
chr2	4360000	4370000	chr2	5240000	5250000	3.38531e-07
chr2	4920000	4930000	chr2	5880000	5890000	3.72562e-11
chr2	5280000	5290000	chr2	6970000	6980000	0.00073938
chr2	5620000	5630000	chr2	5710000	5720000	9.24472e-21
chr2	5830000	5840000	chr2	6290000	6300000	1.51066e-07
chr2	5930000	5940000	chr2	7830000	7840000	3.60356e-05
chr2	7040000	7050000	chr2	8080000	8090000	0.000859012
chr2	7380000	7390000	chr2	8300000	8310000	5.02335e-13
chr2	7860000	7870000	chr2	8030000	8040000	0.000150925
chr3	190000	200000	chr3	1040000	1050000	0.00014542
chr3	210000	220000	chr3	1230000	1240000	1.35842e-08
chr3	590000	600000	chr3	1050000	1060000	1.86256e-14
chr3	1200000	1210000	chr3	3000000	3010000	8.31933e-11
chr3	1400000	1410000	chr3	3230000	3240000	1.96674e-07
chr3	2040000	2050000	chr3	2270000	2280000	8.59923e-06
chr3	2480000	2490000	chr3	4350000	4360000	8.3536e-05
chr3	2780000	2790000	chr3	4420000	4430000	0.00171091
chr3	3680000	3690000	chr3	4140000	4150000	6.56627e-08
chr3	3740000	3750000	chr3	4750000	4760000	2.77259e-07
chr3	5210000	5220000	chr3	7130000	7140000	3.0308e-06
chr3	5600000	5610000	chr3	6430000	6440000	6.76978e-06
chr3	5890000	5900000	chr3	6080000	6090000	3.70192e-31
chr3	6140000	6150000	chr3	7320000	7330000	0.000103538
chr3	6210000	6220000	chr3	6310000	6320000	1.78474e-12
chr3	6390000	6400000	chr3	7150000	7160000	6.40354e-05
chr3	6630000	6640000	chr3	6760000	6770000	2.13281e-15
chr3	7230000	7240000	chr3	8000000	8010000	2.24876e-10
chr3	7760000	7770000	chr3	9730000	9740000	0.00307324
chr3	7830000	7840000	chr3	9500000	9510000	5.73449e-07
chr3	7870000	7880000	chr3	8180000	8190000	2.80637e-10
chr3	8180000	8190000	chr3	9020000	9030000	1.09537e-05
chr3	8200000	8210000	chr3	9900000	9910000	9.07946e-08
chr3	8550000	8560000	chr3	8760000	8770000	3.50047e-16
chr3	8590000	8600000	chr3	10550000	10560000	1.28829e-05
chr3	8880000	8890000	chr3	9000000	9010000	3.19482e-27
chr3	9130000	9140000	chr3	9860000	9870000	0.000637175
chr3	9500000	9510000	chr3	9800000	9810000	1.5289e-09
chr3	9920000	9930000	chr3	10600000	10610000	3.37721e-06
chr3	9990000	10000000	chr3	11970000	11980000	0.0240964
chr3	10260000	10270000	chr3	10410000	10420000	3.5075e-17
chr3	10510000	10520000	chr3	11620000	11630000	0.0114831
chr3	11430000	11440000	chr3	11800000	11810000	0.000570537
chr3	12350000	12360000	chr3	12420000	12430000	1.20748e-15
chr3	12640000	12650000	chr3	12710000	12720000	9.49439e-15
chr3	12850000	12860000	chr3	13410000	13420000	2.75001e-07
chr1	660000	670000	chr1	2570000	2580000	5.5212e-05
chr1	1110000	1120000	chr1	1400000	1410000	0.00351797
chr1	2000000	2010000	chr1	2510000	2520000	0.000354195
chr1	2140000	2150000	chr1	2710000	2720000	0.00926311
chr1	3160000	3170000	chr1	3270000	3280000	2.0305e-08
chr1	3830000	3840000	chr1	5820000	5830000	0.0088761
chr1	4260000	4270000	chr1	4350000	4360000	1.64846e-10
chr1	5500000	5510000	chr1	5610000	5620000	6.39315e-05
chr1	5760000	5770000	chr1	7270000	7280000	3.83955e-05
chr1	6510000	6520000	chr1	7850000	7860000	4.47397e-07
chr1	6920000	6930000	chr1	7220000	7230000	1.07991e-07
chr1	7850000	7860000	chr1	8110000	8120000	4.02961e-09
chr1	8540000	8550000	chr1	8800000	8810000	3.77596e-08
chr1	9290000	9300000	chr1	9320000	9330000	2.19455e-05
chr1	9500000	9510000	chr1	9620000	9630000	6.88431e-07
chr1	9600000	9610000	chr1	10170000	10180000	1.28603e-05
chr1	9610000	9620000	chr1	10460000	10470000	3.03633e-05
chr1	10760000	10770000	chr1	11660000	11670000	4.33994e-08
chr1	11170000	11180000	chr1	11260000	11270000	2.10656e-15
chr1	11560000	11570000	chr1	11690000	11700000	1.16116e-05
chr1	12020000	12030000	chr1	12190000	12200000	1.78489e-05
chr1	12320000	12330000	chr1	12430000	12440000	1.10315e-05
chr1	12960000	12970000	chr1	13080000	13090000	1.62263e-09
chr1	13940000	13950000	chr1	14490000	14500000	0.00476135
chr1	14290000	14300000	chr1	14400000	14410000	3.61043e-28
chr1	14990000	15000000	chr1	16520000	16530000	0.00143362
chr1	15490000	15500000	chr1	15590000	15600000	3.01385e-15
chr1	16150000	16160000	chr1	16220000	16230000	7.8312e-17
chr1	16920000	16930000	chr1	17050000	17060000	3.40031e-08
chr1	17000000	17010000	chr1	18930000	18940000	5.05857e-10
chr1	17130000	17140000	chr1	17200000	17210000	4.25743e-06
chr1	17610000	17620000	chr1	17820000	17830000	1.38314e-06
chr1	18370000	18380000	chr1	18800000	18810000	1.33901e-05
chr1	20360000	20370000	chr1	20460000	20470000	1.36978e-18
chr6	390000	400000	chr6	640000	650000	2.41335e-08
chr6	580000	590000	chr6	1010000	1020000	0.00710028
chr6	1550000	1560000	chr6	2390000	2400000	2.37558e-10
chr6	2560000	2570000	chr6	2690000	2700000	7.55618e-09
chr6	2950000	2960000	chr6	3900000	3910000	0.00202629
chr6	4900000	4910000	chr6	5090000	5100000	9.92073e-05
chr6	5030000	5040000	chr6	7010000	7020000	0.00143935
chr6	5280000	5290000	chr6	5620000	5630000	0.000568917
chr6	6940000	6950000	chr6	7180000	7190000	1.15516e-08
chr6	7640000	7650000	chr6	8270000	8280000	1.16746e-07
chr6	8430000	8440000	chr6	8900000	8910000	6.97728e-05
chr6	8430000	8440000	chr6	9410000	9420000	0.00454893
chr6	8980000	8990000	chr6	10520000	10530000	0.000337921
chr6	10300000	10310000	chr6	10480000	10490000	1.32733e-10
chr6	11500000	11510000	chr6	11690000	11700000	1.30912e-20
chr6	11810000	11820000	chr6	13750000	13760000	2.1908e-05
chr6	12550000	12560000	chr6	14410000	14420000	9.20324e-06
chr6	12620000	12630000	chr6	14600000	14610000	0.00673279
chr6	13100000	13110000	chr6	13270000	13280000	1.45689e-16
chr6	13590000	13600000	chr6	13700000	13710000	1.78832e-18
chr6	15490000	15500000	chr6	16100000	16110000	2.05248e-05
chr7	70000	80000	chr7	1860000	1870000	2.59072e-07
chr7	530000	540000	chr7	1840000	1850000	1.20101e-06
chr7	660000	670000	chr7	750000	760000	8.32223e-18
chr7	1040000	1050000	chr7	1480000	1490000	2.03738e-12
chr7	1040000	1050000	chr7	1670000	1680000	4.02905e-07
chr7	1410000	1420000	chr7	3320000	3330000	2.82834e-08
chr7	1490000	1500000	chr7	2310000	2320000	1.98307e-05
chr7	1670000	1680000	chr7	2770000	2780000	0.000107706
chr7	1680000	1690000	chr7	2070000	2080000	3.19819e-08
chr7	1890000	1900000	chr7	2000000	2010000	1.05774e-08
chr7	2420000	2430000	chr7	2770000	2780000	1.88885e-09
chr7	3140000	3150000	chr7	4690000	4700000	1.06496e-14
chr7	4040000	4050000	chr7	4690000	4700000	0.00137384
chr7	4610000	4620000	chr7	5340000	5350000	0.00156456
chr7	5040000	5050000	chr7	5160000	5170000	1.70656e-30
chr7	6050000	6060000	chr7	7470000	7480000	1.42372e-06
chr7	6480000	6490000	chr7	6900000	6910000	8.68733e-07
chr7	6520000	6530000	chr7	8090000	8100000	9.90518e-09
chr7	7820000	7830000	chr7	8270000	8280000	1.59583e-09
chr7	9020000	9030000	chr7	9970000	9980000	4.90677e-07
chr7	9030000	9040000	chr7	10280000	10290000	5.67675e-05
chr7	9100000	9110000	chr7	9560000	9570000	7.24542e-08
chr7	9190000	9200000	chr7	9260000	9270000	2.24155e-14
chr7	9470000	9480000	chr7	10000000	10010000	0.000127403
chr7	10610000	10620000	chr7	10720000	10730000	2.44555e-08
chr7	10930000	10940000	chr7	11000000	11010000	0.000794905
chr7	11240000	11250000	chr7	13210000	13220000	0.0107508
chr7	11260000	11270000	chr7	12900000	12910000	1.21778e-05
chr7	11590000	11600000	chr7	13560000	13570000	0.00260357
chr7	11970000	11980000	chr7	12540000	12550000	4.38061e-09
chr7	12130000	12140000	chr7	13450000	13460000	5.47622e-05
chr7	12250000	12260000	chr7	12620000	12630000	3.9573e-10
chr7	12880000	12890000	chr7	13460000	13470000	3.16161e-05
chr7	13690000	13700000	chr7	13780000	13790000	1.11558e-06
chr8	180000	190000	chr8	620000	630000	5.46644e-07
chr8	760000	770000	chr8	2740000	2750000	0.0315617
chr8	830000	840000	chr8	910000	920000	1.78614e-13
chr8	910000	920000	chr8	1080000	1090000	1.34408e-09
chr8	910000	920000	chr8	2850000	2860000	8.00942e-08
chr8	1100000	1110000	chr8	1470000	1480000	1.02545e-11
chr8	1220000	1230000	chr8	1290000	1300000	3.76156e-07
chr8	1470000	1480000	chr8	3090000	3100000	0.000138803
chr8	2120000	2130000	chr8	3100000	3110000	0.000223899
chr8	2460000	2470000	chr8	3100000	3110000	0.000699144
chr8	2830000	2840000	chr8	4250000	4260000	6.37243e-05
chr8	3040000	3050000	chr8	4990000	5000000	0.00231017
chr8	3130000	3140000	chr8	3860000	3870000	1.29283e-05
chr8	3130000	3140000	chr8	4710000	4720000	0.000705047
chr8	3470000	3480000	chr8	3590000	3600000	4.86803e-22
chr8	4040000	4050000	chr8	4160000	4170000	1.33751e-26
chr8	5580000	5590000	chr8	7280000	7290000	1.65437e-08
chr8	5910000	5920000	chr8	7280000	7290000	3.51829e-06
chr8	5950000	5960000	chr8	7930000	7940000	0.0251267
chr8	5990000	6000000	chr8	7720000	7730000	0.00022662
chr8	6460000	6470000	chr8	7110000	7120000	4.02275e-05
chr8	6710000	6720000	chr8	8320000	8330000	9.17625e-08
chr8	7820000	7830000	chr8	9730000	9740000	3.30554e-11
chr8	8000000	8010000	chr8	8850000	8860000	2.89224e-06
chr8	8140000	8150000	chr8	9130000	9140000	1.07234e-05
chr8	8530000	8540000	chr8	9130000	9140000	1.51866e-05
chr8	8850000	8860000	chr8	9060000	9070000	3.39987e-09
chr8	8850000	8860000	chr8	10760000	10770000	0.000154705
chr8	9030000	9040000	chr8	11010000	11020000	0.000208837
chr8	9110000	9120000	chr8	9840000	9850000	1.29283e-05
chr8	9190000	9200000	chr8	9280000	9290000	1.49037e-23
chr8	9850000	9860000	chr8	11730000	11740000	2.94548e-05
chr8	10010000	10020000	chr8	10430000	10440000	0.000256361
chr8	10690000	10700000	chr8	12650000	12660000	0.00516399
chr8	12140000	12150000	chr8	12410000	12420000	3.06354e-14
chr8	12850000	12860000	chr8	14600000	14610000	8.91177e-07
chr8	13090000	13100000	chr8	13140000	13150000	3.51124e-07
chr8	13920000	13930000	chr8	15820000	15830000	4.32748e-05
chr8	14050000	14060000	chr8	15480000	15490000	9.21369e-07
chr8	14310000	14320000	chr8	15450000	15460000	0.000887928
chr8	14360000	14370000	chr8	14880000	14890000	1.94163e-06
chr8	14370000	14380000	chr8	14480000	14490000	5.93081e-15
chr8	14520000	14530000	chr8	14660000	14670000	2.59832e-10
chr8	14580000	14590000	chr8	15070000	15080000	2.14938e-07
chr8	14750000	14760000	chr8	15490000	15500000	6.64681e-05
chr8	14750000	14760000	chr8	16140000	16150000	3.62443e-06
chr8	15090000	15100000	chr8	15440000	15450000	7.51643e-06
chr8	15690000	15700000	chr8	15790000	15800000	4.83661e-20
chr9	280000	290000	chr9	390000	400000	1.42633e-12
chr9	1610000	1620000	chr9	1900000	1910000	8.73876e-06
chr9	2540000	2550000	chr9	2660000	2670000	5.09724e-06
chr9	2660000	2670000	chr9	2750000	2760000	8.29813e-11
chr9	2930000	2940000	chr9	3990000	4000000	0.000433136
chr9	2990000	3000000	chr9	4490000	4500000	3.24239e-05
chr9	4500000	4510000	chr9	5630000	5640000	2.38157e-08
chr9	4570000	4580000	chr9	4720000	4730000	3.40849e-15
chr9	4840000	4850000	chr9	6140000	6150000	9.17812e-05
chr9	5000000	5010000	chr9	5070000	5080000	1.06513e-12
chr9	5230000	5240000	chr9	5600000	5610000	2.66801e-06
chr9	5420000	5430000	chr9	5530000	5540000	9.79526e-06
chr9	5590000	5600000	chr9	6140000	6150000	7.89689e-13
chr9	6410000	6420000	chr9	8330000	8340000	0.00614856
chr9	6590000	6600000	chr9	6960000	6970000	1.03866e-05
chr9	7450000	7460000	chr9	7570000	7580000	7.72167e-13
chr9	7660000	7670000	chr9	7980000	7990000	1.45495e-07
chr9	8050000	8060000	chr9	9910000	9920000	4.91412e-05
chr9	8420000	8430000	chr9	10360000	10370000	9.54669e-11
chr9	8840000	8850000	chr9	10720000	10730000	5.03685e-05
chr9	9060000	9070000	chr9	9130000	9140000	1.75987e-15
chr9	10180000	10190000	chr9	11770000	11780000	3.48101e-10
chr9	10550000	10560000	chr9	10760000	10770000	0.000380541
chr9	11760000	11770000	chr9	12870000	12880000	0.00175629
chr9	11810000	11820000	chr9	11900000	11910000	2.92564e-05
chr9	12170000	12180000	chr9	12260000	12270000	7.72199e-06
chr9	12270000	12280000	chr9	12370000	12380000	8.16396e-06
chr9	12460000	12470000	chr9	12540000	12550000	2.13473e-13
chr9	12690000	12700000	chr9	12790000	12800000	3.41102e-25
chr9	13530000	13540000	chr9	13760000	13770000	1.5196e-08
chr9	14350000	14360000	chr9	14550000	14560000	1.09422e-08
chr9	14620000	14630000	chr9	14740000	14750000	2.77901e-08
chr9	15090000	15100000	chr9	15250000	15260000	7.75064e-07
chr9	15730000	15740000	chr9	16570000	16580000	2.61714e-14
chr9	15900000	15910000	chr9	16690000	16700000	2.58621e-07
chr9	16220000	16230000	chr9	16510000	16520000	3.2071e-09
chr9	16670000	16680000	chr9	16780000	16790000	3.47686e-08
chr10	1400000	1410000	chr10	1470000	1480000	3.7407e-09
chr10	1910000	1920000	chr10	2190000	2200000	2.46639e-09
chr10	2230000	2240000	chr10	2820000	2830000	0.00134123
chr10	2380000	2390000	chr10	3190000	3200000	6.14972e-11
chr10	2570000	2580000	chr10	2840000	2850000	1.62817e-05
chr10	3640000	3650000	chr10	4850000	4860000	0.019597
chr10	3870000	3880000	chr10	4000000	4010000	4.35279e-11
chr10	4050000	4060000	chr10	4280000	4290000	1.25657e-07
chr10	4280000	4290000	chr10	4390000	4400000	1.06728e-13
chr10	5420000	5430000	chr10	7370000	7380000	0.00108417
chr10	5860000	5870000	chr10	6190000	6200000	7.99595e-12
chr10	6070000	6080000	chr10	6160000	6170000	6.50544e-13
chr10	6480000	6490000	chr10	8360000	8370000	1.33256e-07
chr10	6560000	6570000	chr10	7960000	7970000	0.000952393
chr10	7190000	7200000	chr10	8960000	8970000	6.8571e-07
chr10	7220000	7230000	chr10	7960000	7970000	1.20497e-05
chr10	7260000	7270000	chr10	8350000	8360000	0.00575093
chr10	7370000	7380000	chr10	8070000	8080000	0.000147006
chr10	7500000	7510000	chr10	9080000	9090000	1.54805e-05
chr10	7530000	7540000	chr10	9460000	9470000	3.80073e-08
chr10	7950000	7960000	chr10	8970000	8980000	2.75374e-11
chr10	7960000	7970000	chr10	8340000	8350000	5.97116e-05
chr10	8400000	8410000	chr10	10070000	10080000	0.000121372
chr10	8570000	8580000	chr10	8930000	8940000	1.10706e-05
chr10	8700000	8710000	chr10	10640000	10650000	8.19e-07
chr10	9000000	9010000	chr10	9470000	9480000	7.26835e-09
chr10	9200000	9210000	chr10	10150000	10160000	6.06127e-06
chr10	9460000	9470000	chr10	10110000	10120000	2.65282e-09
chr10	11030000	11040000	chr10	11320000	11330000	4.24226e-05
chr10	11560000	11570000	chr10	11770000	11780000	5.57855e-24
chr10	12860000	12870000	chr10	14740000	14750000	9.33547e-06
chr10	12910000	12920000	chr10	13440000	13450000	5.6153e-06
chr10	13770000	13780000	chr10	13900000	13910000	2.04215e-11
chr10	14740000	14750000	chr10	15210000	15220000	8.73516e-12
chr10	15740000	15750000	chr10	16850000	16860000	2.40268e-05
chr10	15850000	15860000	chr10	17530000	17540000	7.37358e-05
chr10	16760000	16770000	chr10	17530000	17540000	8.11714e-20
chr10	16960000	16970000	chr10	17530000	17540000	3.49609e-20
chr12	350000	360000	chr12	730000	740000	8.17861e-06
chr12	550000	560000	chr12	1370000	1380000	5.78136e-06
chr12	580000	590000	chr12	670000	680000	3.06499e-06
chr12	990000	1000000	chr12	2770000	2780000	0.000760295
chr12	1540000	1550000	chr12	2780000	2790000	6.50712e-11
chr12	1540000	1550000	chr12	2970000	2980000	1.036e-06
chr12	1550000	1560000	chr12	2030000	2040000	5.46844e-09
chr12	1570000	1580000	chr12	1890000	1900000	2.09502e-06
chr12	3240000	3250000	chr12	3370000	3380000	2.98555e-20
chr12	3770000	3780000	chr12	5740000	5750000	0.0222126
chr12	3930000	3940000	chr12	4360000	4370000	0.000132884
chr12	5470000	5480000	chr12	5560000	5570000	5.44567e-23
chr12	5660000	5670000	chr12	5740000	5750000	1.17794e-06
chr12	6290000	6300000	chr12	7110000	7120000	1.01203e-06
chr12	6720000	6730000	chr12	6820000	6830000	3.4733e-05
chr12	7360000	7370000	chr12	9320000	9330000	0.00367274
chr12	9270000	9280000	chr12	9600000	9610000	8.78575e-06
chr12	10420000	10430000	chr12	11740000	11750000	2.75276e-05
chr12	10640000	10650000	chr12	11530000	11540000	6.61244e-06
chr12	11190000	11200000	chr12	11320000	11330000	7.92348e-05
chr12	11200000	11210000	chr12	11740000	11750000	3.99234e-09
chr12	11530000	11540000	chr12	12440000	12450000	1.09537e-05
chr12	12140000	12150000	chr12	12220000	12230000	0.00167099
chr12	12170000	12180000	chr12	14150000	14160000	0.00336917
chr12	13390000	13400000	chr12	14150000	14160000	4.00577e-06
chr12	15210000	15220000	chr12	15350000	15360000	5.61544e-19
chr12	16460000	16470000	chr12	16550000	16560000	1.14691e-11
chr12	16800000	16810000	chr12	16960000	16970000	0.000751864
chr4	450000	460000	chr4	2170000	2180000	2.8396e-09
chr4	800000	810000	chr4	1410000	1420000	7.85509e-09
chr4	1200000	1210000	chr4	1350000	1360000	2.95363e-20
chr4	1410000	1420000	chr4	1480000	1490000	3.65975e-16
chr4	1410000	1420000	chr4	1710000	1720000	1.36793e-15
chr4	1410000	1420000	chr4	2720000	2730000	0.00313514
chr4	1410000	1420000	chr4	3290000	3300000	5.20085e-06
chr4	1710000	1720000	chr4	2400000	2410000	1.28877e-13
chr4	1840000	1850000	chr4	1980000	1990000	2.08264e-27
chr4	2270000	2280000	chr4	2330000	2340000	7.0204e-16
chr4	2410000	2420000	chr4	2720000	2730000	2.2858e-06
chr4	3390000	3400000	chr4	3490000	3500000	4.86906e-06
chr4	3770000	3780000	chr4	3930000	3940000	1.17096e-12
chr4	4480000	4490000	chr4	4750000	4760000	2.72842e-14
chr4	4480000	4490000	chr4	5060000	5070000	3.15098e-05
chr4	4560000	4570000	chr4	4640000	4650000	7.02191e-07
chr4	5220000	5230000	chr4	5380000	5390000	1.49506e-24
chr4	5400000	5410000	chr4	6230000	6240000	0.000345968
chr4	5410000	5420000	chr4	6990000	7000000	3.58315e-07
chr4	5950000	5960000	chr4	7600000	7610000	7.75749e-08
chr4	6360000	6370000	chr4	8110000	8120000	1.63425e-09
chr4	6420000	6430000	chr4	6480000	6490000	5.6213e-07
chr4	6660000	6670000	chr4	6780000	6790000	1.38627e-17
chr4	7310000	7320000	chr4	7470000	7480000	3.73745e-15
chr4	7310000	7320000	chr4	8000000	8010000	0.00244041
chr4	7410000	7420000	chr4	9130000	9140000	7.51436e-05
chr4	7790000	7800000	chr4	8620000	8630000	4.5744e-06
chr4	9330000	9340000	chr4	9900000	9910000	1.61009e-06
chr4	9330000	9340000	chr4	11290000	11300000	0.023103
chr4	9930000	9940000	chr4	11550000	11560000	2.28267e-05
chr4	10260000	10270000	chr4	11140000	11150000	3.09557e-07
chr4	10510000	10520000	chr4	11360000	11370000	2.41812e-17
chr4	10850000	10860000	chr4	11360000	11370000	2.14703e-13
chr4	11270000	11280000	chr4	11870000	11880000	0.00274536
chr4	11700000	11710000	chr4	11830000	11840000	5.99709e-16
chr4	12080000	12090000	chr4	12830000	12840000	2.79941e-10
chr4	12830000	12840000	chr4	13300000	13310000	0.000286306
chr4	12830000	12840000	chr4	13460000	13470000	3.4733e-05
chr4	13010000	13020000	chr4	13160000	13170000	1.81286e-06
chr4	13300000	13310000	chr4	13400000	13410000	2.02077e-11
chr4	14080000	14090000	chr4	14930000	14940000	1.2071e-05
chr4	14490000	14500000	chr4	15810000	15820000	0.00168199
chr4	14600000	14610000	chr4	14750000	14760000	2.10656e-15
chr4	15420000	15430000	chr4	15530000	15540000	7.6314e-25
chr4	16100000	16110000	chr4	18000000	18010000	0.000103866
chr4	16960000	16970000	chr4	17460000	17470000	3.31397e-05
chr4	17000000	17010000	chr4	17590000	17600000	0.0148903
chr4	17810000	17820000	chr4	17860000	17870000	4.15451e-11
chr5	60000	70000	chr5	690000	700000	2.13506e-05
chr5	80000	90000	chr5	820000	830000	3.99142e-05
chr5	250000	260000	chr5	450000	460000	0.00757191
chr5	580000	590000	chr5	1290000	1300000	9.96345e-07
chr5	660000	670000	chr5	1890000	1900000	1.46819e-09
chr5	830000	840000	chr5	1730000	1740000	1.42811e-10
chr5	1180000	1190000	chr5	3100000	3110000	1.79221e-06
chr5	1340000	1350000	chr5	2620000	2630000	0.00119185
chr5	1740000	1750000	chr5	2340000	2350000	2.8131e-09
chr5	2150000	2160000	chr5	3760000	3770000	3.09315e-05
chr5	2150000	2160000	chr5	4020000	4030000	0.000176319
chr5	2370000	2380000	chr5	2540000	2550000	1.23505e-05
chr5	2660000	2670000	chr5	3100000	3110000	0.000279566
chr5	3390000	3400000	chr5	3960000	3970000	0.000576241
chr5	3560000	3570000	chr5	3680000	3690000	2.85132e-17
chr5	4500000	4510000	chr5	4570000	4580000	5.24184e-07
chr5	4750000	4760000	chr5	5340000	5350000	3.24156e-06
chr5	5490000	5500000	chr5	6480000	6490000	2.62951e-05
chr5	5510000	5520000	chr5	6020000	6030000	3.55388e-09
chr5	5690000	5700000	chr5	5790000	5800000	4.24491e-28
chr5	5840000	5850000	chr5	5980000	5990000	1.46343e-37
chr5	6010000	6020000	chr5	6480000	6490000	8.28722e-07
chr5	6080000	6090000	chr5	6190000	6200000	6.03681e-17
chr5	6480000	6490000	chr5	7730000	7740000	0.000169945
chr5	6480000	6490000	chr5	8020000	8030000	9.45261e-08
chr5	6640000	6650000	chr5	7090000	7100000	0.00427733
chr5	6640000	6650000	chr5	7750000	7760000	1.43701e-09
chr5	7050000	7060000	chr5	7740000	7750000	1.15786e-10
chr5	8240000	8250000	chr5	8510000	8520000	1.24504e-09
chr5	8620000	8630000	chr5	9880000	9890000	0.000203207
chr5	9280000	9290000	chr5	9530000	9540000	2.5373e-05
chr5	9330000	9340000	chr5	11050000	11060000	0.000231108
chr5	9360000	9370000	chr5	11270000	11280000	1.54411e-10
chr5	9560000	9570000	chr5	9730000	9740000	3.06499e-06
chr5	10310000	10320000	chr5	10570000	10580000	2.82984e-07
chr5	10560000	10570000	chr5	11200000	11210000	3.48496e-05
chr5	11200000	11210000	chr5	11410000	11420000	0.00487672
chr5	11810000	11820000	chr5	12190000	12200000	2.44283e-12
chr5	12760000	12770000	chr5	14240000	14250000	0.00264338
chr5	13130000	13140000	chr5	13680000	13690000	2.98978e-09
chr5	13200000	13210000	chr5	13270000	13280000	1.60829e-14
chr5	13290000	13300000	chr5	14100000	14110000	0.00265007
chr5	13750000	13760000	chr5	15620000	15630000	3.26425e-05
chr5	13970000	13980000	chr5	14700000	14710000	0.000473705
chr5	13970000	13980000	chr5	15380000	15390000	2.97193e-07
chr5	14260000	14270000	chr5	14550000	14560000	1.48075e-13
chr5	14570000	14580000	chr5	15620000	15630000	8.40143e-06
chr5	14640000	14650000	chr5	16210000	16220000	1.85409e-05
chr5	15030000	15040000	chr5	16210000	16220000	7.416e-10
chr5	15100000	15110000	chr5	15390000	15400000	4.90249e-11
chr5	15160000	15170000	chr5	15270000	15280000	3.4746e-23
chr5	15410000	15420000	chr5	15760000	15770000	0.000156627
chr5	15430000	15440000	chr5	17380000	17390000	2.00165e-06
chr5	15620000	15630000	chr5	16230000	16240000	3.03207e-09
chr5	15800000	15810000	chr5	17040000	17050000	0.00169529
chr5	16600000	16610000	chr5	17480000	17490000	0.00567692
chr5	18030000	18040000	chr5	18930000	18940000	7.35874e-05
chr11	60000	70000	chr11	1010000	1020000	0.000418391
chr11	390000	400000	chr11	1190000	1200000	4.35474e-17
chr11	1020000	1030000	chr11	2120000	2130000	7.87921e-10
chr11	1220000	1230000	chr11	2580000	2590000	3.93236e-06
chr11	1220000	1230000	chr11	3030000	3040000	4.5671e-14
chr11	1400000	1410000	chr11	2500000	2510000	3.54221e-17
chr11	1510000	1520000	chr11	2200000	2210000	2.03142e-05
chr11	2390000	2400000	chr11	4360000	4370000	0.0349285
chr11	2830000	2840000	chr11	4420000	4430000	2.71853e-08
chr11	3480000	3490000	chr11	3610000	3620000	1.93581e-05
chr11	4590000	4600000	chr11	4780000	4790000	5.84505e-13
chr11	4670000	4680000	chr11	6580000	6590000	4.03964e-08
chr11	5180000	5190000	chr11	5330000	5340000	6.95786e-19
chr11	5180000	5190000	chr11	5560000	5570000	6.3965e-13
chr11	5320000	5330000	chr11	6600000	6610000	6.53819e-08
chr11	5550000	5560000	chr11	6610000	6620000	7.82217e-10
chr11	5570000	5580000	chr11	7310000	7320000	0.000257516
chr11	6120000	6130000	chr11	6600000	6610000	0.0460781
chr11	6410000	6420000	chr11	7320000	7330000	0.000806017
chr11	6620000	6630000	chr11	8460000	8470000	0.000191202
chr11	7160000	7170000	chr11	7310000	7320000	1.11677e-15
chr11	7200000	7210000	chr11	7850000	7860000	0.000386702
chr11	7500000	7510000	chr11	8440000	8450000	2.27701e-07
chr11	8560000	8570000	chr11	9460000	9470000	0.00228081
chr11	8780000	8790000	chr11	10010000	10020000	5.5749e-12
chr11	8820000	8830000	chr11	8890000	8900000	7.9559e-10
chr11	8990000	9000000	chr11	9110000	9120000	4.55888e-17
chr11	10160000	10170000	chr11	10690000	10700000	5.6213e-07
chr11	11240000	11250000	chr11	13210000	13220000	0.00300494
chr11	11750000	11760000	chr11	12660000	12670000	0.00116483
chr11	12110000	12120000	chr11	12610000	12620000	3.61963e-07
chr11	12110000	12120000	chr11	12940000	12950000	0.00174713
chr11	12660000	12670000	chr11	13100000	13110000	2.33466e-08
chr11	13130000	13140000	chr11	15070000	15080000	1.77258e-05
chr11	13260000	13270000	chr11	13360000	13370000	1.03041e-18
chr11	13960000	13970000	chr11	15840000	15850000	8.46847e-09
chr11	14390000	14400000	chr11	14840000	14850000	1.62915e-12
chr11	14440000	14450000	chr11	14600000	14610000	3.41656e-17
chr11	16110000	16120000	chr11	16260000	16270000	1.35439e-17
chr11	17370000	17380000	chr11	19260000	19270000	0.000171518
chr11	17540000	17550000	chr11	19470000	19480000	5.63058e-05
chr11	17940000	17950000	chr11	18040000	18050000	3.0512e-15
chr11	18200000	18210000	chr11	19690000	19700000	1.17828e-09
chr11	18650000	18660000	chr11	18820000	18830000	4.7753e-15
chr11	19770000	19780000	chr11	20030000	20040000	1.60081e-13
chr14	260000	270000	chr14	960000	970000	1.54946e-06
chr14	290000	300000	chr14	1490000	1500000	5.10918e-11
chr14	360000	370000	chr14	520000	530000	1.04406e-07
chr14	520000	530000	chr14	2400000	2410000	8.99956e-07
chr14	630000	640000	chr14	2040000	2050000	6.54194e-09
chr14	800000	810000	chr14	2740000	2750000	3.30615e-17
chr14	980000	990000	chr14	1440000	1450000	1.26368e-19
chr14	1140000	1150000	chr14	1480000	1490000	5.35516e-06
chr14	1180000	1190000	chr14	2700000	2710000	1.14084e-05
chr14	1330000	1340000	chr14	1420000	1430000	4.60875e-10
chr14	1860000	1870000	chr14	2770000	2780000	0.000701107
chr14	2040000	2050000	chr14	3080000	3090000	3.55046e-10
chr14	2320000	2330000	chr14	2460000	2470000	4.29751e-07
chr14	4630000	4640000	chr14	5630000	5640000	3.09955e-06
chr14	4640000	4650000	chr14	4770000	4780000	2.78785e-21
chr14	4820000	4830000	chr14	5110000	5120000	7.50986e-07
chr14	5070000	5080000	chr14	6960000	6970000	1.39923e-06
chr14	5430000	5440000	chr14	7350000	7360000	2.36364e-12
chr14	5580000	5590000	chr14	7460000	7470000	2.02868e-07
chr14	6000000	6010000	chr14	6100000	6110000	4.32632e-17
chr14	6520000	6530000	chr14	6650000	6660000	2.09593e-23
chr14	6680000	6690000	chr14	6830000	6840000	1.90807e-18
chr14	7680000	7690000	chr14	8060000	8070000	0.000214289
chr14	8520000	8530000	chr14	10470000	10480000	0.0216576
chr14	8690000	8700000	chr14	9670000	9680000	2.19867e-07
chr14	9390000	9400000	chr14	9500000	9510000	4.70779e-29
chr14	9580000	9590000	chr14	10780000	10790000	6.41394e-05
chr14	10090000	10100000	chr14	10690000	10700000	1.41098e-11
chr14	10100000	10110000	chr14	10300000	10310000	0.000142738
chr14	10540000	10550000	chr14	10630000	10640000	2.46588e-14
chr14	10890000	10900000	chr14	11200000	11210000	1.87547e-09
chr14	11130000	11140000	chr14	12230000	12240000	4.24071e-09
chr14	11240000	11250000	chr14	12300000	12310000	0.00604159
chr14	11780000	11790000	chr14	12280000	12290000	5.03386e-10
chr14	12370000	12380000	chr14	12430000	12440000	0.00152578
chr20	430000	440000	chr20	500000	510000	6.41013e-07
chr20	970000	980000	chr20	2890000	2900000	5.07553e-13
chr20	1380000	1390000	chr20	3340000	3350000	0.0266645
chr20	1710000	1720000	chr20	1920000	1930000	3.91784e-06
chr20	1710000	1720000	chr20	3290000	3300000	0.000239254
chr20	2080000	2090000	chr20	3980000	3990000	1.24378e-05
chr20	2550000	2560000	chr20	2700000	2710000	1.982e-12
chr20	3290000	3300000	chr20	5190000	5200000	3.22417e-07
chr20	3640000	3650000	chr20	3840000	3850000	4.53235e-08
chr20	3900000	3910000	chr20	4900000	4910000	1.11099e-05
chr20	4430000	4440000	chr20	6330000	6340000	0.00288693
chr20	4620000	4630000	chr20	4910000	4920000	8.66337e-09
chr20	5380000	5390000	chr20	6330000	6340000	1.72956e-07
chr20	5380000	5390000	chr20	6480000	6490000	7.9291e-14
chr20	5660000	5670000	chr20	5860000	5870000	2.06242e-13
chr20	6330000	6340000	chr20	6470000	6480000	1.51962e-11
chr20	6330000	6340000	chr20	6880000	6890000	4.54767e-05
chr20	6610000	6620000	chr20	7000000	7010000	4.18634e-05
chr20	8090000	8100000	chr20	8280000	8290000	2.9405e-15
chr20	8610000	8620000	chr20	9310000	9320000	1.94163e-06
chr20	8920000	8930000	chr20	8980000	8990000	3.30877e-18
chr20	9910000	9920000	chr20	11720000	11730000	0.000337424
chr20	10150000	10160000	chr20	10180000	10190000	0.00239423
chr20	10150000	10160000	chr20	12000000	12010000	1.60701e-08
chr20	10800000	10810000	chr20	12130000	12140000	0.00216675
chr20	11660000	11670000	chr20	12290000	12300000	7.68363e-16
chr15	570000	580000	chr15	670000	680000	2.42159e-18
chr15	690000	700000	chr15	1250000	1260000	3.82291e-07
chr15	700000	710000	chr15	810000	820000	1.89529e-23
chr15	850000	860000	chr15	1250000	1260000	7.63944e-12
chr15	870000	880000	chr15	1050000	1060000	1.158e-18
chr15	930000	940000	chr15	1470000	1480000	3.23737e-11
chr15	1000000	1010000	chr15	2970000	2980000	0.0161357
chr15	1040000	1050000	chr15	1240000	1250000	2.71405e-15
chr15	1250000	1260000	chr15	1750000	1760000	0.000269735
chr15	1250000	1260000	chr15	1960000	1970000	1.31862e-09
chr15	1250000	1260000	chr15	2580000	2590000	2.97799e-07
chr15	1250000	1260000	chr15	2750000	2760000	9.22204e-05
chr15	2150000	2160000	chr15	3250000	3260000	1.82327e-06
chr15	2580000	2590000	chr15	2960000	2970000	0.00074977
chr15	2580000	2590000	chr15	3230000	3240000	8.83299e-06
chr15	2860000	2870000	chr15	3490000	3500000	0.0138635
chr15	2920000	2930000	chr15	3250000	3260000	1.03641e-08
chr15	3070000	3080000	chr15	3170000	3180000	1.31516e-13
chr15	3220000	3230000	chr15	3390000	3400000	9.63302e-13
chr15	3390000	3400000	chr15	5360000	5370000	0.0118916
chr15	3490000	3500000	chr15	3640000	3650000	5.84988e-07
chr15	3490000	3500000	chr15	4010000	4020000	6.07532e-07
chr15	3710000	3720000	chr15	3780000	3790000	3.01842e-14
chr15	4760000	4770000	chr15	4830000	4840000	0.0004099
chr15	4920000	4930000	chr15	6680000	6690000	0.000453652
chr15	5010000	5020000	chr15	5080000	5090000	1.24574e-14
chr15	5330000	5340000	chr15	6110000	6120000	2.77175e-10
chr15	5500000	5510000	chr15	6710000	6720000	3.87813e-05
chr15	5720000	5730000	chr15	6550000	6560000	1.69556e-06
chr15	5860000	5870000	chr15	7840000	7850000	0.00282597
chr15	5880000	5890000	chr15	6400000	6410000	1.32144e-07
chr15	5910000	5920000	chr15	6730000	6740000	1.73762e-08
chr15	6090000	6100000	chr15	8040000	8050000	2.32998e-05
chr15	6560000	6570000	chr15	6680000	6690000	7.52912e-13
chr15	6760000	6770000	chr15	8220000	8230000	0.000161533
chr15	6900000	6910000	chr15	6980000	6990000	1.20566e-13
chr15	6910000	6920000	chr15	8780000	8790000	2.93192e-11
chr15	7000000	7010000	chr15	8980000	8990000	0.00819153
chr15	7840000	7850000	chr15	8440000	8450000	2.58892e-06
chr15	7850000	7860000	chr15	9390000	9400000	1.24816e-05
chr15	8150000	8160000	chr15	8220000	8230000	3.32921e-09
chr15	8190000	8200000	chr15	9930000	9940000	2.68818e-05
chr15	8460000	8470000	chr15	8770000	8780000	4.13245e-17
chr15	8780000	8790000	chr15	10150000	10160000	0.0242898
chr15	8810000	8820000	chr15	10430000	10440000	0.000129206
chr15	10480000	10490000	chr15	10610000	10620000	6.67918e-05
chr15	10810000	10820000	chr15	11190000	11200000	1.81979e-06
chr15	11050000	11060000	chr15	11190000	11200000	6.16114e-06
chr15	11510000	11520000	chr15	13460000	13470000	5.28711e-06
chr15	11550000	11560000	chr15	12170000	12180000	0.00463173
chr15	12050000	12060000	chr15	12170000	12180000	0.000101111
chr15	12520000	12530000	chr15	13540000	13550000	1.91228e-06
chr15	12550000	12560000	chr15	13130000	13140000	6.13064e-08
chr15	12550000	12560000	chr15	14460000	14470000	5.0912e-09
chr15	12930000	12940000	chr15	13090000	13100000	5.87684e-15
chr15	13080000	13090000	chr15	13780000	13790000	4.10614e-10
chr15	14840000	14850000	chr15	15790000	15800000	1.80071e-08
chr15	15330000	15340000	chr15	15460000	15470000	2.94764e-16
chr15	15470000	15480000	chr15	15990000	16000000	1.68585e-06
chr15	15630000	15640000	chr15	15740000	15750000	2.22237e-26
chr13	280000	290000	chr13	1650000	1660000	0.00175171
chr13	1270000	1280000	chr13	1720000	1730000	2.21533e-10
chr13	1310000	1320000	chr13	1480000	1490000	4.06609e-08
chr13	1720000	1730000	chr13	2530000	2540000	1.63425e-09
chr13	2370000	2380000	chr13	2530000	2540000	1.13476e-11
chr13	2990000	3000000	chr13	3080000	3090000	9.66951e-12
chr13	3930000	3940000	chr13	5840000	5850000	1.28322e-07
chr13	4610000	4620000	chr13	4690000	4700000	9.21532e-12
chr13	4700000	4710000	chr13	5960000	5970000	1.60392e-06
chr13	4880000	4890000	chr13	5960000	5970000	2.55983e-10
chr13	4930000	4940000	chr13	5060000	5070000	2.15546e-19
chr13	5210000	5220000	chr13	5340000	5350000	7.9874e-19
chr13	5670000	5680000	chr13	5740000	5750000	5.63025e-16
chr13	6240000	6250000	chr13	6730000	6740000	6.63253e-09
chr13	6360000	6370000	chr13	7000000	7010000	2.75276e-05
chr13	6370000	6380000	chr13	7390000	7400000	0.00870769
chr13	6730000	6740000	chr13	7080000	7090000	2.88635e-05
chr13	7690000	7700000	chr13	9270000	9280000	4.79814e-06
chr13	8410000	8420000	chr13	9700000	9710000	1.43866e-05
chr13	8550000	8560000	chr13	8710000	8720000	7.26357e-06
chr13	8930000	8940000	chr13	9890000	9900000	4.13112e-05
chr13	9250000	9260000	chr13	11200000	11210000	0.00149579
chr13	9410000	9420000	chr13	11370000	11380000	0.0153551
chr13	10280000	10290000	chr13	11210000	11220000	1.64881e-07
chr13	10280000	10290000	chr13	12190000	12200000	8.35265e-07
chr13	10310000	10320000	chr13	10420000	10430000	6.23204e-22
chr13	11050000	11060000	chr13	11170000	11180000	6.57425e-11
chr13	11260000	11270000	chr13	12240000	12250000	6.75755e-06
chr13	11790000	11800000	chr13	13700000	13710000	4.1761e-11
chr13	11800000	11810000	chr13	12720000	12730000	0.000398143
chr13	12180000	12190000	chr13	13620000	13630000	1.04819e-06
chr13	13090000	13100000	chr13	13200000	13210000	1.68749e-18
chr13	15330000	15340000	chr13	17230000	17240000	9.65675e-07
chr13	16230000	16240000	chr13	16470000	16480000	2.75466e-08
chr13	17060000	17070000	chr13	17530000	17540000	3.6614e-12
chr13	17390000	17400000	chr13	17510000	17520000	2.48004e-11
chr18	290000	300000	chr18	1110000	1120000	1.99233e-15
chr18	370000	380000	chr18	420000	430000	3.90405e-05
chr18	1450000	1460000	chr18	1530000	1540000	4.34502e-10
chr18	1780000	1790000	chr18	3440000	3450000	3.39613e-06
chr18	2120000	2130000	chr18	2210000	2220000	5.0161e-07
chr18	2720000	2730000	chr18	3270000	3280000	3.61563e-05
chr18	2770000	2780000	chr18	3440000	3450000	1.69232e-06
chr18	3260000	3270000	chr18	4610000	4620000	2.23448e-06
chr18	3830000	3840000	chr18	4070000	4080000	7.78051e-17
chr18	4120000	4130000	chr18	4250000	4260000	4.5671e-14
chr18	6090000	6100000	chr18	6270000	6280000	2.15125e-09
chr18	7170000	7180000	chr18	9110000	9120000	6.86089e-12
chr18	7450000	7460000	chr18	8080000	8090000	3.68882e-09
chr18	7450000	7460000	chr18	8270000	8280000	9.74731e-12
chr18	7450000	7460000	chr18	9230000	9240000	4.72839e-09
chr18	8490000	8500000	chr18	10380000	10390000	0.000371199
chr18	8950000	8960000	chr18	9060000	9070000	2.01717e-15
chr18	9390000	9400000	chr18	11290000	11300000	9.77831e-08
chr18	10200000	10210000	chr18	10950000	10960000	3.40986e-05
chr18	10220000	10230000	chr18	11320000	11330000	3.91675e-07
chr18	10630000	10640000	chr18	10950000	10960000	5.12238e-11
chr18	10950000	10960000	chr18	11360000	11370000	0.0233597
chr18	10950000	10960000	chr18	11580000	11590000	5.6476e-09
chr18	10950000	10960000	chr18	12230000	12240000	1.99677e-05
chr18	11030000	11040000	chr18	11250000	11260000	4.35474e-28
chr18	11320000	11330000	chr18	12530000	12540000	2.18627e-15
chr18	11550000	11560000	chr18	13070000	13080000	9.19274e-05
chr18	11690000	11700000	chr18	11880000	11890000	1.76855e-10
chr18	11760000	11770000	chr18	13030000	13040000	0.000833276
chr18	12310000	12320000	chr18	14240000	14250000	9.19742e-10
chr18	12370000	12380000	chr18	12990000	13000000	7.06196e-08
chr18	12600000	12610000	chr18	14510000	14520000	2.47719e-07
chr18	12780000	12790000	chr18	13320000	13330000	0.0291519
chr18	12780000	12790000	chr18	13680000	13690000	1.34942e-07
chr18	12840000	12850000	chr18	12980000	12990000	4.7979e-18
chr18	13480000	13490000	chr18	13640000	13650000	2.44217e-17
chr18	13730000	13740000	chr18	13850000	13860000	8.44922e-09
chr24	640000	650000	chr24	1110000	1120000	4.1978e-11
chr24	940000	950000	chr24	1080000	1090000	4.56481e-07
chr24	1250000	1260000	chr24	1680000	1690000	4.54088e-06
chr24	1750000	1760000	chr24	1890000	1900000	6.22199e-07
chr24	1860000	1870000	chr24	3020000	3030000	4.88695e-06
chr24	1920000	1930000	chr24	2090000	2100000	4.83528e-17
chr24	2480000	2490000	chr24	2630000	2640000	1.86256e-14
chr24	3890000	3900000	chr24	5790000	5800000	4.41593e-08
chr24	5250000	5260000	chr24	6010000	6020000	3.80902e-08
chr24	5290000	5300000	chr24	5410000	5420000	6.20879e-16
chr24	5290000	5300000	chr24	6900000	6910000	8.88884e-08
chr24	6390000	6400000	chr24	7940000	7950000	0.00164919
chr24	6970000	6980000	chr24	8440000	8450000	0.00775588
chr24	9770000	9780000	chr24	10690000	10700000	0.00254488
chr24	9940000	9950000	chr24	10730000	10740000	3.04658e-05
chr24	10110000	10120000	chr24	12040000	12050000	0.00429289
chr24	10140000	10150000	chr24	10250000	10260000	2.58543e-10
chr24	11360000	11370000	chr24	12900000	12910000	0.000468278
chr24	11990000	12000000	chr24	12530000	12540000	0.000844884
chr24	13830000	13840000	chr24	13870000	13880000	6.36437e-09
chr24	14360000	14370000	chr24	15950000	15960000	2.14619e-05
chr24	14410000	14420000	chr24	14490000	14500000	3.31489e-06
chr24	14810000	14820000	chr24	16640000	16650000	3.6814e-12
chr24	15340000	15350000	chr24	15460000	15470000	2.46382e-13
chr24	15550000	15560000	chr24	16330000	16340000	1.65677e-10
chr24	15560000	15570000	chr24	16820000	16830000	4.38326e-15
chr24	15560000	15570000	chr24	17260000	17270000	7.83167e-17
chr24	15880000	15890000	chr24	16330000	16340000	2.42039e-09
chr24	16150000	16160000	chr24	16820000	16830000	1.63599e-08
chr24	16330000	16340000	chr24	16800000	16810000	8.18997e-13
chr24	16350000	16360000	chr24	17260000	17270000	3.30762e-12
chr24	16640000	16650000	chr24	17080000	17090000	9.33593e-14
chr24	16670000	16680000	chr24	17280000	17290000	7.71612e-16
chr24	16780000	16790000	chr24	17260000	17270000	2.43067e-14
chr23	530000	540000	chr23	880000	890000	1.05737e-07
chr23	570000	580000	chr23	740000	750000	1.85745e-11
chr23	1340000	1350000	chr23	1500000	1510000	6.15161e-15
chr23	1340000	1350000	chr23	3320000	3330000	0.0102404
chr23	1550000	1560000	chr23	1700000	1710000	3.49067e-08
chr23	1560000	1570000	chr23	2480000	2490000	2.77175e-10
chr23	7170000	7180000	chr23	7670000	7680000	3.9613e-08
chr23	7330000	7340000	chr23	7960000	7970000	1.08957e-05
chr23	7570000	7580000	chr23	8590000	8600000	2.74257e-08
chr23	8000000	8010000	chr23	8370000	8380000	4.03549e-06
chr23	8080000	8090000	chr23	8600000	8610000	0.000330049
chr23	8220000	8230000	chr23	8310000	8320000	4.29861e-12
chr23	9890000	9900000	chr23	11880000	11890000	0.00538301
chr23	11120000	11130000	chr23	11190000	11200000	1.68194e-10
chr23	11490000	11500000	chr23	11720000	11730000	2.17221e-25
chr23	11530000	11540000	chr23	13450000	13460000	9.07642e-05
chr23	12250000	12260000	chr23	13180000	13190000	6.78622e-09
chr23	12810000	12820000	chr23	13180000	13190000	9.26913e-06
chr23	13440000	13450000	chr23	13780000	13790000	2.4698e-12
chr23	13490000	13500000	chr23	13640000	13650000	5.47248e-16
chr23	13890000	13900000	chr23	15680000	15690000	1.07991e-07
chr23	14850000	14860000	chr23	15460000	15470000	0.0138042
chr23	15180000	15190000	chr23	15680000	15690000	4.8278e-09
chr23	15190000	15200000	chr23	16980000	16990000	8.1056e-06
chr23	17100000	17110000	chr23	18190000	18200000	6.34147e-05
chr23	17100000	17110000	chr23	18800000	18810000	4.23394e-06
chr23	17200000	17210000	chr23	19140000	19150000	4.24997e-10
chr23	18080000	18090000	chr23	18220000	18230000	2.16838e-05
chr23	18350000	18360000	chr23	18450000	18460000	1.55301e-37
chr23	18870000	18880000	chr23	20860000	20870000	0.0131385
chr23	19100000	19110000	chr23	21060000	21070000	1.97625e-05
chr23	19130000	19140000	chr23	20460000	20470000	5.63058e-05
chr23	19590000	19600000	chr23	20160000	20170000	9.12833e-09
chr23	20050000	20060000	chr23	20140000	20150000	4.38326e-15
chr23	20230000	20240000	chr23	20460000	20470000	2.05822e-07
chr16	190000	200000	chr16	430000	440000	9.8452e-15
chr16	200000	210000	chr16	640000	650000	6.74505e-11
chr16	250000	260000	chr16	2170000	2180000	9.81578e-09
chr16	610000	620000	chr16	2100000	2110000	7.7483e-09
chr16	640000	650000	chr16	1350000	1360000	7.42144e-07
chr16	640000	650000	chr16	1570000	1580000	2.62951e-05
chr16	960000	970000	chr16	2160000	2170000	6.95577e-06
chr16	1380000	1390000	chr16	2100000	2110000	3.29179e-05
chr16	1730000	1740000	chr16	1850000	1860000	6.22069e-26
chr16	2740000	2750000	chr16	3990000	4000000	0.000701107
chr16	4150000	4160000	chr16	5830000	5840000	7.43635e-09
chr16	6040000	6050000	chr16	7540000	7550000	2.02306e-09
chr16	6080000	6090000	chr16	7050000	7060000	4.09016e-05
chr16	6080000	6090000	chr16	7680000	7690000	0.000496717
chr16	6710000	6720000	chr16	7230000	7240000	1.34372e-05
chr16	7500000	7510000	chr16	7830000	7840000	2.47448e-06
chr16	7500000	7510000	chr16	8160000	8170000	1.06466e-06
chr16	7940000	7950000	chr16	8860000	8870000	1.36454e-08
chr16	8150000	8160000	chr16	9410000	9420000	2.94692e-06
chr16	8310000	8320000	chr16	8840000	8850000	2.55758e-17
chr16	8320000	8330000	chr16	8530000	8540000	7.01244e-21
chr16	8550000	8560000	chr16	10510000	10520000	2.12295e-07
chr16	8720000	8730000	chr16	9760000	9770000	1.54705e-08
chr16	9170000	9180000	chr16	9240000	9250000	2.98978e-09
chr16	10900000	10910000	chr16	12370000	12380000	7.62628e-08
chr16	11580000	11590000	chr16	12360000	12370000	2.84757e-05
chr16	11870000	11880000	chr16	12340000	12350000	7.68593e-11
chr16	12010000	12020000	chr16	12280000	12290000	0.000114707
chr16	12010000	12020000	chr16	12760000	12770000	0.000133923
chr16	12040000	12050000	chr16	12150000	12160000	7.96132e-16
chr16	12550000	12560000	chr16	13350000	13360000	5.10729e-07
chr16	13330000	13340000	chr16	13920000	13930000	9.79584e-13
chr16	13540000	13550000	chr16	13980000	13990000	8.22099e-05
chr16	14030000	14040000	chr16	14080000	14090000	1.19965e-10
chr16	14200000	14210000	chr16	14290000	14300000	2.01542e-09
chr21	190000	200000	chr21	2130000	2140000	5.24769e-10
chr21	430000	440000	chr21	2330000	2340000	5.84753e-08
chr21	710000	720000	chr21	2680000	2690000	0.000316684
chr21	930000	940000	chr21	1000000	1010000	2.69678e-09
chr21	1230000	1240000	chr21	3180000	3190000	0.0244113
chr21	1520000	1530000	chr21	2350000	2360000	2.20321e-07
chr21	1560000	1570000	chr21	1980000	1990000	0.00146246
chr21	1750000	1760000	chr21	3110000	3120000	2.47448e-06
chr21	1880000	1890000	chr21	2990000	3000000	0.00162764
chr21	2820000	2830000	chr21	4800000	4810000	0.00772054
chr21	3130000	3140000	chr21	3200000	3210000	2.77542e-11
chr21	3200000	3210000	chr21	3540000	3550000	5.27337e-07
chr21	3210000	3220000	chr21	3320000	3330000	3.52437e-12
chr21	3380000	3390000	chr21	3440000	3450000	6.53644e-12
chr21	3640000	3650000	chr21	3760000	3770000	0.00024215
chr21	3990000	4000000	chr21	4210000	4220000	5.43475e-08
chr21	4350000	4360000	chr21	4930000	4940000	6.56627e-08
chr21	4580000	4590000	chr21	5010000	5020000	7.06432e-23
chr21	4610000	4620000	chr21	5660000	5670000	1.79914e-07
chr21	4780000	4790000	chr21	5670000	5680000	1.62248e-06
chr21	5020000	5030000	chr21	5690000	5700000	9.72131e-12
chr21	5880000	5890000	chr21	6040000	6050000	5.10736e-15
chr21	7860000	7870000	chr21	9820000	9830000	2.28734e-09
chr21	8460000	8470000	chr21	8630000	8640000	1.50939e-16
chr21	8460000	8470000	chr21	9360000	9370000	2.22134e-11
chr21	8630000	8640000	chr21	9260000	9270000	4.67974e-11
chr21	9000000	9010000	chr21	10880000	10890000	1.25657e-07
chr21	9100000	9110000	chr21	9360000	9370000	2.87341e-16
chr21	9300000	9310000	chr21	11010000	11020000	0.00125268
chr21	9410000	9420000	chr21	9480000	9490000	6.33245e-10
chr21	11010000	11020000	chr21	11530000	11540000	3.43976e-09
chr21	12770000	12780000	chr21	14690000	14700000	7.17288e-11
chr21	13270000	13280000	chr21	14690000	14700000	0.000958941
chr21	13810000	13820000	chr21	14720000	14730000	8.38037e-05
chr21	14720000	14730000	chr21	14870000	14880000	1.41824e-06
chr22	230000	240000	chr22	1250000	1260000	8.59923e-06
chr22	380000	390000	chr22	550000	560000	1.13595e-07
chr22	560000	570000	chr22	1710000	1720000	1.10903e-10
chr22	860000	870000	chr22	1290000	1300000	0.000434393
chr22	2260000	2270000	chr22	3190000	3200000	4.64215e-06
chr22	2330000	2340000	chr22	3660000	3670000	8.44702e-08
chr22	3200000	3210000	chr22	5040000	5050000	0.000252547
chr22	3290000	3300000	chr22	3480000	3490000	2.21635e-20
chr22	3330000	3340000	chr22	5290000	5300000	0.00174713
chr22	3650000	3660000	chr22	3950000	3960000	8.89184e-10
chr22	6350000	6360000	chr22	7150000	7160000	9.00274e-08
chr22	7160000	7170000	chr22	8700000	8710000	7.92707e-09
chr22	7190000	7200000	chr22	7520000	7530000	0.00404999
chr22	7630000	7640000	chr22	8700000	8710000	7.68542e-05
chr22	8940000	8950000	chr22	10780000	10790000	8.09107e-06
chr22	9410000	9420000	chr22	9900000	9910000	0.000817273
chr22	9480000	9490000	chr22	9730000	9740000	2.21305e-09
chr22	9710000	9720000	chr22	10810000	10820000	1.33591e-06
chr22	9970000	9980000	chr22	11820000	11830000	2.51819e-07
chr22	10280000	10290000	chr22	12130000	12140000	9.55422e-06
chr22	10500000	10510000	chr22	10590000	10600000	1.85745e-11
chr22	12580000	12590000	chr22	12710000	12720000	2.6466e-09
chr22	14010000	14020000	chr22	15450000	15460000	0.0179691
chr22	14140000	14150000	chr22	15450000	15460000	0.000250661
chr22	14150000	14160000	chr22	16090000	16100000	0.000354195
chr22	14630000	14640000	chr22	16060000	16070000	0.003967
chr22	15040000	15050000	chr22	15820000	15830000	3.57098e-06
chr22	15040000	15050000	chr22	16990000	17000000	8.92665e-08
chr22	15060000	15070000	chr22	15390000	15400000	1.16883e-06
chr22	15090000	15100000	chr22	15220000	15230000	4.28909e-16
chr22	16230000	16240000	chr22	16370000	16380000	8.52065e-17
chr22	16490000	16500000	chr22	18390000	18400000	4.53673e-06
chr22	16600000	16610000	chr22	18380000	18390000	1.97145e-14
chr22	17010000	17020000	chr22	17140000	17150000	5.74775e-08
chr19	400000	410000	chr19	2230000	2240000	7.43018e-05
chr19	490000	500000	chr19	950000	960000	2.82984e-07
chr19	610000	620000	chr19	1670000	1680000	3.74637e-07
chr19	2500000	2510000	chr19	3320000	3330000	0.00385246
chr19	2750000	2760000	chr19	2910000	2920000	1.82924e-07
chr19	3400000	3410000	chr19	5250000	5260000	1.85485e-06
chr19	3850000	3860000	chr19	4160000	4170000	5.88603e-10
chr19	3920000	3930000	chr19	4730000	4740000	4.06609e-08
chr19	3920000	3930000	chr19	5390000	5400000	9.96627e-08
chr19	4160000	4170000	chr19	5500000	5510000	5.00681e-08
chr19	4520000	4530000	chr19	6390000	6400000	4.09558e-06
chr19	4670000	4680000	chr19	6560000	6570000	1.89054e-06
chr19	5750000	5760000	chr19	6240000	6250000	1.26306e-06
chr19	5800000	5810000	chr19	7360000	7370000	8.3536e-05
chr19	6240000	6250000	chr19	7410000	7420000	1.01678e-05
chr19	7170000	7180000	chr19	7900000	7910000	3.04216e-06
chr19	7530000	7540000	chr19	8640000	8650000	2.32867e-10
chr19	7560000	7570000	chr19	7680000	7690000	1.42891e-15
chr19	8000000	8010000	chr19	8310000	8320000	0.00728232
chr19	8120000	8130000	chr19	9200000	9210000	6.7493e-07
chr19	8160000	8170000	chr19	9480000	9490000	5.90009e-12
chr19	8380000	8390000	chr19	10120000	10130000	1.95843e-13
chr19	9060000	9070000	chr19	9180000	9190000	3.20035e-10
chr19	9360000	9370000	chr19	10680000	10690000	3.03818e-10
chr19	9760000	9770000	chr19	10120000	10130000	1.49515e-12
chr19	10500000	10510000	chr19	10630000	10640000	3.33142e-27
chr19	10710000	10720000	chr19	11160000	11170000	9.55012e-16
chr19	10720000	10730000	chr19	10820000	10830000	5.41264e-21
chr19	11070000	11080000	chr19	12260000	12270000	7.8648e-11
chr19	12810000	12820000	chr19	14420000	14430000	1.11227e-07
chr19	12860000	12870000	chr19	12950000	12960000	4.65174e-08
chr19	14420000	14430000	chr19	14580000	14590000	5.76035e-06
chr25	500000	510000	chr25	1180000	1190000	1.8318e-05
chr25	510000	520000	chr25	890000	900000	3.31489e-06
chr25	1050000	1060000	chr25	1150000	1160000	1.66177e-08
chr25	1190000	1200000	chr25	1920000	1930000	2.63738e-10
chr25	1290000	1300000	chr25	1720000	1730000	1.17785e-11
chr25	2170000	2180000	chr25	3920000	3930000	7.27621e-05
chr25	2380000	2390000	chr25	3390000	3400000	1.05598e-11
chr25	2400000	2410000	chr25	3940000	3950000	0.000308818
chr25	2530000	2540000	chr25	3640000	3650000	0.00104368
chr25	3550000	3560000	chr25	3900000	3910000	2.18427e-06
chr25	3770000	3780000	chr25	3850000	3860000	5.97461e-08
chr25	3920000	3930000	chr25	5840000	5850000	2.87661e-05
chr25	4720000	4730000	chr25	6620000	6630000	1.16883e-06
chr25	4810000	4820000	chr25	6020000	6030000	0.00746854
chr25	4940000	4950000	chr25	5750000	5760000	0.00770292
chr25	5840000	5850000	chr25	5940000	5950000	2.0853e-08
chr25	5840000	5850000	chr25	6100000	6110000	2.25497e-15
chr25	5840000	5850000	chr25	7290000	7300000	6.95478e-05
chr25	6530000	6540000	chr25	8240000	8250000	1.15503e-05
chr25	7150000	7160000	chr25	7960000	7970000	5.87273e-08
chr25	7380000	7390000	chr25	9370000	9380000	0.00222311
chr25	7390000	7400000	chr25	8180000	8190000	0.000138372
chr25	7920000	7930000	chr25	9590000	9600000	1.91226e-08
chr25	8200000	8210000	chr25	9570000	9580000	2.65905e-09
chr25	8520000	8530000	chr25	10430000	10440000	1.81425e-09
chr25	8680000	8690000	chr25	9230000	9240000	6.28536e-06
chr25	8710000	8720000	chr25	9470000	9480000	1.31602e-12
chr25	9030000	9040000	chr25	11010000	11020000	0.0134677
chr25	9120000	9130000	chr25	9200000	9210000	1.5629e-12
chr25	9330000	9340000	chr25	9960000	9970000	3.13362e-07
chr25	10590000	10600000	chr25	10700000	10710000	4.88695e-06
chr25	11200000	11210000	chr25	13170000	13180000	0.00513948
chr25	11710000	11720000	chr25	13650000	13660000	1.54946e-06
chr25	14330000	14340000	chr25	14500000	14510000	6.29176e-10
chr17	160000	170000	chr17	890000	900000	0.00259699
chr17	230000	240000	chr17	1000000	1010000	0.00029407
chr17	470000	480000	chr17	2400000	2410000	1.9516e-16
chr17	860000	870000	chr17	2790000	2800000	5.37849e-05
chr17	1130000	1140000	chr17	3030000	3040000	8.27697e-11
chr17	1150000	1160000	chr17	1240000	1250000	2.07043e-17
chr17	1230000	1240000	chr17	3140000	3150000	0.000929161
chr17	1940000	1950000	chr17	2060000	2070000	4.20998e-08
chr17	1990000	2000000	chr17	3890000	3900000	5.29678e-06
chr17	2230000	2240000	chr17	3890000	3900000	0.000312035
chr17	2790000	2800000	chr17	3440000	3450000	7.99451e-10
chr17	2810000	2820000	chr17	3030000	3040000	4.38082e-13
chr17	3200000	3210000	chr17	3910000	3920000	1.6278e-11
chr17	3660000	3670000	chr17	3790000	3800000	3.0757e-26
chr17	4920000	4930000	chr17	5430000	5440000	3.86025e-06
chr17	5890000	5900000	chr17	5980000	5990000	1.58533e-11
chr17	8950000	8960000	chr17	10870000	10880000	6.85598e-06
chr17	9150000	9160000	chr17	9400000	9410000	0.0103315
chr17	9920000	9930000	chr17	10370000	10380000	5.24621e-09
chr17	10580000	10590000	chr17	10820000	10830000	3.1541e-11
chr17	10830000	10840000	chr17	11770000	11780000	9.4326e-08
chr17	10940000	10950000	chr17	11050000	11060000	1.4504e-21
chr17	11600000	11610000	chr17	12670000	12680000	3.2405e-08
chr17	11980000	11990000	chr17	12480000	12490000	4.18695e-17
chr17	12020000	12030000	chr17	12340000	12350000	8.29672e-09
chr17	12520000	12530000	chr17	12670000	12680000	1.15919e-11
chr17	13860000	13870000	chr17	14540000	14550000	1.10478e-06
chr17	14360000	14370000	chr17	16290000	16300000	1.88963e-05
chr17	14680000	14690000	chr17	14760000	14770000	1.44259e-10
chr17	15580000	15590000	chr17	15700000	15710000	4.44632e-25
chr17	16210000	16220000	chr17	16350000	16360000	4.1865e-13
chr26	800000	810000	chr26	2690000	2700000	4.39809e-11
chr26	1690000	1700000	chr26	2430000	2440000	1.1469e-05
chr26	1810000	1820000	chr26	2260000	2270000	5.27337e-07
chr26	2590000	2600000	chr26	2850000	2860000	3.7117e-10
chr26	3050000	3060000	chr26	4610000	4620000	2.46199e-07
chr26	3410000	3420000	chr26	3920000	3930000	0.00127131
chr26	3420000	3430000	chr26	3510000	3520000	4.06024e-12
chr26	3770000	3780000	chr26	4360000	4370000	5.21356e-05
chr26	3810000	3820000	chr26	5110000	5120000	8.5856e-07
chr26	3810000	3820000	chr26	5550000	5560000	2.55028e-05
chr26	4080000	4090000	chr26	4230000	4240000	1.22682e-13
chr26	4410000	4420000	chr26	6400000	6410000	0.00520096
chr26	4580000	4590000	chr26	5090000	5100000	1.77592e-09
chr26	4580000	4590000	chr26	6540000	6550000	9.19274e-05
chr26	4610000	4620000	chr26	6400000	6410000	3.50596e-08
chr26	5380000	5390000	chr26	7180000	7190000	4.41593e-08
chr26	5590000	5600000	chr26	5830000	5840000	1.35932e-06
chr26	6100000	6110000	chr26	6220000	6230000	1.51598e-15
chr26	6140000	6150000	chr26	7290000	7300000	0.00101561
chr26	6850000	6860000	chr26	6930000	6940000	7.20219e-09
chr26	6920000	6930000	chr26	8900000	8910000	0.000813881
chr26	7040000	7050000	chr26	7150000	7160000	3.59063e-16
chr26	7430000	7440000	chr26	8030000	8040000	0.00118384
chr26	8100000	8110000	chr26	8410000	8420000	1.31111e-05
chr26	8210000	8220000	chr26	10070000	10080000	4.07982e-11
chr26	8220000	8230000	chr26	9550000	9560000	7.20219e-09
chr26	9030000	9040000	chr26	9360000	9370000	2.73879e-07
chr28	100000	110000	chr28	500000	510000	4.42031e-07
chr28	320000	330000	chr28	830000	840000	7.32326e-05
chr28	360000	370000	chr28	500000	510000	1.49102e-12
chr28	620000	630000	chr28	1020000	1030000	6.85598e-06
chr28	840000	850000	chr28	2480000	2490000	8.43158e-06
chr28	880000	890000	chr28	2840000	2850000	0.00254165
chr28	990000	1000000	chr28	2480000	2490000	4.58319e-07
chr28	1650000	1660000	chr28	3600000	3610000	0.0244357
chr28	1890000	1900000	chr28	1970000	1980000	0.000147234
chr28	1950000	1960000	chr28	2470000	2480000	3.77539e-06
chr28	3080000	3090000	chr28	4420000	4430000	0.00023568
chr28	3240000	3250000	chr28	4880000	4890000	9.45961e-05
chr28	4440000	4450000	chr28	5190000	5200000	2.72861e-09
chr28	5400000	5410000	chr28	5520000	5530000	3.50991e-24
chr28	6310000	6320000	chr28	6860000	6870000	7.16934e-09
chr28	6630000	6640000	chr28	6860000	6870000	2.32998e-05
chr28	7250000	7260000	chr28	8430000	8440000	0.00765902
chr28	7530000	7540000	chr28	7670000	7680000	5.35546e-13
chr28	9710000	9720000	chr28	9940000	9950000	0.00119185
chr27	700000	710000	chr27	1220000	1230000	9.10525e-06
chr27	710000	720000	chr27	1030000	1040000	1.17096e-12
chr27	1700000	1710000	chr27	1820000	1830000	6.2775e-17
chr27	2230000	2240000	chr27	4170000	4180000	0.00505452
chr27	2280000	2290000	chr27	2490000	2500000	2.658e-06
chr27	3010000	3020000	chr27	3720000	3730000	3.72689e-08
chr27	4290000	4300000	chr27	4880000	4890000	1.73343e-14
chr27	4430000	4440000	chr27	4490000	4500000	0.00476135
chr27	4940000	4950000	chr27	5120000	5130000	5.59892e-07
chr27	4940000	4950000	chr27	5410000	5420000	5.7985e-05
chr27	5470000	5480000	chr27	5650000	5660000	6.15599e-17
chr27	5860000	5870000	chr27	6840000	6850000	0.00595024
chr27	6220000	6230000	chr27	6330000	6340000	2.53448e-10
chr27	6450000	6460000	chr27	8400000	8410000	0.000583653
chr27	7520000	7530000	chr27	8030000	8040000	4.82593e-05
chr27	8030000	8040000	chr27	9030000	9040000	6.09953e-07
chr27	8040000	8050000	chr27	8710000	8720000	1.01781e-08
chr27	8430000	8440000	chr27	9030000	9040000	6.56122e-05
chr27	9050000	9060000	chr27	9730000	9740000	0.00236389
chr27	9060000	9070000	chr27	9160000	9170000	5.1323e-18
chr27	9360000	9370000	chr27	10250000	10260000	1.11992e-06
chr27	9810000	9820000	chr27	9920000	9930000	3.15819e-29
chr27	10080000	10090000	chr27	10190000	10200000	5.18285e-08

## Sheet: Ava_10kb_loops
chr	start	end	chr	start	end	p-value
chr8	180000	190000	chr8	1090000	1100000	7.0274e-11
chr8	900000	910000	chr8	1540000	1550000	0.000990957
chr8	1220000	1230000	chr8	1290000	1300000	3.29775e-08
chr8	1470000	1480000	chr8	1760000	1770000	6.36336e-10
chr8	1470000	1480000	chr8	3090000	3100000	0.00116169
chr8	2120000	2130000	chr8	3190000	3200000	0.00258387
chr8	2210000	2220000	chr8	2360000	2370000	1.07041e-09
chr8	2830000	2840000	chr8	3860000	3870000	1.46826e-06
chr8	3030000	3040000	chr8	5020000	5030000	0.00611987
chr8	3140000	3150000	chr8	3860000	3870000	5.89824e-06
chr8	3180000	3190000	chr8	4510000	4520000	9.1378e-06
chr8	4030000	4040000	chr8	4160000	4170000	3.76274e-18
chr8	4180000	4190000	chr8	4350000	4360000	8.91225e-06
chr8	4710000	4720000	chr8	6080000	6090000	3.19355e-06
chr8	5120000	5130000	chr8	7040000	7050000	2.31992e-09
chr8	5200000	5210000	chr8	5950000	5960000	2.09457e-08
chr8	6080000	6090000	chr8	8020000	8030000	1.59583e-09
chr8	6190000	6200000	chr8	6270000	6280000	2.80905e-20
chr8	6410000	6420000	chr8	7290000	7300000	1.45079e-09
chr8	7040000	7050000	chr8	9030000	9040000	0.0132237
chr8	7080000	7090000	chr8	7280000	7290000	1.06735e-08
chr8	7340000	7350000	chr8	7390000	7400000	0.00201584
chr8	7520000	7530000	chr8	8850000	8860000	0.000327141
chr8	8090000	8100000	chr8	8850000	8860000	9.71643e-08
chr8	8240000	8250000	chr8	9310000	9320000	4.66941e-05
chr8	8360000	8370000	chr8	8490000	8500000	2.66772e-22
chr8	8500000	8510000	chr8	9160000	9170000	0.00021921
chr8	8510000	8520000	chr8	9690000	9700000	1.80287e-07
chr8	8570000	8580000	chr8	8640000	8650000	1.14198e-12
chr8	9110000	9120000	chr8	9690000	9700000	1.2752e-09
chr8	9110000	9120000	chr8	10840000	10850000	7.36903e-06
chr8	9210000	9220000	chr8	9280000	9290000	2.61457e-20
chr8	9710000	9720000	chr8	10280000	10290000	7.47272e-11
chr8	10230000	10240000	chr8	12180000	12190000	0.000272162
chr8	10280000	10290000	chr8	10980000	10990000	2.98578e-06
chr8	10410000	10420000	chr8	10760000	10770000	1.10968e-09
chr8	11020000	11030000	chr8	11770000	11780000	1.66259e-07
chr8	11680000	11690000	chr8	13340000	13350000	5.10729e-07
chr8	11750000	11760000	chr8	12620000	12630000	1.76035e-05
chr8	11900000	11910000	chr8	13840000	13850000	2.64802e-06
chr8	12140000	12150000	chr8	12410000	12420000	1.16253e-16
chr8	13080000	13090000	chr8	13140000	13150000	1.0596e-07
chr8	13250000	13260000	chr8	14310000	14320000	0.000227992
chr8	13360000	13370000	chr8	15130000	15140000	3.41521e-08
chr8	13810000	13820000	chr8	14570000	14580000	8.29674e-06
chr8	14100000	14110000	chr8	14170000	14180000	1.22141e-09
chr8	14200000	14210000	chr8	15810000	15820000	0.000570537
chr8	14230000	14240000	chr8	14470000	14480000	8.9615e-05
chr8	14350000	14360000	chr8	15610000	15620000	1.75494e-06
chr8	14370000	14380000	chr8	14480000	14490000	2.32741e-16
chr8	14530000	14540000	chr8	15450000	15460000	5.73449e-07
chr8	15090000	15100000	chr8	15460000	15470000	2.69674e-11
chr8	15610000	15620000	chr8	16010000	16020000	4.14345e-09
chr4	360000	370000	chr4	1410000	1420000	8.9901e-05
chr4	450000	460000	chr4	1070000	1080000	0.000155183
chr4	480000	490000	chr4	2180000	2190000	3.94853e-07
chr4	910000	920000	chr4	1180000	1190000	2.10244e-05
chr4	1110000	1120000	chr4	1350000	1360000	0.000337921
chr4	1220000	1230000	chr4	1350000	1360000	2.61512e-25
chr4	1410000	1420000	chr4	2430000	2440000	2.34106e-11
chr4	1550000	1560000	chr4	1640000	1650000	1.13081e-15
chr4	2240000	2250000	chr4	2350000	2360000	3.0784e-22
chr4	2450000	2460000	chr4	2670000	2680000	7.47629e-16
chr4	2890000	2900000	chr4	4310000	4320000	7.19839e-06
chr4	2900000	2910000	chr4	4780000	4790000	5.99554e-06
chr4	3160000	3170000	chr4	3250000	3260000	9.53503e-05
chr4	3360000	3370000	chr4	4810000	4820000	1.91147e-10
chr4	3530000	3540000	chr4	3980000	3990000	9.39587e-07
chr4	4030000	4040000	chr4	4100000	4110000	6.97938e-10
chr4	4140000	4150000	chr4	4460000	4470000	0.000237819
chr4	4500000	4510000	chr4	4830000	4840000	0.000417109
chr4	4830000	4840000	chr4	6260000	6270000	2.58062e-12
chr4	6660000	6670000	chr4	6770000	6780000	4.16984e-25
chr4	6940000	6950000	chr4	7610000	7620000	1.35792e-05
chr4	7460000	7470000	chr4	8260000	8270000	1.97867e-11
chr4	7520000	7530000	chr4	9440000	9450000	0.00017659
chr4	7600000	7610000	chr4	8590000	8600000	6.54194e-09
chr4	8440000	8450000	chr4	8470000	8480000	0.00174713
chr4	9010000	9020000	chr4	9130000	9140000	1.53608e-07
chr4	9130000	9140000	chr4	9390000	9400000	0.000484735
chr4	9820000	9830000	chr4	11100000	11110000	0.000102075
chr4	10280000	10290000	chr4	10510000	10520000	5.26729e-12
chr4	10300000	10310000	chr4	11360000	11370000	1.02154e-16
chr4	10310000	10320000	chr4	12080000	12090000	3.35793e-07
chr4	11140000	11150000	chr4	11550000	11560000	2.3532e-07
chr4	11360000	11370000	chr4	12070000	12080000	3.80435e-10
chr4	11370000	11380000	chr4	12830000	12840000	1.6656e-12
chr4	11550000	11560000	chr4	12460000	12470000	2.16143e-09
chr4	11710000	11720000	chr4	11820000	11830000	2.66772e-22
chr4	12110000	12120000	chr4	14090000	14100000	0.00110796
chr4	12530000	12540000	chr4	14430000	14440000	6.52563e-07
chr4	12910000	12920000	chr4	13540000	13550000	0.000958941
chr4	13160000	13170000	chr4	13840000	13850000	0.00020259
chr4	13580000	13590000	chr4	14880000	14890000	2.5695e-06
chr4	14040000	14050000	chr4	14450000	14460000	1.8246e-12
chr4	14080000	14090000	chr4	15170000	15180000	1.41321e-09
chr4	15200000	15210000	chr4	15280000	15290000	0.000359429
chr4	15410000	15420000	chr4	15530000	15540000	6.50448e-25
chr4	16000000	16010000	chr4	16270000	16280000	1.55527e-13
chr4	16680000	16690000	chr4	17010000	17020000	1.65381e-11
chr4	16720000	16730000	chr4	17980000	17990000	0.00156869
chr4	17160000	17170000	chr4	17180000	17190000	0.00555766
chr4	17800000	17810000	chr4	17860000	17870000	3.03639e-14
chr4	17940000	17950000	chr4	18570000	18580000	5.74416e-10
chr7	70000	80000	chr7	900000	910000	1.50609e-08
chr7	120000	130000	chr7	170000	180000	1.29737e-05
chr7	250000	260000	chr7	1840000	1850000	1.15516e-08
chr7	660000	670000	chr7	770000	780000	4.69453e-24
chr7	860000	870000	chr7	1880000	1890000	7.26835e-09
chr7	1020000	1030000	chr7	1650000	1660000	4.79317e-10
chr7	1040000	1050000	chr7	2970000	2980000	3.81403e-12
chr7	1840000	1850000	chr7	2350000	2360000	9.31532e-13
chr7	2030000	2040000	chr7	4010000	4020000	0.0115083
chr7	3360000	3370000	chr7	4800000	4810000	5.0831e-08
chr7	3480000	3490000	chr7	3580000	3590000	1.23685e-23
chr7	3600000	3610000	chr7	5580000	5590000	0.0123396
chr7	3670000	3680000	chr7	3840000	3850000	3.48823e-09
chr7	3880000	3890000	chr7	3990000	4000000	9.46747e-10
chr7	4050000	4060000	chr7	5630000	5640000	0.000648048
chr7	4690000	4700000	chr7	5450000	5460000	1.79418e-05
chr7	4870000	4880000	chr7	5730000	5740000	3.41288e-10
chr7	5040000	5050000	chr7	5190000	5200000	4.39434e-21
chr7	5450000	5460000	chr7	6790000	6800000	7.07942e-05
chr7	5500000	5510000	chr7	6390000	6400000	2.2988e-08
chr7	5960000	5970000	chr7	6740000	6750000	1.24606e-06
chr7	6390000	6400000	chr7	8250000	8260000	1.03091e-07
chr7	6520000	6530000	chr7	6890000	6900000	1.28769e-10
chr7	6740000	6750000	chr7	8090000	8100000	8.63871e-05
chr7	6810000	6820000	chr7	7190000	7200000	4.88188e-05
chr7	7190000	7200000	chr7	7340000	7350000	4.79119e-12
chr7	7850000	7860000	chr7	8380000	8390000	6.8571e-07
chr7	9020000	9030000	chr7	10000000	10010000	1.85982e-07
chr7	9300000	9310000	chr7	9380000	9390000	1.98513e-09
chr7	10000000	10010000	chr7	10080000	10090000	0.00198478
chr7	10000000	10010000	chr7	11260000	11270000	3.52426e-10
chr7	10880000	10890000	chr7	12590000	12600000	2.83592e-14
chr7	10890000	10900000	chr7	12820000	12830000	4.12595e-06
chr7	10940000	10950000	chr7	11830000	11840000	1.12429e-08
chr7	11060000	11070000	chr7	12960000	12970000	3.36357e-13
chr7	11090000	11100000	chr7	11180000	11190000	2.35737e-16
chr7	11250000	11260000	chr7	11880000	11890000	1.5509e-09
chr7	11260000	11270000	chr7	12650000	12660000	8.48777e-09
chr7	11270000	11280000	chr7	12140000	12150000	3.72093e-17
chr7	11740000	11750000	chr7	11880000	11890000	4.12896e-16
chr7	11740000	11750000	chr7	12170000	12180000	2.44904e-09
chr7	11770000	11780000	chr7	13690000	13700000	1.33423e-08
chr7	12410000	12420000	chr7	12500000	12510000	1.1667e-15
chr7	13520000	13530000	chr7	13690000	13700000	1.99677e-05
chr9	290000	300000	chr9	1220000	1230000	1.7689e-08
chr9	640000	650000	chr9	1400000	1410000	5.72307e-08
chr9	1390000	1400000	chr9	2050000	2060000	0.000101431
chr9	2650000	2660000	chr9	2760000	2770000	1.58244e-13
chr9	2910000	2920000	chr9	3470000	3480000	0.000155183
chr9	3020000	3030000	chr9	3840000	3850000	0.0213739
chr9	3500000	3510000	chr9	4830000	4840000	9.26913e-06
chr9	3840000	3850000	chr9	4770000	4780000	0.00153184
chr9	3840000	3850000	chr9	5230000	5240000	6.20963e-07
chr9	4570000	4580000	chr9	4720000	4730000	6.9312e-14
chr9	4820000	4830000	chr9	6150000	6160000	5.16217e-11
chr9	5150000	5160000	chr9	6150000	6160000	5.0462e-10
chr9	5320000	5330000	chr9	5410000	5420000	5.50636e-09
chr9	5550000	5560000	chr9	6820000	6830000	1.82675e-06
chr9	5570000	5580000	chr9	6430000	6440000	2.58082e-05
chr9	5850000	5860000	chr9	6630000	6640000	3.15282e-07
chr9	6140000	6150000	chr9	6910000	6920000	7.87921e-10
chr9	6610000	6620000	chr9	7110000	7120000	0.000251414
chr9	6630000	6640000	chr9	7410000	7420000	1.06466e-06
chr9	6930000	6940000	chr9	7990000	8000000	5.57663e-07
chr9	7210000	7220000	chr9	7660000	7670000	8.85948e-07
chr9	8910000	8920000	chr9	10850000	10860000	0.001251
chr9	9060000	9070000	chr9	9130000	9140000	8.72014e-16
chr9	10040000	10050000	chr9	11950000	11960000	1.26551e-06
chr9	10590000	10600000	chr9	12550000	12560000	0.00172893
chr9	11810000	11820000	chr9	11910000	11920000	2.55589e-08
chr9	11810000	11820000	chr9	12380000	12390000	4.01282e-07
chr9	12370000	12380000	chr9	12880000	12890000	7.66631e-11
chr9	12370000	12380000	chr9	13740000	13750000	4.34937e-08
chr9	12370000	12380000	chr9	14260000	14270000	5.91134e-13
chr9	12460000	12470000	chr9	12550000	12560000	4.62535e-21
chr9	12700000	12710000	chr9	12790000	12800000	7.11042e-24
chr9	12870000	12880000	chr9	13100000	13110000	8.0483e-18
chr9	13080000	13090000	chr9	13970000	13980000	2.53373e-07
chr9	14400000	14410000	chr9	14550000	14560000	5.68895e-07
chr9	14560000	14570000	chr9	15250000	15260000	3.53195e-05
chr9	14740000	14750000	chr9	14920000	14930000	4.89927e-16
chr9	14950000	14960000	chr9	15250000	15260000	3.53195e-05
chr9	15110000	15120000	chr9	16670000	16680000	5.07007e-05
chr9	15590000	15600000	chr9	15650000	15660000	3.15098e-05
chr9	16170000	16180000	chr9	16670000	16680000	9.84736e-07
chr9	16180000	16190000	chr9	16500000	16510000	3.14274e-12
chr3	190000	200000	chr3	1050000	1060000	3.25877e-05
chr3	190000	200000	chr3	2020000	2030000	7.16934e-09
chr3	440000	450000	chr3	1410000	1420000	3.30615e-17
chr3	500000	510000	chr3	2280000	2290000	1.27031e-05
chr3	620000	630000	chr3	910000	920000	3.6484e-17
chr3	900000	910000	chr3	1030000	1040000	1.64458e-26
chr3	1200000	1210000	chr3	2270000	2280000	2.02717e-13
chr3	1220000	1230000	chr3	2020000	2030000	2.36082e-19
chr3	1250000	1260000	chr3	3030000	3040000	0.000139235
chr3	1390000	1400000	chr3	2280000	2290000	3.70631e-11
chr3	1400000	1410000	chr3	2020000	2030000	4.05862e-14
chr3	1480000	1490000	chr3	1610000	1620000	1.06893e-15
chr3	1920000	1930000	chr3	1970000	1980000	1.66258e-11
chr3	2410000	2420000	chr3	3020000	3030000	1.86603e-08
chr3	2620000	2630000	chr3	4150000	4160000	0.00340687
chr3	2760000	2770000	chr3	3580000	3590000	6.48237e-08
chr3	3220000	3230000	chr3	3680000	3690000	4.08059e-18
chr3	3420000	3430000	chr3	5050000	5060000	0.00606285
chr3	4630000	4640000	chr3	4750000	4760000	5.16248e-05
chr3	5310000	5320000	chr3	6420000	6430000	3.50524e-06
chr3	6630000	6640000	chr3	6760000	6770000	3.8491e-20
chr3	7770000	7780000	chr3	9720000	9730000	0.000443283
chr3	7790000	7800000	chr3	9500000	9510000	2.53373e-07
chr3	7880000	7890000	chr3	9830000	9840000	7.0637e-07
chr3	8180000	8190000	chr3	9460000	9470000	4.27092e-10
chr3	8180000	8190000	chr3	9840000	9850000	2.42859e-11
chr3	8210000	8220000	chr3	8530000	8540000	1.40161e-13
chr3	8280000	8290000	chr3	8350000	8360000	4.22072e-18
chr3	8760000	8770000	chr3	10420000	10430000	0.00049034
chr3	8880000	8890000	chr3	9010000	9020000	6.37492e-26
chr3	9130000	9140000	chr3	9820000	9830000	4.19487e-07
chr3	9130000	9140000	chr3	10820000	10830000	7.75749e-08
chr3	9140000	9150000	chr3	10600000	10610000	2.78268e-11
chr3	9820000	9830000	chr3	10460000	10470000	1.03966e-07
chr3	9940000	9950000	chr3	10840000	10850000	3.62443e-06
chr3	9990000	10000000	chr3	10180000	10190000	1.73316e-07
chr3	10260000	10270000	chr3	10400000	10410000	9.46332e-22
chr3	12040000	12050000	chr3	13420000	13430000	4.17247e-05
chr3	12060000	12070000	chr3	12850000	12860000	6.09439e-06
chr3	12130000	12140000	chr3	12170000	12180000	3.82875e-09
chr3	12340000	12350000	chr3	12430000	12440000	3.45623e-16
chr3	12480000	12490000	chr3	12880000	12890000	6.84329e-13
chr3	12640000	12650000	chr3	12730000	12740000	7.2538e-20
chr3	12890000	12900000	chr3	14240000	14250000	3.34606e-10
chr3	12940000	12950000	chr3	13030000	13040000	4.46451e-15
chr11	270000	280000	chr11	1400000	1410000	4.38238e-14
chr11	290000	300000	chr11	1520000	1530000	3.37616e-09
chr11	330000	340000	chr11	1200000	1210000	2.99458e-08
chr11	430000	440000	chr11	1520000	1530000	5.86154e-07
chr11	640000	650000	chr11	1510000	1520000	7.83498e-05
chr11	650000	660000	chr11	1010000	1020000	6.4642e-17
chr11	820000	830000	chr11	1570000	1580000	3.4501e-05
chr11	850000	860000	chr11	1210000	1220000	4.97634e-21
chr11	990000	1000000	chr11	1530000	1540000	2.00782e-07
chr11	1010000	1020000	chr11	2090000	2100000	8.47971e-14
chr11	1190000	1200000	chr11	1880000	1890000	1.13778e-22
chr11	1510000	1520000	chr11	1980000	1990000	0.000179041
chr11	1510000	1520000	chr11	2200000	2210000	5.74775e-08
chr11	1520000	1530000	chr11	2690000	2700000	1.30194e-05
chr11	1640000	1650000	chr11	1790000	1800000	1.58042e-24
chr11	2190000	2200000	chr11	2720000	2730000	0.000134551
chr11	2270000	2280000	chr11	2500000	2510000	0.00288693
chr11	2500000	2510000	chr11	3020000	3030000	4.08237e-12
chr11	4040000	4050000	chr11	4110000	4120000	2.78632e-13
chr11	4570000	4580000	chr11	5570000	5580000	6.78746e-12
chr11	4920000	4930000	chr11	6850000	6860000	0.000401052
chr11	5040000	5050000	chr11	5950000	5960000	3.89615e-06
chr11	5150000	5160000	chr11	5340000	5350000	4.80458e-15
chr11	5170000	5180000	chr11	5550000	5560000	2.84435e-14
chr11	5560000	5570000	chr11	6600000	6610000	8.97812e-10
chr11	5580000	5590000	chr11	6820000	6830000	4.10377e-05
chr11	5790000	5800000	chr11	5900000	5910000	2.76289e-19
chr11	5830000	5840000	chr11	7260000	7270000	1.85089e-05
chr11	5950000	5960000	chr11	6910000	6920000	4.76273e-05
chr11	6560000	6570000	chr11	7500000	7510000	0.00147219
chr11	7140000	7150000	chr11	7260000	7270000	2.40292e-12
chr11	7290000	7300000	chr11	7570000	7580000	1.03966e-07
chr11	7320000	7330000	chr11	8780000	8790000	2.63599e-08
chr11	7530000	7540000	chr11	8780000	8790000	8.10963e-11
chr11	7570000	7580000	chr11	9470000	9480000	3.6306e-08
chr11	7640000	7650000	chr11	7790000	7800000	1.65299e-17
chr11	7840000	7850000	chr11	8780000	8790000	8.62846e-08
chr11	8170000	8180000	chr11	8780000	8790000	2.74852e-12
chr11	8780000	8790000	chr11	9590000	9600000	2.37522e-09
chr11	9390000	9400000	chr11	10000000	10010000	3.61232e-09
chr11	9390000	9400000	chr11	10680000	10690000	5.10729e-07
chr11	9710000	9720000	chr11	11650000	11660000	0.00018602
chr11	10010000	10020000	chr11	10680000	10690000	9.8127e-06
chr11	10470000	10480000	chr11	10530000	10540000	6.97522e-09
chr11	10700000	10710000	chr11	11140000	11150000	8.92665e-08
chr11	10710000	10720000	chr11	12630000	12640000	1.43172e-10
chr11	10990000	11000000	chr11	12930000	12940000	0.000503894
chr11	11670000	11680000	chr11	13640000	13650000	9.53503e-05
chr11	12110000	12120000	chr11	12950000	12960000	0.000114167
chr11	12650000	12660000	chr11	13080000	13090000	3.07447e-08
chr11	12720000	12730000	chr11	12830000	12840000	1.85671e-18
chr11	12880000	12890000	chr11	14860000	14870000	0.000434393
chr11	12930000	12940000	chr11	13080000	13090000	4.66766e-11
chr11	13260000	13270000	chr11	13350000	13360000	5.20088e-23
chr11	14190000	14200000	chr11	15940000	15950000	8.23747e-06
chr11	14380000	14390000	chr11	14830000	14840000	6.23673e-17
chr11	14930000	14940000	chr11	16900000	16910000	0.00194406
chr11	14940000	14950000	chr11	15210000	15220000	3.65718e-10
chr11	15000000	15010000	chr11	15960000	15970000	1.07705e-08
chr11	15320000	15330000	chr11	16320000	16330000	1.77565e-05
chr11	16120000	16130000	chr11	16250000	16260000	2.17181e-18
chr11	16350000	16360000	chr11	17480000	17490000	9.30224e-06
chr11	16360000	16370000	chr11	16820000	16830000	7.9674e-07
chr11	17150000	17160000	chr11	17480000	17490000	9.74526e-10
chr11	17960000	17970000	chr11	18030000	18040000	2.29327e-12
chr11	18590000	18600000	chr11	18800000	18810000	1.06109e-13
chr12	260000	270000	chr12	1170000	1180000	7.5247e-07
chr12	330000	340000	chr12	530000	540000	2.3156e-28
chr12	590000	600000	chr12	660000	670000	0.000216573
chr12	1000000	1010000	chr12	2690000	2700000	3.99098e-06
chr12	1300000	1310000	chr12	2770000	2780000	6.01018e-05
chr12	1550000	1560000	chr12	2770000	2780000	7.65593e-14
chr12	1850000	1860000	chr12	2240000	2250000	1.33256e-07
chr12	2020000	2030000	chr12	2970000	2980000	0.000345968
chr12	2060000	2070000	chr12	2230000	2240000	3.56061e-13
chr12	2080000	2090000	chr12	4060000	4070000	0.0126922
chr12	3000000	3010000	chr12	3460000	3470000	1.48531e-06
chr12	3080000	3090000	chr12	5040000	5050000	0.000157597
chr12	3270000	3280000	chr12	3360000	3370000	8.32985e-29
chr12	4850000	4860000	chr12	4960000	4970000	5.81466e-28
chr12	5120000	5130000	chr12	5220000	5230000	3.79499e-10
chr12	5470000	5480000	chr12	5570000	5580000	8.8223e-30
chr12	5690000	5700000	chr12	5740000	5750000	0.000135813
chr12	7080000	7090000	chr12	8990000	9000000	5.83226e-18
chr12	7210000	7220000	chr12	8320000	8330000	2.29834e-05
chr12	7550000	7560000	chr12	9480000	9490000	4.12777e-07
chr12	8280000	8290000	chr12	9710000	9720000	6.75755e-06
chr12	8330000	8340000	chr12	8780000	8790000	0.000110283
chr12	8550000	8560000	chr12	9380000	9390000	0.00639737
chr12	9000000	9010000	chr12	9520000	9530000	1.14211e-09
chr12	9500000	9510000	chr12	10000000	10010000	3.60343e-10
chr12	9810000	9820000	chr12	10760000	10770000	2.90594e-05
chr12	9820000	9830000	chr12	11200000	11210000	7.58723e-05
chr12	9840000	9850000	chr12	10000000	10010000	2.6271e-11
chr12	10050000	10060000	chr12	11360000	11370000	8.26927e-08
chr12	10230000	10240000	chr12	12200000	12210000	0.00949399
chr12	10420000	10430000	chr12	11810000	11820000	6.11167e-07
chr12	10590000	10600000	chr12	11370000	11380000	7.52997e-06
chr12	11740000	11750000	chr12	13360000	13370000	0.00113683
chr12	12670000	12680000	chr12	14590000	14600000	4.64169e-09
chr12	13440000	13450000	chr12	14180000	14190000	0.00232795
chr12	13720000	13730000	chr12	15210000	15220000	4.08048e-06
chr12	14180000	14190000	chr12	15210000	15220000	0.00020259
chr12	15190000	15200000	chr12	16420000	16430000	0.00155427
chr12	15210000	15220000	chr12	15340000	15350000	6.27124e-20
chr12	15360000	15370000	chr12	17210000	17220000	2.30389e-08
chr12	15490000	15500000	chr12	16060000	16070000	3.69231e-06
chr12	16570000	16580000	chr12	16710000	16720000	0.000225937
chr1	100000	110000	chr1	480000	490000	0.000100951
chr1	1050000	1060000	chr1	2300000	2310000	9.15314e-10
chr1	1350000	1360000	chr1	2870000	2880000	0.000436916
chr1	1870000	1880000	chr1	1900000	1910000	0.00899673
chr1	2350000	2360000	chr1	3220000	3230000	0.000280401
chr1	2790000	2800000	chr1	3670000	3680000	0.000193548
chr1	2960000	2970000	chr1	3110000	3120000	4.20501e-14
chr1	5370000	5380000	chr1	7320000	7330000	0.00368177
chr1	5880000	5890000	chr1	5950000	5960000	0.0015359
chr1	6300000	6310000	chr1	6530000	6540000	8.61015e-08
chr1	6310000	6320000	chr1	7850000	7860000	9.23613e-06
chr1	7050000	7060000	chr1	7160000	7170000	2.19236e-11
chr1	7470000	7480000	chr1	8100000	8110000	1.45637e-05
chr1	8580000	8590000	chr1	10550000	10560000	0.00165788
chr1	9050000	9060000	chr1	9190000	9200000	7.74337e-13
chr1	9260000	9270000	chr1	9320000	9330000	1.15201e-10
chr1	10730000	10740000	chr1	12650000	12660000	8.41084e-09
chr1	11180000	11190000	chr1	11250000	11260000	9.05845e-13
chr1	12970000	12980000	chr1	13060000	13070000	8.7191e-22
chr1	13370000	13380000	chr1	14470000	14480000	9.9685e-11
chr1	13620000	13630000	chr1	14130000	14140000	4.64359e-11
chr1	13940000	13950000	chr1	14510000	14520000	0.00289418
chr1	14150000	14160000	chr1	16030000	16040000	0.000655392
chr1	14510000	14520000	chr1	14710000	14720000	1.84075e-06
chr1	15020000	15030000	chr1	15110000	15120000	4.65699e-19
chr1	16160000	16170000	chr1	16230000	16240000	1.16936e-19
chr1	16300000	16310000	chr1	17390000	17400000	8.35641e-06
chr1	17020000	17030000	chr1	18790000	18800000	1.38305e-08
chr1	18330000	18340000	chr1	18460000	18470000	9.25356e-09
chr1	19520000	19530000	chr1	20070000	20080000	0.000254066
chr1	20350000	20360000	chr1	20440000	20450000	5.77426e-16
chr2	100000	110000	chr2	400000	410000	9.58056e-05
chr2	100000	110000	chr2	1620000	1630000	5.06005e-06
chr2	240000	250000	chr2	380000	390000	7.27893e-12
chr2	420000	430000	chr2	1610000	1620000	4.06609e-08
chr2	430000	440000	chr2	1140000	1150000	4.85017e-09
chr2	460000	470000	chr2	750000	760000	1.42238e-12
chr2	730000	740000	chr2	1950000	1960000	8.16932e-12
chr2	740000	750000	chr2	1130000	1140000	8.6831e-09
chr2	900000	910000	chr2	2810000	2820000	1.80876e-08
chr2	1300000	1310000	chr2	1400000	1410000	2.01969e-10
chr2	1500000	1510000	chr2	1570000	1580000	4.41117e-09
chr2	1620000	1630000	chr2	1950000	1960000	1.19479e-07
chr2	2220000	2230000	chr2	2970000	2980000	2.73655e-14
chr2	2500000	2510000	chr2	2600000	2610000	1.03641e-08
chr2	2760000	2770000	chr2	4650000	4660000	2.10739e-10
chr2	2800000	2810000	chr2	4340000	4350000	1.01401e-06
chr2	3440000	3450000	chr2	3650000	3660000	1.45954e-08
chr2	3630000	3640000	chr2	4310000	4320000	1.02511e-10
chr2	3680000	3690000	chr2	4530000	4540000	2.00782e-07
chr2	3780000	3790000	chr2	3850000	3860000	1.68612e-13
chr2	4320000	4330000	chr2	5260000	5270000	9.61798e-12
chr2	4920000	4930000	chr2	6730000	6740000	2.08388e-07
chr2	5420000	5430000	chr2	5870000	5880000	3.14262e-08
chr2	5610000	5620000	chr2	5710000	5720000	6.73167e-24
chr2	5800000	5810000	chr2	7720000	7730000	3.021e-05
chr2	5890000	5900000	chr2	6320000	6330000	4.03086e-08
chr2	6480000	6490000	chr2	6530000	6540000	0.00191402
chr2	7250000	7260000	chr2	7890000	7900000	0.00173347
chr2	8080000	8090000	chr2	8280000	8290000	1.1935e-17
chr5	90000	100000	chr5	1770000	1780000	6.48987e-11
chr5	580000	590000	chr5	2460000	2470000	8.22228e-07
chr5	590000	600000	chr5	2250000	2260000	0.000105353
chr5	600000	610000	chr5	2570000	2580000	0.00638992
chr5	680000	690000	chr5	1810000	1820000	4.22991e-14
chr5	830000	840000	chr5	1870000	1880000	0.00212808
chr5	1210000	1220000	chr5	1970000	1980000	0.000622942
chr5	1280000	1290000	chr5	3170000	3180000	1.31591e-07
chr5	1300000	1310000	chr5	2450000	2460000	5.17946e-05
chr5	1600000	1610000	chr5	1710000	1720000	3.4227e-18
chr5	2620000	2630000	chr5	4130000	4140000	0.0306906
chr5	2760000	2770000	chr5	2850000	2860000	2.35295e-09
chr5	3150000	3160000	chr5	3990000	4000000	1.95647e-06
chr5	3560000	3570000	chr5	3680000	3690000	2.35347e-21
chr5	4640000	4650000	chr5	5150000	5160000	1.87547e-09
chr5	4660000	4670000	chr5	6490000	6500000	6.82434e-08
chr5	4960000	4970000	chr5	5190000	5200000	9.70851e-06
chr5	5290000	5300000	chr5	6670000	6680000	3.99098e-06
chr5	5710000	5720000	chr5	5790000	5800000	4.80226e-20
chr5	6060000	6070000	chr5	6180000	6190000	2.69071e-20
chr5	6480000	6490000	chr5	7730000	7740000	7.63618e-05
chr5	6640000	6650000	chr5	8460000	8470000	0.00454346
chr5	7110000	7120000	chr5	7730000	7740000	2.5695e-06
chr5	7180000	7190000	chr5	7320000	7330000	2.34651e-22
chr5	7580000	7590000	chr5	7840000	7850000	1.36793e-15
chr5	7590000	7600000	chr5	7650000	7660000	8.71046e-13
chr5	8010000	8020000	chr5	8460000	8470000	9.16616e-12
chr5	8510000	8520000	chr5	9810000	9820000	2.15125e-09
chr5	8550000	8560000	chr5	9370000	9380000	1.39959e-10
chr5	8700000	8710000	chr5	9230000	9240000	1.43382e-07
chr5	9730000	9740000	chr5	10680000	10690000	0.000503172
chr5	9830000	9840000	chr5	10310000	10320000	9.23481e-08
chr5	9830000	9840000	chr5	11270000	11280000	2.64949e-19
chr5	9980000	9990000	chr5	10980000	10990000	1.81413e-07
chr5	11040000	11050000	chr5	12640000	12650000	2.75276e-05
chr5	11050000	11060000	chr5	12530000	12540000	3.59754e-05
chr5	11490000	11500000	chr5	11580000	11590000	1.34678e-15
chr5	11780000	11790000	chr5	13320000	13330000	1.71519e-05
chr5	11800000	11810000	chr5	12190000	12200000	8.51412e-15
chr5	11800000	11810000	chr5	12970000	12980000	0.000236035
chr5	12200000	12210000	chr5	12980000	12990000	4.11167e-11
chr5	12400000	12410000	chr5	13670000	13680000	2.91577e-05
chr5	12760000	12770000	chr5	13160000	13170000	5.2278e-08
chr5	12810000	12820000	chr5	13920000	13930000	0.000201975
chr5	12980000	12990000	chr5	13330000	13340000	3.57555e-08
chr5	12980000	12990000	chr5	14880000	14890000	2.16459e-12
chr5	13160000	13170000	chr5	15090000	15100000	3.80768e-05
chr5	13200000	13210000	chr5	13270000	13280000	2.16944e-11
chr5	13530000	13540000	chr5	13660000	13670000	1.29613e-11
chr5	13770000	13780000	chr5	14590000	14600000	2.69433e-07
chr5	14260000	14270000	chr5	14750000	14760000	3.84204e-10
chr5	14290000	14300000	chr5	15620000	15630000	5.79189e-06
chr5	14300000	14310000	chr5	14370000	14380000	3.19858e-18
chr5	14860000	14870000	chr5	15630000	15640000	0.00498271
chr5	14920000	14930000	chr5	16900000	16910000	0.00918041
chr5	14990000	15000000	chr5	15380000	15390000	4.27049e-05
chr5	15030000	15040000	chr5	16220000	16230000	1.25546e-11
chr5	15030000	15040000	chr5	16870000	16880000	9.93124e-12
chr5	15090000	15100000	chr5	17030000	17040000	3.94457e-11
chr5	15150000	15160000	chr5	15270000	15280000	3.28867e-20
chr5	15360000	15370000	chr5	16210000	16220000	7.72014e-07
chr5	15440000	15450000	chr5	15760000	15770000	0.00116012
chr5	15610000	15620000	chr5	16860000	16870000	1.56761e-10
chr5	15760000	15770000	chr5	16210000	16220000	2.10583e-12
chr5	16250000	16260000	chr5	18030000	18040000	0.00103377
chr5	16870000	16880000	chr5	17090000	17100000	5.48831e-07
chr5	16890000	16900000	chr5	18050000	18060000	6.08333e-06
chr5	18110000	18120000	chr5	18620000	18630000	1.81455e-12
chr5	18610000	18620000	chr5	19030000	19040000	0.00319453
chr5	18810000	18820000	chr5	18890000	18900000	2.07917e-06
chr6	390000	400000	chr6	990000	1000000	8.12015e-06
chr6	460000	470000	chr6	1870000	1880000	0.00203679
chr6	1490000	1500000	chr6	3460000	3470000	0.0150332
chr6	1860000	1870000	chr6	2220000	2230000	3.70949e-23
chr6	2000000	2010000	chr6	3200000	3210000	1.56977e-05
chr6	2100000	2110000	chr6	2130000	2140000	0.00104938
chr6	2620000	2630000	chr6	2710000	2720000	6.76616e-08
chr6	3040000	3050000	chr6	4620000	4630000	1.54536e-05
chr6	3900000	3910000	chr6	4240000	4250000	0.000148148
chr6	4480000	4490000	chr6	6440000	6450000	0.00189423
chr6	5140000	5150000	chr6	6630000	6640000	1.00794e-09
chr6	5680000	5690000	chr6	5970000	5980000	5.91648e-14
chr6	5980000	5990000	chr6	6840000	6850000	1.2253e-07
chr6	7010000	7020000	chr6	8830000	8840000	8.13111e-10
chr6	7790000	7800000	chr6	8210000	8220000	7.87921e-10
chr6	7910000	7920000	chr6	7960000	7970000	6.88009e-09
chr6	8520000	8530000	chr6	10510000	10520000	0.00140157
chr6	8950000	8960000	chr6	10510000	10520000	7.0225e-05
chr6	9590000	9600000	chr6	10920000	10930000	1.08138e-06
chr6	10210000	10220000	chr6	12130000	12140000	6.77882e-10
chr6	10480000	10490000	chr6	12380000	12390000	2.26324e-05
chr6	11270000	11280000	chr6	12190000	12200000	1.77258e-05
chr6	11550000	11560000	chr6	11720000	11730000	1.08437e-08
chr6	11810000	11820000	chr6	11940000	11950000	1.08437e-08
chr6	12330000	12340000	chr6	13410000	13420000	6.78203e-06
chr6	12920000	12930000	chr6	13830000	13840000	0.0041749
chr6	13060000	13070000	chr6	13710000	13720000	0.0011353
chr6	13090000	13100000	chr6	13280000	13290000	7.61099e-19
chr6	13540000	13550000	chr6	15230000	15240000	8.98366e-08
chr6	13590000	13600000	chr6	13680000	13690000	1.29277e-17
chr6	14030000	14040000	chr6	15600000	15610000	1.31288e-06
chr6	14150000	14160000	chr6	15880000	15890000	0.000149531
chr6	14280000	14290000	chr6	16250000	16260000	0.0426277
chr6	15410000	15420000	chr6	15880000	15890000	9.23175e-07
chr10	430000	440000	chr10	2410000	2420000	0.00370897
chr10	1160000	1170000	chr10	2910000	2920000	4.51216e-16
chr10	1900000	1910000	chr10	2190000	2200000	1.31636e-08
chr10	2420000	2430000	chr10	3770000	3780000	1.66979e-06
chr10	2570000	2580000	chr10	2820000	2830000	7.10405e-09
chr10	2570000	2580000	chr10	3040000	3050000	0.00235186
chr10	3010000	3020000	chr10	4990000	5000000	0.0216576
chr10	3090000	3100000	chr10	4380000	4390000	4.10161e-08
chr10	3100000	3110000	chr10	4000000	4010000	3.87457e-06
chr10	3600000	3610000	chr10	5510000	5520000	7.50986e-07
chr10	4040000	4050000	chr10	4280000	4290000	5.47036e-10
chr10	5570000	5580000	chr10	6390000	6400000	0.000248041
chr10	5770000	5780000	chr10	7520000	7530000	7.56126e-10
chr10	5880000	5890000	chr10	7340000	7350000	3.16161e-05
chr10	5910000	5920000	chr10	6060000	6070000	8.6043e-14
chr10	6080000	6090000	chr10	6150000	6160000	1.67668e-08
chr10	6560000	6570000	chr10	7950000	7960000	5.49377e-06
chr10	6790000	6800000	chr10	7190000	7200000	0.000105686
chr10	6810000	6820000	chr10	7380000	7390000	1.21349e-05
chr10	7190000	7200000	chr10	7980000	7990000	5.69775e-06
chr10	7520000	7530000	chr10	7900000	7910000	3.86588e-18
chr10	7520000	7530000	chr10	8250000	8260000	3.37197e-17
chr10	7960000	7970000	chr10	9470000	9480000	3.3363e-05
chr10	8150000	8160000	chr10	10030000	10040000	9.43272e-07
chr10	8570000	8580000	chr10	8980000	8990000	4.38518e-05
chr10	8700000	8710000	chr10	10030000	10040000	7.0225e-05
chr10	9680000	9690000	chr10	9770000	9780000	8.98747e-24
chr10	11560000	11570000	chr10	11770000	11780000	3.73813e-23
chr10	12020000	12030000	chr10	12710000	12720000	0.000246556
chr10	12330000	12340000	chr10	12710000	12720000	0.000217229
chr10	13440000	13450000	chr10	15230000	15240000	1.98648e-06
chr10	13480000	13490000	chr10	14240000	14250000	2.43181e-09
chr10	13680000	13690000	chr10	14740000	14750000	1.0915e-05
chr10	14240000	14250000	chr10	14630000	14640000	1.31288e-06
chr10	14240000	14250000	chr10	15220000	15230000	3.27705e-07
chr10	14740000	14750000	chr10	15210000	15220000	3.22032e-18
chr10	14790000	14800000	chr10	16220000	16230000	6.7117e-05
chr10	14870000	14880000	chr10	16840000	16850000	0.0053007
chr10	15760000	15770000	chr10	16030000	16040000	3.63988e-05
chr10	16250000	16260000	chr10	16590000	16600000	3.54379e-05
chr10	16800000	16810000	chr10	17110000	17120000	1.02753e-09
chr22	860000	870000	chr22	1070000	1080000	0.000271351
chr22	1760000	1770000	chr22	1870000	1880000	1.07234e-05
chr22	2450000	2460000	chr22	2600000	2610000	1.90006e-21
chr22	2490000	2500000	chr22	2830000	2840000	4.96611e-07
chr22	2620000	2630000	chr22	2790000	2800000	1.77588e-13
chr22	3260000	3270000	chr22	3990000	4000000	4.97606e-13
chr22	3550000	3560000	chr22	3630000	3640000	0.00131989
chr22	3600000	3610000	chr22	4740000	4750000	1.46658e-05
chr22	4070000	4080000	chr22	4120000	4130000	0.00018097
chr22	4250000	4260000	chr22	6110000	6120000	1.59455e-05
chr22	4540000	4550000	chr22	6500000	6510000	0.00188196
chr22	5600000	5610000	chr22	5730000	5740000	6.74971e-26
chr22	5900000	5910000	chr22	7140000	7150000	0.00208466
chr22	6160000	6170000	chr22	7160000	7170000	7.61003e-08
chr22	6340000	6350000	chr22	6520000	6530000	3.31601e-13
chr22	6910000	6920000	chr22	8790000	8800000	2.01614e-07
chr22	7120000	7130000	chr22	9090000	9100000	0.00729908
chr22	8160000	8170000	chr22	8690000	8700000	0.000597049
chr22	8940000	8950000	chr22	10750000	10760000	1.23877e-08
chr22	9490000	9500000	chr22	9750000	9760000	5.26729e-12
chr22	10050000	10060000	chr22	10760000	10770000	3.77971e-13
chr22	11750000	11760000	chr22	11870000	11880000	0.00156456
chr22	12600000	12610000	chr22	12710000	12720000	3.03639e-14
chr22	14300000	14310000	chr22	15450000	15460000	1.89954e-08
chr22	14590000	14600000	chr22	16510000	16520000	5.65503e-07
chr22	15000000	15010000	chr22	16590000	16600000	1.06221e-10
chr22	15080000	15090000	chr22	15350000	15360000	6.76616e-08
chr22	15090000	15100000	chr22	15180000	15190000	1.59112e-26
chr22	16230000	16240000	chr22	16370000	16380000	2.13705e-14
chr22	16230000	16240000	chr22	18110000	18120000	2.36963e-09
chr22	17100000	17110000	chr22	18380000	18390000	7.8683e-12
chr22	17330000	17340000	chr22	18380000	18390000	1.15786e-10
chr22	17570000	17580000	chr22	18000000	18010000	4.80554e-09
chr23	540000	550000	chr23	900000	910000	8.99613e-12
chr23	1230000	1240000	chr23	1340000	1350000	4.28886e-07
chr23	3420000	3430000	chr23	4500000	4510000	0.000132471
chr23	3620000	3630000	chr23	3710000	3720000	7.26357e-06
chr23	3710000	3720000	chr23	5610000	5620000	6.35412e-06
chr23	4150000	4160000	chr23	4260000	4270000	1.24259e-25
chr23	5570000	5580000	chr23	5970000	5980000	0.00398639
chr23	7530000	7540000	chr23	8660000	8670000	7.13662e-09
chr23	7670000	7680000	chr23	9030000	9040000	2.16061e-08
chr23	7710000	7720000	chr23	9510000	9520000	0.00551842
chr23	8080000	8090000	chr23	8580000	8590000	0.000254829
chr23	8210000	8220000	chr23	8300000	8310000	6.9266e-15
chr23	8380000	8390000	chr23	9210000	9220000	3.77596e-08
chr23	8580000	8590000	chr23	9230000	9240000	5.37849e-05
chr23	8750000	8760000	chr23	9030000	9040000	2.14111e-09
chr23	9030000	9040000	chr23	9500000	9510000	7.78125e-07
chr23	10520000	10530000	chr23	12460000	12470000	0.000436916
chr23	10710000	10720000	chr23	11000000	11010000	1.97625e-05
chr23	11010000	11020000	chr23	11720000	11730000	2.8183e-07
chr23	11080000	11090000	chr23	11200000	11210000	7.56159e-33
chr23	11490000	11500000	chr23	11690000	11700000	3.32249e-37
chr23	11560000	11570000	chr23	12770000	12780000	0.000330049
chr23	11830000	11840000	chr23	12450000	12460000	3.50251e-05
chr23	12190000	12200000	chr23	13160000	13170000	0.00221741
chr23	12450000	12460000	chr23	12490000	12500000	0.00461506
chr23	12690000	12700000	chr23	14390000	14400000	9.70851e-06
chr23	13150000	13160000	chr23	14500000	14510000	1.49501e-05
chr23	13180000	13190000	chr23	15150000	15160000	0.0014761
chr23	13450000	13460000	chr23	14580000	14590000	7.04423e-06
chr23	13480000	13490000	chr23	15460000	15470000	0.0161866
chr23	13500000	13510000	chr23	13630000	13640000	1.51628e-31
chr23	13840000	13850000	chr23	14720000	14730000	5.08792e-06
chr23	14360000	14370000	chr23	15680000	15690000	3.14711e-17
chr23	14590000	14600000	chr23	15890000	15900000	9.58056e-05
chr23	14700000	14710000	chr23	15680000	15690000	7.18573e-10
chr23	15050000	15060000	chr23	16970000	16980000	1.74037e-07
chr23	16090000	16100000	chr23	17910000	17920000	0.000126807
chr23	16260000	16270000	chr23	17240000	17250000	1.46541e-14
chr23	16530000	16540000	chr23	16660000	16670000	1.87713e-11
chr23	17120000	17130000	chr23	17760000	17770000	3.52912e-09
chr23	17190000	17200000	chr23	19100000	19110000	1.40161e-13
chr23	17790000	17800000	chr23	18780000	18790000	0.00019772
chr23	17980000	17990000	chr23	18080000	18090000	2.58617e-11
chr23	18320000	18330000	chr23	18460000	18470000	9.84376e-27
chr23	18960000	18970000	chr23	19110000	19120000	1.37068e-08
chr23	19100000	19110000	chr23	20660000	20670000	0.000317152
chr23	19300000	19310000	chr23	20160000	20170000	0.000680754
chr23	19410000	19420000	chr23	21310000	21320000	5.35835e-07
chr23	20040000	20050000	chr23	20130000	20140000	1.37448e-18
chr23	20240000	20250000	chr23	20730000	20740000	0.000646224
chr23	20460000	20470000	chr23	21040000	21050000	0.000866158
chr23	20970000	20980000	chr23	21320000	21330000	8.60445e-09
chr23	20990000	21000000	chr23	21440000	21450000	0.000237058
chr15	360000	370000	chr15	1890000	1900000	8.22147e-09
chr15	420000	430000	chr15	820000	830000	4.77095e-07
chr15	440000	450000	chr15	510000	520000	3.95541e-09
chr15	700000	710000	chr15	810000	820000	4.94155e-22
chr15	860000	870000	chr15	1290000	1300000	1.0084e-16
chr15	1040000	1050000	chr15	2740000	2750000	2.45989e-10
chr15	1050000	1060000	chr15	1970000	1980000	6.73346e-05
chr15	1200000	1210000	chr15	2760000	2770000	7.93608e-07
chr15	1250000	1260000	chr15	1770000	1780000	6.90997e-05
chr15	1250000	1260000	chr15	2140000	2150000	4.11115e-07
chr15	1340000	1350000	chr15	1390000	1400000	1.82167e-07
chr15	2140000	2150000	chr15	2920000	2930000	2.22144e-07
chr15	2150000	2160000	chr15	3250000	3260000	9.39272e-08
chr15	2580000	2590000	chr15	3250000	3260000	4.57782e-05
chr15	2760000	2770000	chr15	4480000	4490000	1.01149e-07
chr15	2920000	2930000	chr15	4200000	4210000	4.82611e-08
chr15	3070000	3080000	chr15	3160000	3170000	3.3565e-15
chr15	3220000	3230000	chr15	4120000	4130000	7.03183e-08
chr15	3270000	3280000	chr15	4810000	4820000	0.00165788
chr15	3710000	3720000	chr15	3780000	3790000	6.85241e-18
chr15	3840000	3850000	chr15	3970000	3980000	4.03344e-28
chr15	4620000	4630000	chr15	5870000	5880000	2.68818e-05
chr15	4930000	4940000	chr15	6910000	6920000	0.000217229
chr15	5000000	5010000	chr15	5080000	5090000	3.10807e-15
chr15	5620000	5630000	chr15	6230000	6240000	0.0275175
chr15	5720000	5730000	chr15	6110000	6120000	4.19805e-10
chr15	5720000	5730000	chr15	6930000	6940000	1.17767e-05
chr15	5750000	5760000	chr15	6570000	6580000	5.64609e-06
chr15	5890000	5900000	chr15	6710000	6720000	8.99218e-06
chr15	6110000	6120000	chr15	6390000	6400000	1.94904e-06
chr15	6120000	6130000	chr15	7020000	7030000	3.45775e-12
chr15	6170000	6180000	chr15	6670000	6680000	0.000140321
chr15	6270000	6280000	chr15	6340000	6350000	1.6857e-20
chr15	6550000	6560000	chr15	6910000	6920000	9.1597e-07
chr15	6760000	6770000	chr15	8670000	8680000	1.07556e-09
chr15	6900000	6910000	chr15	6960000	6970000	1.44888e-11
chr15	6910000	6920000	chr15	7210000	7220000	1.03966e-07
chr15	7020000	7030000	chr15	7840000	7850000	0.000109418
chr15	7040000	7050000	chr15	8760000	8770000	2.06242e-13
chr15	7240000	7250000	chr15	7390000	7400000	2.26235e-18
chr15	7380000	7390000	chr15	7840000	7850000	1.00085e-07
chr15	7580000	7590000	chr15	8440000	8450000	7.89088e-08
chr15	7830000	7840000	chr15	8460000	8470000	8.32652e-06
chr15	7840000	7850000	chr15	8780000	8790000	7.76345e-12
chr15	7840000	7850000	chr15	9370000	9380000	6.51736e-06
chr15	8020000	8030000	chr15	8610000	8620000	2.62395e-13
chr15	8020000	8030000	chr15	9380000	9390000	4.80419e-12
chr15	8130000	8140000	chr15	8220000	8230000	8.84449e-11
chr15	8430000	8440000	chr15	9750000	9760000	3.19369e-05
chr15	8440000	8450000	chr15	9370000	9380000	2.51153e-05
chr15	8770000	8780000	chr15	9100000	9110000	0.000114707
chr15	8780000	8790000	chr15	10430000	10440000	1.10091e-14
chr15	9060000	9070000	chr15	9380000	9390000	0.000866158
chr15	9150000	9160000	chr15	9680000	9690000	1.51281e-08
chr15	9690000	9700000	chr15	11190000	11200000	1.77179e-06
chr15	11190000	11200000	chr15	12810000	12820000	1.46146e-05
chr15	11440000	11450000	chr15	13100000	13110000	1.79646e-13
chr15	11510000	11520000	chr15	13290000	13300000	3.85879e-05
chr15	11900000	11910000	chr15	12270000	12280000	1.44027e-06
chr15	12000000	12010000	chr15	12090000	12100000	1.47867e-14
chr15	13070000	13080000	chr15	14130000	14140000	4.62026e-09
chr15	13190000	13200000	chr15	13330000	13340000	3.58427e-06
chr15	13530000	13540000	chr15	14370000	14380000	2.00927e-06
chr15	13670000	13680000	chr15	14950000	14960000	0.000254066
chr15	14370000	14380000	chr15	14510000	14520000	2.38284e-06
chr15	14400000	14410000	chr15	16320000	16330000	0.000111155
chr15	15310000	15320000	chr15	15620000	15630000	1.78474e-08
chr15	15650000	15660000	chr15	15740000	15750000	1.42046e-28
chr15	17330000	17340000	chr15	17960000	17970000	1.60701e-08
chr13	300000	310000	chr13	470000	480000	0.00143743
chr13	480000	490000	chr13	2010000	2020000	0.00100185
chr13	1320000	1330000	chr13	1450000	1460000	3.23737e-11
chr13	1710000	1720000	chr13	2550000	2560000	7.51105e-11
chr13	1800000	1810000	chr13	3210000	3220000	2.14154e-08
chr13	2570000	2580000	chr13	3320000	3330000	2.82261e-06
chr13	2640000	2650000	chr13	2880000	2890000	1.36647e-07
chr13	2670000	2680000	chr13	3140000	3150000	1.6106e-08
chr13	3630000	3640000	chr13	4270000	4280000	1.30781e-06
chr13	4360000	4370000	chr13	5340000	5350000	2.46724e-08
chr13	4930000	4940000	chr13	5060000	5070000	4.31758e-22
chr13	5200000	5210000	chr13	5340000	5350000	2.3477e-24
chr13	5340000	5350000	chr13	6630000	6640000	0.000141415
chr13	5600000	5610000	chr13	5960000	5970000	4.97104e-05
chr13	5660000	5670000	chr13	5810000	5820000	3.70655e-16
chr13	6290000	6300000	chr13	7290000	7300000	0.00515173
chr13	6360000	6370000	chr13	8250000	8260000	5.06656e-07
chr13	6590000	6600000	chr13	7420000	7430000	4.96353e-09
chr13	6720000	6730000	chr13	8360000	8370000	5.96294e-11
chr13	7120000	7130000	chr13	7270000	7280000	4.10161e-08
chr13	7320000	7330000	chr13	7590000	7600000	5.83421e-06
chr13	7530000	7540000	chr13	9130000	9140000	0.000198322
chr13	8540000	8550000	chr13	8690000	8700000	0.000102723
chr13	8600000	8610000	chr13	10570000	10580000	0.0292942
chr13	9130000	9140000	chr13	9560000	9570000	2.15548e-06
chr13	9250000	9260000	chr13	10570000	10580000	1.53171e-06
chr13	9480000	9490000	chr13	10940000	10950000	2.93041e-06
chr13	9570000	9580000	chr13	11200000	11210000	5.03685e-05
chr13	9640000	9650000	chr13	11590000	11600000	0.00140718
chr13	9700000	9710000	chr13	10980000	10990000	5.14409e-06
chr13	10240000	10250000	chr13	11220000	11230000	1.05058e-08
chr13	10310000	10320000	chr13	10410000	10420000	9.73827e-26
chr13	10990000	11000000	chr13	11660000	11670000	2.60848e-06
chr13	11050000	11060000	chr13	11180000	11190000	5.49329e-13
chr13	11250000	11260000	chr13	12200000	12210000	5.59487e-06
chr13	11660000	11670000	chr13	13430000	13440000	1.74539e-08
chr13	12510000	12520000	chr13	13700000	13710000	6.97635e-16
chr13	12950000	12960000	chr13	13970000	13980000	3.93236e-06
chr13	13110000	13120000	chr13	13190000	13200000	1.15187e-14
chr13	13450000	13460000	chr13	14470000	14480000	1.84024e-09
chr13	13700000	13710000	chr13	14000000	14010000	4.32748e-05
chr13	13770000	13780000	chr13	13880000	13890000	4.68901e-13
chr13	17130000	17140000	chr13	17190000	17200000	2.32434e-07
chr16	150000	160000	chr16	600000	610000	2.5373e-05
chr16	190000	200000	chr16	2150000	2160000	0.000256361
chr16	250000	260000	chr16	1960000	1970000	0.000844884
chr16	690000	700000	chr16	830000	840000	2.9289e-16
chr16	960000	970000	chr16	1140000	1150000	6.67254e-06
chr16	1520000	1530000	chr16	2100000	2110000	8.54267e-05
chr16	1740000	1750000	chr16	1840000	1850000	1.66988e-32
chr16	1930000	1940000	chr16	2480000	2490000	2.23931e-09
chr16	2300000	2310000	chr16	2370000	2380000	2.84142e-10
chr16	2750000	2760000	chr16	3670000	3680000	2.1824e-10
chr16	2770000	2780000	chr16	3040000	3050000	3.96298e-05
chr16	3150000	3160000	chr16	3690000	3700000	2.51303e-07
chr16	3200000	3210000	chr16	5150000	5160000	0.017399
chr16	3800000	3810000	chr16	4020000	4030000	1.91923e-20
chr16	5070000	5080000	chr16	5850000	5860000	1.96486e-10
chr16	5340000	5350000	chr16	6710000	6720000	2.41195e-07
chr16	5850000	5860000	chr16	7520000	7530000	1.13175e-10
chr16	6690000	6700000	chr16	8160000	8170000	1.85131e-06
chr16	7530000	7540000	chr16	7780000	7790000	0.00318627
chr16	7920000	7930000	chr16	8790000	8800000	0.000197119
chr16	8300000	8310000	chr16	8530000	8540000	2.22447e-19
chr16	8580000	8590000	chr16	10510000	10520000	2.63398e-05
chr16	8690000	8700000	chr16	9760000	9770000	4.41587e-22
chr16	10200000	10210000	chr16	11600000	11610000	3.35215e-06
chr16	10800000	10810000	chr16	10900000	10910000	3.58462e-14
chr16	10900000	10910000	chr16	11870000	11880000	1.06494e-08
chr16	11620000	11630000	chr16	12330000	12340000	3.32921e-09
chr16	12010000	12020000	chr16	12790000	12800000	0.000639878
chr16	12050000	12060000	chr16	12140000	12150000	1.14089e-20
chr16	12760000	12770000	chr16	13020000	13030000	3.82568e-14
chr16	12800000	12810000	chr16	12850000	12860000	1.11492e-05
chr16	12870000	12880000	chr16	12980000	12990000	1.5728e-11
chr16	13090000	13100000	chr16	13330000	13340000	1.41098e-11
chr16	13100000	13110000	chr16	13530000	13540000	1.69929e-08
chr16	13160000	13170000	chr16	13930000	13940000	0.000110457
chr16	14030000	14040000	chr16	14080000	14090000	1.41022e-10
chr24	680000	690000	chr24	1740000	1750000	2.52009e-05
chr24	1110000	1120000	chr24	3020000	3030000	0.000289733
chr24	1130000	1140000	chr24	2170000	2180000	0.000522261
chr24	1890000	1900000	chr24	2660000	2670000	9.02523e-09
chr24	1920000	1930000	chr24	2090000	2100000	1.3651e-18
chr24	2170000	2180000	chr24	2630000	2640000	0.00015304
chr24	2570000	2580000	chr24	4440000	4450000	0.000388965
chr24	3220000	3230000	chr24	5180000	5190000	0.0010366
chr24	3540000	3550000	chr24	4890000	4900000	0.00011543
chr24	4140000	4150000	chr24	6110000	6120000	0.0367931
chr24	4930000	4940000	chr24	5040000	5050000	3.55046e-10
chr24	5260000	5270000	chr24	6020000	6030000	0.000212672
chr24	5260000	5270000	chr24	6910000	6920000	7.28499e-09
chr24	5310000	5320000	chr24	5590000	5600000	0.000548242
chr24	5470000	5480000	chr24	6010000	6020000	1.29056e-05
chr24	5620000	5630000	chr24	5780000	5790000	3.07605e-10
chr24	5790000	5800000	chr24	7720000	7730000	0.000244711
chr24	5990000	6000000	chr24	7940000	7950000	0.0019041
chr24	6390000	6400000	chr24	8290000	8300000	1.79729e-05
chr24	6590000	6600000	chr24	8460000	8470000	9.40226e-06
chr24	7010000	7020000	chr24	7120000	7130000	1.00918e-30
chr24	9110000	9120000	chr24	10230000	10240000	1.13705e-08
chr24	10140000	10150000	chr24	10250000	10260000	5.04075e-16
chr24	11350000	11360000	chr24	12060000	12070000	9.48971e-05
chr24	12040000	12050000	chr24	12790000	12800000	1.99677e-05
chr24	13590000	13600000	chr24	14600000	14610000	2.65237e-20
chr24	13940000	13950000	chr24	14250000	14260000	0.000180417
chr24	14390000	14400000	chr24	14520000	14530000	4.43813e-07
chr24	14670000	14680000	chr24	14750000	14760000	0.000113988
chr24	15550000	15560000	chr24	16830000	16840000	4.34502e-10
chr24	15910000	15920000	chr24	16330000	16340000	7.50741e-17
chr24	15930000	15940000	chr24	16820000	16830000	1.87935e-14
chr24	16330000	16340000	chr24	16630000	16640000	8.19893e-23
chr24	16330000	16340000	chr24	16780000	16790000	1.6402e-10
chr24	16330000	16340000	chr24	17080000	17090000	3.77539e-06
chr24	16500000	16510000	chr24	16580000	16590000	3.08927e-07
chr24	16640000	16650000	chr24	17090000	17100000	9.7141e-13
chr24	16810000	16820000	chr24	17250000	17260000	2.43413e-17
chr24	16900000	16910000	chr24	17060000	17070000	1.3151e-14
chr24	17060000	17070000	chr24	17260000	17270000	7.02547e-25
chr18	370000	380000	chr18	420000	430000	2.74809e-05
chr18	930000	940000	chr18	2890000	2900000	0.0167218
chr18	1300000	1310000	chr18	1700000	1710000	4.95471e-05
chr18	1300000	1310000	chr18	2300000	2310000	1.34372e-05
chr18	1590000	1600000	chr18	2850000	2860000	0.00143553
chr18	1730000	1740000	chr18	3710000	3720000	0.0471365
chr18	1740000	1750000	chr18	2340000	2350000	0.000439452
chr18	1770000	1780000	chr18	2660000	2670000	7.37028e-08
chr18	1910000	1920000	chr18	2050000	2060000	2.94597e-21
chr18	2120000	2130000	chr18	2210000	2220000	8.80636e-10
chr18	2120000	2130000	chr18	2990000	3000000	1.24847e-06
chr18	2120000	2130000	chr18	3640000	3650000	2.00368e-07
chr18	2340000	2350000	chr18	4230000	4240000	0.00433463
chr18	2480000	2490000	chr18	2760000	2770000	6.28536e-06
chr18	3080000	3090000	chr18	3160000	3170000	1.22658e-20
chr18	3440000	3450000	chr18	4330000	4340000	0.000115249
chr18	4130000	4140000	chr18	4240000	4250000	3.09015e-21
chr18	4640000	4650000	chr18	5530000	5540000	2.68362e-05
chr18	4690000	4700000	chr18	4970000	4980000	2.70375e-10
chr18	4940000	4950000	chr18	5530000	5540000	9.04102e-08
chr18	5480000	5490000	chr18	5970000	5980000	7.2997e-05
chr18	6190000	6200000	chr18	6220000	6230000	2.45589e-06
chr18	6710000	6720000	chr18	7090000	7100000	4.63869e-05
chr18	7410000	7420000	chr18	9190000	9200000	1.59627e-08
chr18	7420000	7430000	chr18	8280000	8290000	1.47269e-08
chr18	7960000	7970000	chr18	8030000	8040000	1.36454e-08
chr18	8270000	8280000	chr18	9230000	9240000	6.60375e-07
chr18	8530000	8540000	chr18	10500000	10510000	0.00676405
chr18	8660000	8670000	chr18	10610000	10620000	0.00326236
chr18	8860000	8870000	chr18	10610000	10620000	0.000346987
chr18	8960000	8970000	chr18	9050000	9060000	3.48245e-20
chr18	9220000	9230000	chr18	10100000	10110000	2.76681e-08
chr18	9390000	9400000	chr18	11320000	11330000	2.33781e-12
chr18	10590000	10600000	chr18	12540000	12550000	4.47721e-12
chr18	10600000	10610000	chr18	11370000	11380000	4.48793e-05
chr18	10950000	10960000	chr18	11590000	11600000	1.14485e-09
chr18	11290000	11300000	chr18	12270000	12280000	1.96607e-05
chr18	11320000	11330000	chr18	11590000	11600000	4.00644e-11
chr18	11610000	11620000	chr18	12010000	12020000	5.77226e-10
chr18	11730000	11740000	chr18	11900000	11910000	1.64846e-10
chr18	11880000	11890000	chr18	12540000	12550000	8.99956e-07
chr18	12010000	12020000	chr18	13390000	13400000	1.45637e-05
chr18	12080000	12090000	chr18	13040000	13050000	0.000808256
chr18	12240000	12250000	chr18	13660000	13670000	9.19566e-07
chr18	12850000	12860000	chr18	12980000	12990000	6.5945e-23
chr18	13470000	13480000	chr18	13620000	13630000	6.13955e-22
chr18	13720000	13730000	chr18	13850000	13860000	1.75274e-11
chr19	390000	400000	chr19	2070000	2080000	1.37227e-05
chr19	1670000	1680000	chr19	3320000	3330000	0.00149777
chr19	1870000	1880000	chr19	2530000	2540000	1.39654e-06
chr19	2700000	2710000	chr19	2790000	2800000	2.56769e-05
chr19	3440000	3450000	chr19	3520000	3530000	1.62877e-13
chr19	3620000	3630000	chr19	4040000	4050000	2.9359e-06
chr19	3700000	3710000	chr19	3750000	3760000	1.38677e-05
chr19	4740000	4750000	chr19	5400000	5410000	1.64241e-14
chr19	5100000	5110000	chr19	5250000	5260000	1.35776e-23
chr19	5520000	5530000	chr19	6230000	6240000	3.18715e-11
chr19	6100000	6110000	chr19	8000000	8010000	0.0024874
chr19	6390000	6400000	chr19	7770000	7780000	3.39275e-05
chr19	6760000	6770000	chr19	8630000	8640000	1.3552e-15
chr19	6800000	6810000	chr19	7070000	7080000	1.94707e-20
chr19	7430000	7440000	chr19	8400000	8410000	8.43001e-09
chr19	7710000	7720000	chr19	8590000	8600000	1.11696e-07
chr19	8310000	8320000	chr19	9810000	9820000	0.0249772
chr19	8380000	8390000	chr19	9510000	9520000	2.09426e-12
chr19	8640000	8650000	chr19	9340000	9350000	3.9613e-08
chr19	8790000	8800000	chr19	10220000	10230000	0.00138487
chr19	9350000	9360000	chr19	10700000	10710000	3.32795e-17
chr19	9430000	9440000	chr19	10900000	10910000	3.86956e-07
chr19	9650000	9660000	chr19	9820000	9830000	3.86453e-09
chr19	10220000	10230000	chr19	10690000	10700000	0.00619182
chr19	10270000	10280000	chr19	11960000	11970000	4.62161e-08
chr19	10340000	10350000	chr19	10650000	10660000	5.62166e-09
chr19	10500000	10510000	chr19	10630000	10640000	2.71893e-26
chr19	10710000	10720000	chr19	11160000	11170000	3.63762e-25
chr19	10730000	10740000	chr19	10820000	10830000	3.51496e-23
chr19	10880000	10890000	chr19	12280000	12290000	1.7252e-11
chr19	11070000	11080000	chr19	11950000	11960000	1.05187e-18
chr19	11140000	11150000	chr19	13000000	13010000	2.53893e-07
chr19	11280000	11290000	chr19	11710000	11720000	9.21967e-06
chr19	12170000	12180000	chr19	13250000	13260000	0.00199509
chr19	12550000	12560000	chr19	14430000	14440000	1.02706e-14
chr19	12740000	12750000	chr19	13270000	13280000	1.2752e-09
chr19	12740000	12750000	chr19	13600000	13610000	7.8338e-06
chr19	12780000	12790000	chr19	14420000	14430000	3.07671e-07
chr19	12850000	12860000	chr19	12950000	12960000	3.4268e-07
chr19	13200000	13210000	chr19	14430000	14440000	1.88656e-13
chr20	430000	440000	chr20	500000	510000	3.70631e-11
chr20	800000	810000	chr20	2750000	2760000	2.09457e-08
chr20	1210000	1220000	chr20	1320000	1330000	1.41702e-23
chr20	1370000	1380000	chr20	2080000	2090000	0.000308818
chr20	2300000	2310000	chr20	2830000	2840000	9.46599e-09
chr20	2520000	2530000	chr20	2660000	2670000	1.57737e-19
chr20	2900000	2910000	chr20	3280000	3290000	1.64699e-08
chr20	3960000	3970000	chr20	4620000	4630000	4.56272e-05
chr20	4620000	4630000	chr20	4910000	4920000	5.02032e-05
chr20	4830000	4840000	chr20	6320000	6330000	1.52396e-05
chr20	5440000	5450000	chr20	5590000	5600000	3.6876e-22
chr20	5450000	5460000	chr20	5810000	5820000	2.09682e-07
chr20	5540000	5550000	chr20	6620000	6630000	6.54101e-06
chr20	5650000	5660000	chr20	5860000	5870000	1.01896e-19
chr20	6330000	6340000	chr20	6470000	6480000	4.37538e-11
chr20	6330000	6340000	chr20	6880000	6890000	0.00206326
chr20	6330000	6340000	chr20	7060000	7070000	0.000191202
chr20	6540000	6550000	chr20	7940000	7950000	0.000176861
chr20	8130000	8140000	chr20	8470000	8480000	4.48127e-13
chr20	8760000	8770000	chr20	9620000	9630000	3.76349e-05
chr20	8760000	8770000	chr20	9890000	9900000	3.46168e-05
chr20	8760000	8770000	chr20	10700000	10710000	1.38409e-14
chr20	8920000	8930000	chr20	8980000	8990000	1.73313e-16
chr20	9100000	9110000	chr20	9410000	9420000	0.000355236
chr20	9170000	9180000	chr20	10690000	10700000	0.000513368
chr20	9420000	9430000	chr20	10270000	10280000	2.23061e-07
chr20	9910000	9920000	chr20	10070000	10080000	1.84075e-06
chr20	10150000	10160000	chr20	11110000	11120000	0.00180278
chr20	10460000	10470000	chr20	12030000	12040000	6.47271e-10
chr20	10480000	10490000	chr20	10710000	10720000	2.11324e-08
chr20	10720000	10730000	chr20	11720000	11730000	3.08799e-06
chr20	10830000	10840000	chr20	12300000	12310000	4.38148e-06
chr20	11380000	11390000	chr20	12120000	12130000	0.000113809
chr20	11780000	11790000	chr20	12000000	12010000	5.6213e-07
chr20	11790000	11800000	chr20	12120000	12130000	4.64215e-06
chr20	12130000	12140000	chr20	12300000	12310000	4.36164e-06
chr21	190000	200000	chr21	2130000	2140000	7.67202e-10
chr21	320000	330000	chr21	1490000	1500000	1.66022e-06
chr21	840000	850000	chr21	1610000	1620000	2.87064e-06
chr21	850000	860000	chr21	1790000	1800000	4.83029e-12
chr21	920000	930000	chr21	1000000	1010000	5.3706e-13
chr21	1070000	1080000	chr21	1750000	1760000	4.60816e-05
chr21	1080000	1090000	chr21	1900000	1910000	1.53171e-06
chr21	1510000	1520000	chr21	2820000	2830000	8.73248e-11
chr21	1620000	1630000	chr21	1790000	1800000	8.51346e-10
chr21	1640000	1650000	chr21	3480000	3490000	0.000289733
chr21	3370000	3380000	chr21	3440000	3450000	1.00938e-18
chr21	4060000	4070000	chr21	4210000	4220000	8.56538e-13
chr21	4320000	4330000	chr21	6160000	6170000	8.97812e-10
chr21	4410000	4420000	chr21	5020000	5030000	0.00397184
chr21	4580000	4590000	chr21	5010000	5020000	1.99691e-27
chr21	5000000	5010000	chr21	5660000	5670000	8.37561e-13
chr21	5310000	5320000	chr21	7210000	7220000	2.77291e-08
chr21	5420000	5430000	chr21	5570000	5580000	1.60345e-09
chr21	5880000	5890000	chr21	6030000	6040000	8.49935e-25
chr21	6860000	6870000	chr21	7470000	7480000	1.91226e-08
chr21	6870000	6880000	chr21	7210000	7220000	6.66376e-21
chr21	7860000	7870000	chr21	9750000	9760000	0.00040871
chr21	8460000	8470000	chr21	8630000	8640000	2.73183e-17
chr21	8460000	8470000	chr21	9730000	9740000	5.35516e-06
chr21	8650000	8660000	chr21	9610000	9620000	1.26716e-07
chr21	8690000	8700000	chr21	9790000	9800000	0.000218548
chr21	9000000	9010000	chr21	10920000	10930000	2.92955e-08
chr21	9080000	9090000	chr21	9330000	9340000	1.69905e-18
chr21	9290000	9300000	chr21	10960000	10970000	9.43583e-06
chr21	9350000	9360000	chr21	9620000	9630000	2.24106e-15
chr21	9390000	9400000	chr21	9480000	9490000	4.62794e-16
chr21	10130000	10140000	chr21	10420000	10430000	0.000234971
chr21	10410000	10420000	chr21	10840000	10850000	0.00010686
chr21	10450000	10460000	chr21	11650000	11660000	1.04247e-09
chr21	10570000	10580000	chr21	10850000	10860000	6.48848e-10
chr21	11000000	11010000	chr21	12420000	12430000	0.00409954
chr21	11370000	11380000	chr21	11590000	11600000	6.26367e-08
chr21	11380000	11390000	chr21	13270000	13280000	2.02444e-05
chr21	11950000	11960000	chr21	12250000	12260000	0.00142412
chr21	13630000	13640000	chr21	14080000	14090000	0.000116158
chr21	14440000	14450000	chr21	14600000	14610000	2.59187e-10
chr21	14440000	14450000	chr21	14710000	14720000	1.51333e-10
chr17	430000	440000	chr17	1010000	1020000	3.13448e-06
chr17	1150000	1160000	chr17	1240000	1250000	3.31229e-19
chr17	1180000	1190000	chr17	3070000	3080000	6.2841e-07
chr17	2210000	2220000	chr17	3650000	3660000	1.0031e-09
chr17	2230000	2240000	chr17	2780000	2790000	8.93685e-15
chr17	2550000	2560000	chr17	4450000	4460000	1.79907e-06
chr17	2900000	2910000	chr17	2980000	2990000	1.41824e-06
chr17	3170000	3180000	chr17	3890000	3900000	1.2332e-08
chr17	3440000	3450000	chr17	3820000	3830000	1.11113e-16
chr17	3670000	3680000	chr17	3780000	3790000	7.18711e-31
chr17	4480000	4490000	chr17	6440000	6450000	0.00238205
chr17	4930000	4940000	chr17	5430000	5440000	6.30973e-11
chr17	5430000	5440000	chr17	6830000	6840000	0.00207394
chr17	5430000	5440000	chr17	7360000	7370000	7.32931e-06
chr17	5820000	5830000	chr17	5960000	5970000	5.87684e-15
chr17	7170000	7180000	chr17	7540000	7550000	2.1514e-06
chr17	7210000	7220000	chr17	8030000	8040000	1.39654e-06
chr17	9530000	9540000	chr17	9810000	9820000	0.000549807
chr17	9530000	9540000	chr17	10550000	10560000	0.000920269
chr17	9650000	9660000	chr17	10570000	10580000	3.28929e-19
chr17	9840000	9850000	chr17	11360000	11370000	2.84386e-06
chr17	9900000	9910000	chr17	10830000	10840000	8.36191e-11
chr17	9970000	9980000	chr17	10690000	10700000	2.10968e-05
chr17	10050000	10060000	chr17	10100000	10110000	6.65122e-08
chr17	10800000	10810000	chr17	12670000	12680000	3.61479e-08
chr17	10810000	10820000	chr17	11360000	11370000	2.22656e-17
chr17	10960000	10970000	chr17	11030000	11040000	6.61319e-17
chr17	11360000	11370000	chr17	12720000	12730000	1.63952e-05
chr17	11970000	11980000	chr17	13860000	13870000	4.75356e-08
chr17	12370000	12380000	chr17	12440000	12450000	5.57013e-09
chr17	12400000	12410000	chr17	13610000	13620000	4.79317e-10
chr17	12510000	12520000	chr17	13750000	13760000	1.23824e-07
chr17	13430000	13440000	chr17	13560000	13570000	3.99925e-17
chr17	13540000	13550000	chr17	14760000	14770000	7.13377e-06
chr17	13900000	13910000	chr17	14020000	14030000	1.66512e-10
chr17	14550000	14560000	chr17	14650000	14660000	0.00606285
chr17	14730000	14740000	chr17	15740000	15750000	4.71087e-06
chr17	14760000	14770000	chr17	16350000	16360000	5.72251e-11
chr17	14830000	14840000	chr17	14880000	14890000	4.78056e-06
chr17	15020000	15030000	chr17	16160000	16170000	2.31411e-05
chr17	15480000	15490000	chr17	16200000	16210000	1.29737e-05
chr17	15590000	15600000	chr17	15680000	15690000	3.43856e-25
chr17	15740000	15750000	chr17	16360000	16370000	8.77596e-15
chr17	16200000	16210000	chr17	16350000	16360000	6.09381e-22
chr17	16420000	16430000	chr17	16510000	16520000	8.57645e-24
chr17	16570000	16580000	chr17	16610000	16620000	1.30652e-05
chr14	330000	340000	chr14	1720000	1730000	2.05398e-07
chr14	390000	400000	chr14	500000	510000	3.97312e-17
chr14	470000	480000	chr14	2400000	2410000	8.03726e-17
chr14	950000	960000	chr14	2910000	2920000	0.000312035
chr14	1540000	1550000	chr14	2590000	2600000	2.83563e-07
chr14	1540000	1550000	chr14	3450000	3460000	0.00213357
chr14	1760000	1770000	chr14	3710000	3720000	0.000457598
chr14	1790000	1800000	chr14	2080000	2090000	2.36377e-10
chr14	1790000	1800000	chr14	2780000	2790000	1.02707e-08
chr14	1990000	2000000	chr14	3910000	3920000	0.000167096
chr14	2270000	2280000	chr14	2600000	2610000	2.54586e-11
chr14	2340000	2350000	chr14	2430000	2440000	1.35375e-09
chr14	2860000	2870000	chr14	4790000	4800000	6.11167e-07
chr14	3080000	3090000	chr14	3760000	3770000	6.66953e-07
chr14	3590000	3600000	chr14	5560000	5570000	0.000460246
chr14	3850000	3860000	chr14	4300000	4310000	0.000570537
chr14	3910000	3920000	chr14	4890000	4900000	1.00935e-07
chr14	4580000	4590000	chr14	6170000	6180000	5.18285e-08
chr14	4630000	4640000	chr14	5630000	5640000	0.00346202
chr14	4670000	4680000	chr14	4750000	4760000	6.10138e-25
chr14	4890000	4900000	chr14	5370000	5380000	4.02026e-09
chr14	5540000	5550000	chr14	7460000	7470000	1.36458e-06
chr14	5570000	5580000	chr14	6160000	6170000	7.77404e-08
chr14	5660000	5670000	chr14	5770000	5780000	7.67288e-27
chr14	6020000	6030000	chr14	6100000	6110000	4.55888e-17
chr14	6480000	6490000	chr14	6850000	6860000	8.898e-18
chr14	6520000	6530000	chr14	6660000	6670000	6.13955e-22
chr14	6710000	6720000	chr14	6810000	6820000	3.15569e-23
chr14	7160000	7170000	chr14	8140000	8150000	0.000125427
chr14	7580000	7590000	chr14	8860000	8870000	5.75739e-07
chr14	8090000	8100000	chr14	9650000	9660000	3.42822e-11
chr14	9190000	9200000	chr14	9280000	9290000	1.10903e-10
chr14	9380000	9390000	chr14	9510000	9520000	4.30588e-25
chr14	9910000	9920000	chr14	10260000	10270000	1.57385e-16
chr14	10790000	10800000	chr14	12460000	12470000	1.23941e-05
chr14	10800000	10810000	chr14	11010000	11020000	0.0198601
chr14	10890000	10900000	chr14	11280000	11290000	2.11901e-06
chr14	11130000	11140000	chr14	11460000	11470000	4.06926e-11
chr14	11200000	11210000	chr14	12300000	12310000	1.05254e-09
chr14	11460000	11470000	chr14	11790000	11800000	1.15132e-16
chr14	12280000	12290000	chr14	12740000	12750000	2.94807e-09
chr14	12360000	12370000	chr14	12430000	12440000	8.32692e-05
chr14	12820000	12830000	chr14	13030000	13040000	4.22511e-15
chr27	340000	350000	chr27	580000	590000	0.0046373
chr27	340000	350000	chr27	1840000	1850000	1.09196e-06
chr27	460000	470000	chr27	830000	840000	2.8923e-21
chr27	480000	490000	chr27	1050000	1060000	2.34354e-07
chr27	680000	690000	chr27	2620000	2630000	0.00281887
chr27	820000	830000	chr27	1350000	1360000	7.84756e-05
chr27	820000	830000	chr27	2540000	2550000	5.53929e-05
chr27	830000	840000	chr27	2740000	2750000	2.20321e-13
chr27	1050000	1060000	chr27	1450000	1460000	8.48777e-09
chr27	1480000	1490000	chr27	2880000	2890000	0.00852286
chr27	1630000	1640000	chr27	3550000	3560000	7.26194e-07
chr27	1730000	1740000	chr27	1800000	1810000	8.80636e-10
chr27	3050000	3060000	chr27	3720000	3730000	0.000866158
chr27	3080000	3090000	chr27	3190000	3200000	3.43828e-10
chr27	3080000	3090000	chr27	3410000	3420000	9.99387e-11
chr27	3720000	3730000	chr27	5330000	5340000	0.000151393
chr27	3800000	3810000	chr27	4050000	4060000	9.86038e-09
chr27	4080000	4090000	chr27	6020000	6030000	0.0021117
chr27	4690000	4700000	chr27	5860000	5870000	7.22945e-05
chr27	5550000	5560000	chr27	5640000	5650000	1.982e-12
chr27	6020000	6030000	chr27	7980000	7990000	5.91481e-10
chr27	6110000	6120000	chr27	6210000	6220000	3.354e-13
chr27	6710000	6720000	chr27	8650000	8660000	1.61878e-09
chr27	7190000	7200000	chr27	7730000	7740000	1.45302e-08
chr27	7460000	7470000	chr27	7950000	7960000	4.11743e-05
chr27	7460000	7470000	chr27	8390000	8400000	5.0508e-06
chr27	8370000	8380000	chr27	10260000	10270000	2.20981e-10
chr27	8410000	8420000	chr27	9030000	9040000	1.27784e-07
chr27	8920000	8930000	chr27	8990000	9000000	7.95229e-14
chr27	9080000	9090000	chr27	9150000	9160000	5.31027e-13
chr27	9410000	9420000	chr27	9550000	9560000	2.82666e-11
chr27	9540000	9550000	chr27	10260000	10270000	1.75274e-11
chr27	9810000	9820000	chr27	9910000	9920000	7.44884e-31
chr27	10330000	10340000	chr27	10650000	10660000	5.51385e-06
chr28	110000	120000	chr28	220000	230000	3.7485e-10
chr28	400000	410000	chr28	450000	460000	8.65251e-05
chr28	840000	850000	chr28	1190000	1200000	2.65056e-07
chr28	1010000	1020000	chr28	2480000	2490000	1.08957e-05
chr28	1520000	1530000	chr28	1680000	1690000	4.60769e-18
chr28	1520000	1530000	chr28	2480000	2490000	2.01198e-07
chr28	1700000	1710000	chr28	2510000	2520000	5.66065e-10
chr28	2120000	2130000	chr28	2480000	2490000	7.24671e-11
chr28	2700000	2710000	chr28	4670000	4680000	0.0160172
chr28	2750000	2760000	chr28	3620000	3630000	1.58205e-08
chr28	3320000	3330000	chr28	4880000	4890000	9.30224e-06
chr28	4880000	4890000	chr28	5650000	5660000	1.16011e-07
chr28	5400000	5410000	chr28	5510000	5520000	1.46741e-23
chr28	5710000	5720000	chr28	6460000	6470000	8.236e-13
chr28	5980000	5990000	chr28	7950000	7960000	1.4929e-09
chr28	6440000	6450000	chr28	8410000	8420000	1.97625e-05
chr28	6710000	6720000	chr28	7480000	7490000	5.39056e-07
chr28	7060000	7070000	chr28	9000000	9010000	0.000538937
chr28	7210000	7220000	chr28	8810000	8820000	2.34711e-06
chr28	7580000	7590000	chr28	7700000	7710000	1.14503e-20
chr28	7780000	7790000	chr28	8630000	8640000	0.000148608
chr28	9000000	9010000	chr28	9840000	9850000	4.25636e-05
chr28	9710000	9720000	chr28	9790000	9800000	3.37069e-08
chr26	790000	800000	chr26	1150000	1160000	3.36471e-12
chr26	900000	910000	chr26	2000000	2010000	1.34759e-10
chr26	1810000	1820000	chr26	2290000	2300000	0.000379985
chr26	2050000	2060000	chr26	2260000	2270000	1.48595e-08
chr26	2620000	2630000	chr26	3590000	3600000	0.000117995
chr26	2810000	2820000	chr26	4590000	4600000	1.23505e-05
chr26	3020000	3030000	chr26	3590000	3600000	4.4214e-09
chr26	3020000	3030000	chr26	4970000	4980000	0.000169945
chr26	3060000	3070000	chr26	4570000	4580000	2.38634e-05
chr26	3150000	3160000	chr26	5050000	5060000	5.43078e-09
chr26	3390000	3400000	chr26	4500000	4510000	1.58349e-05
chr26	3420000	3430000	chr26	4250000	4260000	0.0123664
chr26	3420000	3430000	chr26	5300000	5310000	4.96371e-08
chr26	3680000	3690000	chr26	5370000	5380000	5.22212e-05
chr26	3810000	3820000	chr26	4420000	4430000	0.0116348
chr26	3810000	3820000	chr26	5110000	5120000	1.33767e-09
chr26	3940000	3950000	chr26	5370000	5380000	8.61696e-10
chr26	4070000	4080000	chr26	4230000	4240000	7.01244e-21
chr26	4240000	4250000	chr26	5370000	5380000	2.49448e-05
chr26	4490000	4500000	chr26	5370000	5380000	3.97858e-08
chr26	4570000	4580000	chr26	6470000	6480000	1.39116e-06
chr26	5370000	5380000	chr26	7190000	7200000	2.38745e-10
chr26	5650000	5660000	chr26	5830000	5840000	6.03131e-10
chr26	6100000	6110000	chr26	6220000	6230000	9.49046e-16
chr26	6250000	6260000	chr26	6300000	6310000	4.26529e-06
chr26	6390000	6400000	chr26	7780000	7790000	0.000203516
chr26	7030000	7040000	chr26	7150000	7160000	3.14356e-23
chr26	7420000	7430000	chr26	8020000	8030000	9.73379e-05
chr26	8040000	8050000	chr26	10000000	10010000	9.46951e-06
chr26	8230000	8240000	chr26	10090000	10100000	1.79712e-09
chr26	8450000	8460000	chr26	10440000	10450000	0.0254532
chr26	8900000	8910000	chr26	10370000	10380000	6.16871e-05
chr26	8930000	8940000	chr26	10090000	10100000	7.67461e-07
chr26	9550000	9560000	chr26	10040000	10050000	2.66689e-07
chr26	9660000	9670000	chr26	10210000	10220000	4.42539e-06
chr26	9830000	9840000	chr26	9960000	9970000	5.20761e-22
chr26	11250000	11260000	chr26	11350000	11360000	9.13917e-18
chr25	90000	100000	chr25	1730000	1740000	6.29333e-06
chr25	220000	230000	chr25	710000	720000	1.08951e-10
chr25	400000	410000	chr25	470000	480000	2.72603e-12
chr25	480000	490000	chr25	1040000	1050000	1.91588e-09
chr25	500000	510000	chr25	1220000	1230000	3.91842e-08
chr25	510000	520000	chr25	2150000	2160000	5.20501e-05
chr25	930000	940000	chr25	1730000	1740000	0.00233391
chr25	1040000	1050000	chr25	1180000	1190000	3.72562e-11
chr25	2520000	2530000	chr25	3390000	3400000	8.85873e-17
chr25	3400000	3410000	chr25	4680000	4690000	3.9099e-08
chr25	3770000	3780000	chr25	3860000	3870000	8.32882e-13
chr25	4470000	4480000	chr25	6390000	6400000	4.76273e-05
chr25	4710000	4720000	chr25	6620000	6630000	1.28774e-06
chr25	5840000	5850000	chr25	5930000	5940000	8.11146e-10
chr25	5840000	5850000	chr25	6680000	6690000	0.000272162
chr25	6140000	6150000	chr25	6640000	6650000	6.02457e-11
chr25	6390000	6400000	chr25	7150000	7160000	2.28267e-05
chr25	6400000	6410000	chr25	8240000	8250000	8.30032e-05
chr25	6680000	6690000	chr25	6960000	6970000	2.71853e-08
chr25	6680000	6690000	chr25	7250000	7260000	0.000369033
chr25	6840000	6850000	chr25	6930000	6940000	1.37007e-24
chr25	6980000	6990000	chr25	8320000	8330000	7.53857e-05
chr25	8250000	8260000	chr25	9700000	9710000	0.00174485
chr25	8250000	8260000	chr25	9980000	9990000	0.00190163
chr25	8650000	8660000	chr25	9450000	9460000	6.97522e-09
chr25	8680000	8690000	chr25	10060000	10070000	1.1138e-11
chr25	9130000	9140000	chr25	9210000	9220000	5.1323e-18
chr25	9370000	9380000	chr25	10930000	10940000	4.39681e-08
chr25	9550000	9560000	chr25	11460000	11470000	0.000105021
chr25	9590000	9600000	chr25	10290000	10300000	2.48912e-08
chr25	9960000	9970000	chr25	11260000	11270000	0.000107706
chr25	10700000	10710000	chr25	10790000	10800000	9.73256e-07
chr25	11190000	11200000	chr25	12190000	12200000	8.20784e-05
chr25	11320000	11330000	chr25	11450000	11460000	4.96353e-09
chr25	11830000	11840000	chr25	12930000	12940000	0.0213088
