# Supplementary material for: Integrated Genomic Analysis Reveals the Impact of Avermectin on Chromatin Structure and Gene Expression Regulation in Bombyx mori
Source: Insects. 2025 Mar 12;16(3):298. doi: 10.3390/insects16030298 (PMC11943398; doi:10.3390/insects16030298)
Supplement: Supplementary file 1 [file insects-16-00298-s001.zip › Table S2.xlsx]

## Sheet: DEG_deseq2.results
	gene_id	baseMean	log2FoldChange	lfcSE	pvalue	padj
1	KWMTBOMO00001	6.31434	-0.228969	0.504862	0.460579	0.588824
3	KWMTBOMO00003	5433.89	1.27124	0.157643	8.76884e-17	7.40808e-14
4	KWMTBOMO00004	484.73	-0.0417679	0.156914	0.783652	0.855655
5	KWMTBOMO00005	243.153	0.778277	0.174547	3.57792e-06	3.85727e-05
6	KWMTBOMO00006	95.4735	0.616734	0.215559	0.00237663	0.00860384
7	KWMTBOMO00007	10.9434	0.256043	0.468305	0.422486	0.555091
10	KWMTBOMO00011	21.1261	-0.137814	0.390816	0.656112	0.756201
12	KWMTBOMO00014	48.0755	-0.0347033	0.590411	0.878981	0.920075
14	KWMTBOMO00017	10.0593	-0.114545	0.468528	0.719696	0.807258
16	KWMTBOMO00019	9.85028	0.352604	0.460729	0.27021	0.40029
17	KWMTBOMO00020	349.861	0.00515234	0.205514	0.978881	0.986417
18	KWMTBOMO00021	106.511	0.191708	0.21667	0.347057	0.481517
19	KWMTBOMO00022	36.3422	0.950115	0.315718	0.00054098	0.00249125
20	KWMTBOMO00023	6.36068	0.522469	0.513947	0.0880477	0.167635
28	KWMTBOMO00039	345.766	-0.79886	0.227135	0.000168569	0.000926383
29	KWMTBOMO00040	5.45561	0.299222	0.529305	0.314629	0.447722
33	KWMTBOMO00045	5.12886	0.317144	0.535848	0.279118	0.409575
34	KWMTBOMO00046	7.03634	0.173448	0.482877	0.58419	0.696456
35	KWMTBOMO00047	18.0294	0.85703	0.401617	0.00613074	0.0190609
38	KWMTBOMO00051	148.593	0.241684	0.220362	0.242733	0.369365
39	KWMTBOMO00052	10.3695	0.607714	0.487326	0.0543957	0.114522
40	KWMTBOMO00055	67.4348	-1.15259	0.301855	1.4898e-05	0.000127865
41	KWMTBOMO00057	32.8421	0.578725	0.344981	0.04641	0.10051
43	KWMTBOMO00059	29.162	0.561706	0.34239	0.052166	0.110807
44	KWMTBOMO00060	53.8371	0.286732	0.299243	0.278379	0.408879
45	KWMTBOMO00061	29.3075	0.676298	0.369808	0.0250474	0.0612703
47	KWMTBOMO00064	10.3851	0.382794	0.446526	0.231458	0.355352
48	KWMTBOMO00065	12.4806	-0.102545	0.490587	0.744827	0.826567
49	KWMTBOMO00067	32.0533	0.634117	0.330544	0.0250709	0.0612955
50	KWMTBOMO00068	29.0195	0.926919	0.380091	0.0024369	0.00878436
55	KWMTBOMO00073	5.86637	0.194551	0.523954	0.517919	0.64013
57	KWMTBOMO00075	5.95738	-0.508961	0.519828	0.0932829	0.175751
58	KWMTBOMO00079	14.558	0.256972	0.4062	0.413	0.54628
59	KWMTBOMO00080	276.471	1.25104	0.218145	1.05941e-09	4.3756e-08
60	KWMTBOMO00081	39.6374	0.523496	0.298017	0.0471551	0.101839
64	KWMTBOMO00085	5.36681	0.029714	0.511364	0.923023	0.949591
65	KWMTBOMO00086	31.9265	0.0278741	0.322685	0.920324	0.947964
67	KWMTBOMO00089	7.43285	0.339312	0.497187	0.278468	0.408945
69	KWMTBOMO00091	100.104	0.398716	0.244601	0.0777369	0.152182
70	KWMTBOMO00092	5.7817	-0.319493	0.521967	0.290184	0.421949
72	KWMTBOMO00094	148.867	0.522071	0.202489	0.00657016	0.0201907
74	KWMTBOMO00097	139.089	0.703814	0.20966	0.000380899	0.0018484
75	KWMTBOMO00098	13.535	0.522747	0.432286	0.10104	0.187267
76	KWMTBOMO00099	37.34	1.01469	0.327791	0.000313216	0.00157848
79	KWMTBOMO00102	108.199	1.11311	0.244413	8.3217e-07	1.16818e-05
80	KWMTBOMO00103	5.00264	-0.0755936	0.531601	0.79845	0.866428
81	KWMTBOMO00104	43.6177	0.621958	0.295095	0.0175403	0.0456417
82	KWMTBOMO00105	5.80429	0.640042	0.545076	0.0250639	0.0612944
83	KWMTBOMO00106	786.489	0.647582	0.149031	7.89193e-06	7.55301e-05
85	KWMTBOMO00108	210.583	1.49891	0.190863	1.90894e-16	1.38168e-13
86	KWMTBOMO00109	19.8869	0.156351	0.364598	0.60183	0.711462
93	KWMTBOMO00122	67.2955	0.273702	0.296532	0.297624	0.429142
94	KWMTBOMO00124	6.068	-0.00784628	0.509837	0.97969	0.986697
95	KWMTBOMO00127	13.4643	0.374626	0.447992	0.241638	0.368122
96	KWMTBOMO00128	6.79289	0.140602	0.516732	0.644696	0.746904
97	KWMTBOMO00129	29.0978	1.12277	0.357606	0.00015325	0.000858441
98	KWMTBOMO00130	91.7216	1.32514	0.245118	4.84701e-09	1.564e-07
99	KWMTBOMO00131	145.819	0.951132	0.214746	2.58052e-06	2.96425e-05
101	KWMTBOMO00135	5.83225	0.691234	0.571116	0.00733056	0.0221444
105	KWMTBOMO00139	6.42999	-0.427765	0.488396	0.175351	0.286488
111	KWMTBOMO00147	776.845	0.668228	0.167382	3.53125e-05	0.000260237
112	KWMTBOMO00148	122.248	-0.252112	0.204401	0.19306	0.308903
113	KWMTBOMO00150	33.3339	0.384856	0.337692	0.179723	0.29197
114	KWMTBOMO00152	7.54925	0.345687	0.50056	0.267763	0.397623
115	KWMTBOMO00153	17.4821	1.04342	0.419576	0.00099046	0.00413227
116	KWMTBOMO00154	871.954	0.584111	0.130847	5.10584e-06	5.23715e-05
117	KWMTBOMO00155	59.1924	0.437175	0.313986	0.11008	0.199605
119	KWMTBOMO00157	22.2193	0.588962	0.388383	0.0564069	0.117928
120	KWMTBOMO00158	12.1503	0.219324	0.432003	0.491402	0.617914
121	KWMTBOMO00159	110.114	-0.660467	0.20169	0.000559625	0.00256061
122	KWMTBOMO00160	39.1349	0.838807	0.332692	0.00316394	0.0109425
126	KWMTBOMO00167	62.6113	0.333985	0.262315	0.162762	0.270726
128	KWMTBOMO00169	74.5252	0.331368	0.244894	0.143041	0.244892
129	KWMTBOMO00171	8215.16	-0.334047	0.237771	0.130226	0.227701
131	KWMTBOMO00174	4.58164	0.251739	0.529091	0.397781	0.532188
132	KWMTBOMO00175	6.11569	-0.0392495	0.494155	0.900538	0.935435
133	KWMTBOMO00176	26.1633	-0.439754	0.341858	0.128108	0.224879
134	KWMTBOMO00177	21.794	0.905862	0.389571	0.00338163	0.011545
135	KWMTBOMO00178	16.4203	0.492456	0.411674	0.118217	0.210893
136	KWMTBOMO00179	38.5208	0.937939	0.327939	0.000866836	0.00369519
137	KWMTBOMO00180	178.798	1.04727	0.19686	2.2589e-08	5.71988e-07
138	KWMTBOMO00181	37.2125	0.234992	0.329607	0.405566	0.539554
139	KWMTBOMO00182	21.6014	0.469477	0.370267	0.120069	0.213387
141	KWMTBOMO00184	1132.95	0.48106	0.146361	0.000734754	0.00322993
143	KWMTBOMO00186	14.9067	0.0168141	0.397547	0.95696	0.97181
144	KWMTBOMO00187	13.1687	0.417695	0.428794	0.189475	0.304247
145	KWMTBOMO00188	5.851	-0.098602	0.506516	0.750143	0.830484
146	KWMTBOMO00189	51.9374	-0.549921	0.27349	0.0261462	0.0633576
147	KWMTBOMO00190	418.426	0.492845	0.201937	0.0101123	0.0289149
148	KWMTBOMO00191	317.125	-1.71041	0.224867	4.50089e-16	2.32371e-13
149	KWMTBOMO00192	43.5993	-0.318241	0.341853	0.270825	0.40108
150	KWMTBOMO00195	11.0551	0.160995	0.43655	0.614043	0.722225
151	KWMTBOMO00196	345.463	0.308313	0.169831	0.0597129	0.123341
152	KWMTBOMO00197	433.528	-0.586451	0.187284	0.00105782	0.00437291
153	KWMTBOMO00198	15.1085	-0.216895	0.411838	0.491446	0.617914
155	KWMTBOMO00200	138.786	0.423939	0.265236	0.0790449	0.154093
156	KWMTBOMO00201	11.373	-0.143478	0.427288	0.651974	0.752739
157	KWMTBOMO00203	261.526	0.403647	0.180661	0.0198595	0.0504937
158	KWMTBOMO00204	192.865	0.198989	0.177486	0.243242	0.369863
159	KWMTBOMO00205	8.16257	0.107041	0.477162	0.736422	0.820375
160	KWMTBOMO00206	4.7079	-0.784633	0.538266	0.00705216	0.0214099
162	KWMTBOMO00208	8148.79	-0.62046	0.15344	3.11161e-05	0.000234585
163	KWMTBOMO00209	9.47603	0.714302	0.47904	0.0245456	0.0602649
164	KWMTBOMO00210	158.905	0.571568	0.199636	0.00258347	0.00923035
165	KWMTBOMO00211	47.202	0.811914	0.289705	0.0016724	0.00639837
167	KWMTBOMO00213	17.4155	0.0815155	0.390106	0.792105	0.861266
168	KWMTBOMO00214	141.97	0.344858	0.239032	0.119882	0.213178
170	KWMTBOMO00216	13.0766	0.0466185	0.435089	0.883845	0.923644
173	KWMTBOMO00219	8.85195	0.419937	0.484386	0.184712	0.298112
174	KWMTBOMO00220	113.937	1.18504	0.225645	1.99817e-08	5.11543e-07
175	KWMTBOMO00221	20.2244	0.834042	0.386568	0.00678683	0.0207604
176	KWMTBOMO00222	94.7072	0.524384	0.224639	0.0126691	0.0350086
177	KWMTBOMO00223	151.851	1.15321	0.196513	6.99531e-10	3.0236e-08
182	KWMTBOMO00229	8.13902	-0.0900141	0.471129	0.777733	0.851492
185	KWMTBOMO00235	6.79676	0.101812	0.497269	0.745017	0.82668
186	KWMTBOMO00236	30.1923	-0.187309	0.339885	0.515446	0.638436
187	KWMTBOMO00237	3292.11	0.239365	0.120278	0.0427452	0.0943541
188	KWMTBOMO00238	221.417	-0.178203	0.267783	0.46375	0.591738
191	KWMTBOMO00242	57.4653	1.03583	0.277556	3.44735e-05	0.000254457
195	KWMTBOMO00248	107.697	-0.796132	0.241103	0.00036436	0.00178529
196	KWMTBOMO00249	4.40197	-0.166543	0.539988	0.565603	0.681113
197	KWMTBOMO00250	73.405	0.430783	0.27237	0.0805031	0.156313
199	KWMTBOMO00254	5461.34	-0.556094	0.112974	5.70856e-07	8.42059e-06
200	KWMTBOMO00255	28.4608	-0.653845	0.348012	0.0251771	0.0615227
201	KWMTBOMO00256	293.36	0.702959	0.20012	0.000217209	0.00114624
207	KWMTBOMO00265	184.543	-0.452676	0.177393	0.00791021	0.0235382
209	KWMTBOMO00267	5.81602	-0.224523	0.520797	0.458276	0.587172
210	KWMTBOMO00268	10.9408	-0.611782	0.453994	0.0559031	0.117039
212	KWMTBOMO00270	131.108	-0.781421	0.206355	6.32317e-05	0.000416746
213	KWMTBOMO00271	2028.19	-0.362199	0.193709	0.0497835	0.106599
215	KWMTBOMO00273	13.3907	0.388389	0.449309	0.224825	0.347297
216	KWMTBOMO00274	19.288	0.519203	0.392542	0.0940077	0.176723
217	KWMTBOMO00275	4.87515	0.369233	0.537834	0.20534	0.324197
218	KWMTBOMO00277	83.7482	0.0366706	0.259932	0.877308	0.919042
219	KWMTBOMO00278	67.0692	-0.350936	0.273858	0.15625	0.262526
220	KWMTBOMO00279	19431.9	0.739812	0.127546	3.23737e-09	1.13101e-07
221	KWMTBOMO00280	24.4219	0.0171307	0.385421	0.955602	0.971067
222	KWMTBOMO00281	5.11241	0.225474	0.522465	0.454965	0.584542
223	KWMTBOMO00282	9.16809	-0.308084	0.470741	0.334056	0.468374
224	KWMTBOMO00283	95.6867	1.1691	0.271013	1.91896e-06	2.34612e-05
225	KWMTBOMO00284	7.2703	-0.0335092	0.50681	0.913785	0.943953
228	KWMTBOMO00290	169.69	1.11169	0.23992	5.79151e-07	8.48903e-06
229	KWMTBOMO00291	200.407	0.252931	0.215461	0.212517	0.332714
230	KWMTBOMO00293	1077.06	-0.343111	0.253932	0.141019	0.242177
231	KWMTBOMO00294	121.722	0.846273	0.216851	3.35549e-05	0.000248665
234	KWMTBOMO00298	45.1404	0.550685	0.434175	0.0842918	0.162131
235	KWMTBOMO00299	138.07	-0.112638	0.20381	0.559887	0.675894
236	KWMTBOMO00300	274.564	0.634439	0.207582	0.00123364	0.00495213
237	KWMTBOMO00301	13.7166	0.09488	0.410004	0.763132	0.841156
238	KWMTBOMO00302	1503.17	-0.336581	0.125346	0.00617697	0.0191854
239	KWMTBOMO00303	32.0993	1.0014	0.341368	0.00052439	0.00242446
242	KWMTBOMO00308	7.00035	0.206269	0.488123	0.513538	0.637085
243	KWMTBOMO00310	4.26961	-0.058234	0.5486	0.836717	0.892732
245	KWMTBOMO00312	207.978	-0.633986	0.261545	0.00791003	0.0235382
247	KWMTBOMO00314	41.9766	0.860244	0.323545	0.00205922	0.00763924
248	KWMTBOMO00315	325.814	0.230878	0.161449	0.139453	0.240122
249	KWMTBOMO00316	5828.93	-0.411245	0.125955	0.000867989	0.00369841
250	KWMTBOMO00317	118.437	1.11239	0.23207	2.69865e-07	4.49414e-06
255	KWMTBOMO00323	3.83685	-0.0353851	0.541703	0.902382	0.936711
256	KWMTBOMO00324	9.12027	0.525705	0.51644	0.0848257	0.162936
257	KWMTBOMO00325	49.5646	0.456041	0.326244	0.104208	0.19146
258	KWMTBOMO00326	9.53817	0.250985	0.471444	0.431188	0.562864
259	KWMTBOMO00327	38.2742	0.244961	0.309853	0.366254	0.500235
260	KWMTBOMO00328	5.34572	0.12285	0.509611	0.690286	0.783823
262	KWMTBOMO00330	7.51519	0.139927	0.483195	0.658777	0.757956
263	KWMTBOMO00331	35.8244	0.851124	0.315561	0.00193394	0.00723516
264	KWMTBOMO00332	5.82218	0.294151	0.514859	0.336167	0.470553
265	KWMTBOMO00333	5.69916	0.513628	0.523761	0.0879512	0.167531
266	KWMTBOMO00334	27.1639	0.797063	0.366721	0.00800199	0.0237428
268	KWMTBOMO00336	1362.03	0.443326	0.170169	0.00688241	0.0209975
270	KWMTBOMO00338	27.3892	0.720357	0.363599	0.0160667	0.0424532
271	KWMTBOMO00339	39117.3	-0.112071	0.154252	0.454093	0.583744
272	KWMTBOMO00340	3336.07	-0.150441	0.145324	0.287796	0.419067
274	KWMTBOMO00342	490.596	-0.372777	0.196336	0.04606	0.099915
276	KWMTBOMO00345	111.201	0.585164	0.245425	0.00983329	0.0282825
278	KWMTBOMO00347	174.969	-0.331249	0.174966	0.0490466	0.105288
281	KWMTBOMO00352	22.2033	0.285997	0.364772	0.33999	0.474332
282	KWMTBOMO00353	10.1142	0.237178	0.444902	0.458347	0.587182
283	KWMTBOMO00354	6.69674	-0.534532	0.487317	0.0906443	0.17184
288	KWMTBOMO00361	61.064	0.0464345	0.292408	0.858314	0.906605
289	KWMTBOMO00362	86.5182	1.38472	0.257094	4.06822e-09	1.35505e-07
290	KWMTBOMO00363	31.2638	0.908516	0.353587	0.00205237	0.00762296
291	KWMTBOMO00364	4.85416	0.136278	0.523809	0.650718	0.75148
292	KWMTBOMO00366	111.003	0.811704	0.233406	0.000187816	0.00101634
294	KWMTBOMO00368	3.57401	0.330129	0.562291	0.21901	0.340572
295	KWMTBOMO00373	179.652	0.695606	0.221253	0.000806641	0.00348657
296	KWMTBOMO00374	5.4817	0.318321	0.516782	0.296435	0.428159
297	KWMTBOMO00375	2450.98	0.113877	0.114278	0.311174	0.443994
299	KWMTBOMO00378	28.7532	-0.583252	0.364782	0.0516667	0.110073
300	KWMTBOMO00379	21.8939	0.653976	0.368109	0.0298758	0.0706812
301	KWMTBOMO00380	4302.35	-0.641449	0.164639	5.53587e-05	0.000377161
303	KWMTBOMO00382	14.8796	0.741528	0.430157	0.0199082	0.0505759
305	KWMTBOMO00387	184.395	-0.884939	0.188082	8.54873e-07	1.19024e-05
306	KWMTBOMO00388	77.0036	0.538099	0.240722	0.0158436	0.0419591
307	KWMTBOMO00389	10.3739	0.333643	0.444183	0.296809	0.428499
308	KWMTBOMO00390	2926.22	0.0816237	0.148054	0.570931	0.685486
309	KWMTBOMO00391	426.533	-0.677706	0.150374	3.542e-06	3.82929e-05
310	KWMTBOMO00392	83.8944	0.286497	0.245236	0.205951	0.324831
311	KWMTBOMO00393	260.284	0.813139	0.239489	0.000250948	0.00129992
315	KWMTBOMO00397	204.376	0.0674054	0.278759	0.78822	0.859028
316	KWMTBOMO00398	15.0388	0.424605	0.483878	0.180032	0.292285
317	KWMTBOMO00399	7.86422	0.24086	0.480647	0.447913	0.57836
318	KWMTBOMO00400	10.8157	0.8549	0.480421	0.00707611	0.0214616
319	KWMTBOMO00401	28.0944	-0.173438	0.355123	0.557173	0.673647
320	KWMTBOMO00403	6376.38	0.0146487	0.127986	0.907007	0.939667
321	KWMTBOMO00406	129.915	0.0897172	0.244924	0.691746	0.784676
322	KWMTBOMO00407	20.5511	0.103608	0.367312	0.730514	0.815792
323	KWMTBOMO00408	17.0111	1.02105	0.419714	0.00127144	0.00507322
325	KWMTBOMO00411	3.75807	0.528423	0.575562	0.0358031	0.0815886
330	KWMTBOMO00419	335.442	-0.663481	0.29216	0.0106984	0.0303666
332	KWMTBOMO00421	728.931	-0.884848	0.221987	2.13914e-05	0.000170929
333	KWMTBOMO00422	257.022	-0.639698	0.21801	0.00180302	0.00682504
334	KWMTBOMO00425	6.32345	0.461094	0.508989	0.135111	0.233902
335	KWMTBOMO00426	20.6395	0.351444	0.413934	0.265627	0.395493
336	KWMTBOMO00427	1084.48	0.110749	0.135176	0.401917	0.536023
338	KWMTBOMO00429	12.3289	-0.119502	0.429652	0.707465	0.797486
339	KWMTBOMO00432	3.68435	-0.481236	0.564716	0.0701786	0.1403
342	KWMTBOMO00435	79.2149	0.214384	0.263196	0.37154	0.505595
343	KWMTBOMO00437	79.3552	1.00705	0.27358	4.66598e-05	0.000328492
344	KWMTBOMO00438	28.4999	0.102977	0.329887	0.715652	0.804081
345	KWMTBOMO00439	224.443	0.61122	0.187315	0.000643743	0.00288582
348	KWMTBOMO00443	15.725	0.472472	0.403637	0.131475	0.229359
349	KWMTBOMO00444	4.96802	0.227123	0.518406	0.455028	0.584542
356	KWMTBOMO00451	4.10829	-0.60182	0.568483	0.0212033	0.0533845
359	KWMTBOMO00455	16.2929	-0.0917743	0.502608	0.768048	0.844571
360	KWMTBOMO00456	7.25453	0.252451	0.483773	0.42543	0.557934
361	KWMTBOMO00457	16.3793	-0.760919	0.387283	0.0135926	0.0371335
362	KWMTBOMO00458	15.8491	-0.00979077	0.404041	0.975074	0.984289
363	KWMTBOMO00459	4.24927	0.126243	0.527418	0.672642	0.768864
364	KWMTBOMO00460	187.317	1.58225	0.210952	1.95064e-15	7.25093e-13
365	KWMTBOMO00461	14.4325	0.155027	0.419562	0.624631	0.731479
366	KWMTBOMO00462	6282.64	0.529864	0.143428	0.00015022	0.000844524
367	KWMTBOMO00464	12.1388	0.312415	0.434314	0.327419	0.461366
368	KWMTBOMO00465	8.22434	-0.0568775	0.463947	0.858749	0.906708
370	KWMTBOMO00469	10.0157	0.562878	0.467609	0.0779068	0.152354
372	KWMTBOMO00471	3.59348	-0.179834	0.54367	0.530742	0.651372
373	KWMTBOMO00472	38.6841	0.762239	0.305662	0.00453491	0.0147974
374	KWMTBOMO00473	2964.27	-0.216389	0.138469	0.109458	0.198864
376	KWMTBOMO00476	10.0862	0.77765	0.470808	0.0147552	0.0396646
378	KWMTBOMO00479	6.99154	-0.116801	0.486056	0.711855	0.801656
380	KWMTBOMO00486	311.961	0.580559	0.201386	0.00238882	0.00864122
381	KWMTBOMO00487	814.576	-0.664537	0.136153	5.8792e-07	8.59047e-06
384	KWMTBOMO00491	303.005	0.0223418	0.188953	0.901509	0.936163
385	KWMTBOMO00492	136.714	1.40468	0.220931	1.24911e-11	1.1493e-09
387	KWMTBOMO00494	239.165	-0.871625	0.197289	3.41445e-06	3.71987e-05
388	KWMTBOMO00495	3.58722	0.445999	0.565491	0.0921782	0.174179
389	KWMTBOMO00496	22.8464	0.0761798	0.369465	0.800646	0.867584
390	KWMTBOMO00497	991.492	0.330263	0.164209	0.0374437	0.0846217
391	KWMTBOMO00498	160.513	-0.643323	0.205716	0.000958356	0.00401895
392	KWMTBOMO00499	100.32	0.263674	0.221476	0.204468	0.323095
393	KWMTBOMO00500	18.3156	0.990619	0.419681	0.0017697	0.00671393
394	KWMTBOMO00501	124.149	1.46001	0.224353	3.69021e-12	4.31684e-10
395	KWMTBOMO00502	4.05076	-0.364433	0.540558	0.207964	0.327062
398	KWMTBOMO00505	21.7705	-0.415514	0.426245	0.191282	0.306534
400	KWMTBOMO00507	9.49169	0.286284	0.465368	0.370209	0.504442
401	KWMTBOMO00512	6.13885	-0.0107668	0.504841	0.972321	0.982505
402	KWMTBOMO00513	5.4475	-0.0432146	0.507469	0.888859	0.9279
403	KWMTBOMO00514	145.889	-0.205805	0.243524	0.360799	0.495081
404	KWMTBOMO00516	35.8042	-0.256911	0.307066	0.340296	0.474545
406	KWMTBOMO00518	9.11227	-0.327161	0.464087	0.305975	0.438327
407	KWMTBOMO00520	32.2073	0.363077	0.324427	0.194187	0.310172
408	KWMTBOMO00521	95.8989	0.736677	0.254519	0.00160743	0.00618546
410	KWMTBOMO00525	59.8533	0.517025	0.264307	0.0317249	0.0741976
411	KWMTBOMO00526	44.0876	0.876867	0.342354	0.00243396	0.00877719
412	KWMTBOMO00527	202.301	-0.179216	0.179613	0.298544	0.430068
415	KWMTBOMO00530	497.828	-0.302777	0.17694	0.0749806	0.147845
416	KWMTBOMO00531	395.705	0.0369267	0.191074	0.839532	0.894493
417	KWMTBOMO00532	27.7986	0.474853	0.364955	0.113225	0.203994
420	KWMTBOMO00535	51.8596	-0.457164	0.271045	0.062621	0.128152
421	KWMTBOMO00536	964.074	-0.222271	0.149359	0.125912	0.221778
422	KWMTBOMO00537	25.3217	0.596655	0.358415	0.044503	0.0973556
423	KWMTBOMO00538	303.43	0.516788	0.208912	0.00886917	0.025805
424	KWMTBOMO00539	67.7231	0.963973	0.25785	4.41407e-05	0.000313129
425	KWMTBOMO00540	140.782	0.996158	0.279	7.2708e-05	0.000465662
426	KWMTBOMO00541	10.6739	0.207026	0.439705	0.517016	0.639765
427	KWMTBOMO00542	13.8813	-0.203479	0.415116	0.519572	0.641475
429	KWMTBOMO00544	50.5974	0.0973036	0.268665	0.689869	0.783447
430	KWMTBOMO00545	841.87	0.72463	0.192805	8.09883e-05	0.000510254
431	KWMTBOMO00546	378.11	1.03363	0.181687	2.97179e-09	1.05408e-07
432	KWMTBOMO00547	5.59731	-0.0226538	0.526169	0.939719	0.960705
433	KWMTBOMO00548	126.83	1.29887	0.249548	1.58383e-08	4.20529e-07
434	KWMTBOMO00549	52.9961	0.307433	0.300687	0.246777	0.373563
435	KWMTBOMO00550	110.561	0.790342	0.238011	0.000347348	0.00171885
436	KWMTBOMO00551	490.921	-0.3121	0.150015	0.0323494	0.0752842
437	KWMTBOMO00552	38.7478	0.516756	0.298149	0.0501452	0.10725
439	KWMTBOMO00555	1600.99	-0.106805	0.144597	0.448304	0.578784
440	KWMTBOMO00556	59.9836	-0.327506	0.252647	0.158281	0.265262
441	KWMTBOMO00557	13.6274	0.495746	0.451022	0.121337	0.215108
443	KWMTBOMO00561	16.9992	0.268236	0.386458	0.383893	0.518535
445	KWMTBOMO00563	4.21426	0.185349	0.535362	0.527541	0.648556
447	KWMTBOMO00567	16.368	0.921648	0.431809	0.00383181	0.012846
448	KWMTBOMO00568	1199.8	0.0186269	0.157761	0.903034	0.937014
450	KWMTBOMO00570	22.719	-0.225791	0.357498	0.44639	0.576954
452	KWMTBOMO00572	19.5138	0.385684	0.396991	0.215502	0.336243
453	KWMTBOMO00574	826.066	0.193924	0.193147	0.292285	0.42401
454	KWMTBOMO00575	85.0727	1.33101	0.303078	6.15959e-07	8.95792e-06
455	KWMTBOMO00576	205.708	1.70595	0.255135	3.08165e-13	5.11389e-11
457	KWMTBOMO00578	32.6033	1.55574	0.374488	3.01081e-07	4.89151e-06
459	KWMTBOMO00580	7.49383	0.0132207	0.505858	0.965972	0.97881
461	KWMTBOMO00582	15.1126	0.421364	0.401679	0.177847	0.289548
463	KWMTBOMO00584	19.1695	0.307119	0.39007	0.320661	0.454392
466	KWMTBOMO00588	20.17	0.702372	0.405679	0.025191	0.0615404
467	KWMTBOMO00591	887.181	1.0469	0.201189	4.21907e-08	9.68094e-07
468	KWMTBOMO00592	1184.41	-0.722968	0.404223	0.021063	0.0531175
471	KWMTBOMO00600	5.01941	0.339613	0.545507	0.233912	0.358788
474	KWMTBOMO00603	6.80227	-0.0504442	0.48914	0.872952	0.915614
476	KWMTBOMO00606	107.247	0.750068	0.263212	0.00177032	0.00671393
477	KWMTBOMO00607	53.4754	1.0109	0.338896	0.000437556	0.0020799
478	KWMTBOMO00610	10.0901	-0.027862	0.44689	0.930598	0.954741
481	KWMTBOMO00614	14.3385	-0.137069	0.418061	0.665008	0.762671
483	KWMTBOMO00617	47.1152	0.0683558	0.275358	0.78332	0.855393
484	KWMTBOMO00618	10.33	0.479649	0.47924	0.131041	0.228816
485	KWMTBOMO00619	80.5545	0.560322	0.24374	0.0129116	0.0355518
486	KWMTBOMO00620	7.21251	0.60203	0.516762	0.0483108	0.103876
487	KWMTBOMO00621	39.9872	1.10568	0.328553	8.80236e-05	0.00054716
489	KWMTBOMO00623	5.44094	0.407827	0.523249	0.175904	0.287138
491	KWMTBOMO00627	96.029	0.519758	0.223146	0.0129489	0.0356334
492	KWMTBOMO00631	27.3851	0.94449	0.355862	0.00140711	0.00551372
494	KWMTBOMO00633	11.7219	0.40838	0.432015	0.200125	0.317744
495	KWMTBOMO00634	10.3121	0.0357362	0.627727	0.770409	0.846066
496	KWMTBOMO00636	29.86	0.345758	0.358098	0.244039	0.37032
497	KWMTBOMO00637	436.423	-0.57188	0.166565	0.000376674	0.00183846
498	KWMTBOMO00638	3475.44	0.300236	0.112102	0.00652244	0.0200589
499	KWMTBOMO00639	21.7132	1.02145	0.397376	0.00104151	0.00431507
500	KWMTBOMO00640	70.4693	0.907223	0.272234	0.000231211	0.00120914
501	KWMTBOMO00641	48.2385	0.573468	0.292881	0.0276568	0.0663434
502	KWMTBOMO00643	41.0587	0.943763	0.333057	0.000905546	0.00383033
503	KWMTBOMO00644	5.48553	0.625449	0.54172	0.0301554	0.0711073
505	KWMTBOMO00652	20.9781	0.733459	0.401242	0.0189604	0.048647
506	KWMTBOMO00654	32.0511	0.843022	0.332697	0.00301559	0.0104762
507	KWMTBOMO00655	1727.75	-0.529155	0.153506	0.000384087	0.00186179
510	KWMTBOMO00660	1016.27	0.597552	0.140155	1.24489e-05	0.000110706
511	KWMTBOMO00661	264.165	0.0582216	0.237344	0.791673	0.861266
513	KWMTBOMO00670	97.6442	-0.360014	0.308937	0.183317	0.296066
514	KWMTBOMO00671	111.634	-0.324385	0.216682	0.111607	0.201548
515	KWMTBOMO00672	5.57029	-0.104138	0.535196	0.722731	0.809588
519	KWMTBOMO00676	248.142	-0.425011	0.188125	0.0180981	0.0468875
520	KWMTBOMO00677	12.5563	-0.173209	0.437324	0.58751	0.699158
521	KWMTBOMO00678	267.938	0.783636	0.206685	6.17335e-05	0.00040861
522	KWMTBOMO00679	576.326	0.318437	0.149005	0.0279865	0.0670132
523	KWMTBOMO00680	1628.34	-0.7263	0.167914	7.3791e-06	7.10611e-05
524	KWMTBOMO00681	26.3391	0.367996	0.358177	0.215076	0.33569
526	KWMTBOMO00683	40.7717	0.0924157	0.310043	0.733314	0.817845
527	KWMTBOMO00686	487.358	-0.256661	0.160364	0.0982858	0.183005
528	KWMTBOMO00687	6558.42	-0.432878	0.136865	0.0012049	0.00485988
529	KWMTBOMO00688	102.911	-0.673765	0.205607	0.000539429	0.00248533
530	KWMTBOMO00689	93.2384	0.350475	0.226222	0.0976894	0.182148
532	KWMTBOMO00694	5.4955	-0.383888	0.526918	0.19932	0.316737
533	KWMTBOMO00695	1299.18	-0.024537	0.168358	0.879926	0.920643
536	KWMTBOMO00699	22.2907	-0.434867	0.382464	0.156173	0.262462
540	KWMTBOMO00704	1427.86	0.35124	0.139828	0.0100493	0.0287888
542	KWMTBOMO00706	16.7239	-0.513992	0.432022	0.106847	0.195305
543	KWMTBOMO00707	6.69521	-0.055147	0.493296	0.860718	0.907803
545	KWMTBOMO00709	10.8373	0.918588	0.470227	0.00398157	0.0132477
546	KWMTBOMO00710	106.111	0.72009	0.255201	0.00209213	0.00773355
547	KWMTBOMO00711	1486.19	1.1912	0.163044	4.1789e-14	1.04958e-11
548	KWMTBOMO00712	214.497	0.735067	0.190338	5.23439e-05	0.00036032
549	KWMTBOMO00713	51.1398	0.755781	0.290776	0.00352636	0.0119762
550	KWMTBOMO00714	39.0562	0.760943	0.348942	0.00928595	0.0268997
551	KWMTBOMO00715	78.9483	0.141783	0.225607	0.501867	0.626441
552	KWMTBOMO00716	13.5475	0.876923	0.443469	0.00609812	0.0189785
553	KWMTBOMO00718	810.516	0.600104	0.147235	2.81236e-05	0.000215282
555	KWMTBOMO00720	74.489	1.08711	0.265647	6.85751e-06	6.70103e-05
556	KWMTBOMO00721	16.7829	-0.0694109	0.393122	0.822956	0.882702
557	KWMTBOMO00722	3125.9	-0.410348	0.144628	0.00358429	0.0121521
558	KWMTBOMO00723	12.0011	0.434167	0.441991	0.174409	0.2855
559	KWMTBOMO00724	66.0634	-0.815243	0.240486	0.00025416	0.00131363
560	KWMTBOMO00725	33.8655	-0.650704	0.314716	0.0175729	0.0457053
561	KWMTBOMO00726	3976.88	-0.0926813	0.13956	0.496207	0.622217
566	KWMTBOMO00733	36.0022	-0.196335	0.319536	0.478236	0.605814
568	KWMTBOMO00735	341.873	0.185995	0.150427	0.203345	0.321649
570	KWMTBOMO00737	5.1718	-0.277163	0.509824	0.368512	0.502655
571	KWMTBOMO00738	22.5039	-0.254682	0.355462	0.388919	0.523194
572	KWMTBOMO00739	9.35228	0.151325	0.529367	0.611026	0.719588
573	KWMTBOMO00740	3.87309	-0.290752	0.534308	0.322922	0.456899
577	KWMTBOMO00748	15.7621	0.525987	0.404466	0.0933494	0.17582
579	KWMTBOMO00750	66.1096	-0.922423	0.257508	9.12372e-05	0.00056262
580	KWMTBOMO00751	823.222	0.393824	0.146517	0.00575829	0.0180722
582	KWMTBOMO00753	19.4254	-0.269666	0.390873	0.383611	0.518304
583	KWMTBOMO00754	7.85805	-0.657175	0.505258	0.0340954	0.0786809
588	KWMTBOMO00761	21.0565	-0.569762	0.414545	0.0712368	0.142
589	KWMTBOMO00765	26.8332	-0.712688	0.375418	0.0190792	0.0488617
591	KWMTBOMO00767	5.20624	-0.376789	0.530443	0.204285	0.322861
592	KWMTBOMO00769	11.2578	-0.111467	0.489989	0.723634	0.809819
593	KWMTBOMO00773	150.961	0.714879	0.197507	0.000141671	0.000804739
596	KWMTBOMO00776	244.166	-0.197933	0.183535	0.26028	0.389812
597	KWMTBOMO00777	5.73457	0.176886	0.542014	0.539439	0.658479
599	KWMTBOMO00780	271.318	-0.348176	0.16498	0.0289448	0.0688644
600	KWMTBOMO00781	10.9339	0.175816	0.439866	0.582148	0.694788
601	KWMTBOMO00782	7717.78	0.00825055	0.154613	0.956145	0.971513
602	KWMTBOMO00783	2391.68	0.0356965	0.156274	0.81378	0.876183
603	KWMTBOMO00784	9.22953	-0.0200251	0.457631	0.950091	0.967796
604	KWMTBOMO00785	112.014	0.0787342	0.206296	0.68682	0.780898
605	KWMTBOMO00786	1588.69	-0.241303	0.14843	0.0946674	0.177619
606	KWMTBOMO00787	301.629	-0.986049	0.326593	0.000446979	0.00211281
607	KWMTBOMO00788	138.636	0.638926	0.222342	0.00218052	0.00800298
608	KWMTBOMO00789	440.066	-0.690731	0.208523	0.00045889	0.00216251
609	KWMTBOMO00790	15995.3	-0.860844	0.231902	6.81263e-05	0.000442658
610	KWMTBOMO00791	425.428	0.154406	0.15999	0.31889	0.452435
611	KWMTBOMO00792	329.257	-0.52622	0.173943	0.001669	0.00639323
612	KWMTBOMO00793	6953.15	0.609317	0.119131	1.93316e-07	3.38321e-06
613	KWMTBOMO00794	5398.1	0.130803	0.123155	0.279106	0.409575
614	KWMTBOMO00795	13.2146	0.250466	0.432903	0.432148	0.563721
617	KWMTBOMO00799	5.60255	0.223844	0.508594	0.468453	0.596685
618	KWMTBOMO00800	13.4814	1.15728	0.473964	0.000279662	0.00142954
619	KWMTBOMO00801	161.035	-0.625745	0.196769	0.000831896	0.00357246
625	KWMTBOMO00808	40.0647	-0.826646	0.337885	0.00396818	0.0132234
626	KWMTBOMO00809	4.21275	-0.211277	0.529065	0.477928	0.6056
628	KWMTBOMO00811	7.48292	0.0563388	0.489009	0.85827	0.906605
630	KWMTBOMO00813	137.858	-0.110293	0.192389	0.547786	0.666421
631	KWMTBOMO00814	35.7002	-0.523957	0.321973	0.0597082	0.123341
639	KWMTBOMO00824	11.129	-0.171168	0.476031	0.590622	0.701694
642	KWMTBOMO00829	7.03149	0.17553	0.498916	0.574329	0.688526
645	KWMTBOMO00833	50.5964	0.595621	0.29781	0.0238515	0.0588248
646	KWMTBOMO00834	424.464	-0.566467	0.180734	0.00108602	0.00447358
648	KWMTBOMO00837	4340.17	-0.597276	0.154665	6.90058e-05	0.000447503
649	KWMTBOMO00838	44059.9	-0.651688	0.153621	1.24291e-05	0.000110636
650	KWMTBOMO00839	266.936	0.180288	0.201436	0.345716	0.480224
651	KWMTBOMO00840	334.92	1.0221	0.203545	1.18061e-07	2.22093e-06
652	KWMTBOMO00841	2724.47	0.0773127	0.170389	0.637833	0.742461
653	KWMTBOMO00842	35.5597	0.342939	0.330326	0.225475	0.34816
654	KWMTBOMO00843	54.6294	1.167	0.289313	6.12314e-06	6.08581e-05
655	KWMTBOMO00844	23.2353	0.175146	0.370647	0.562163	0.678025
662	KWMTBOMO00852	371.222	-0.85097	0.245246	0.000172244	0.000942674
663	KWMTBOMO00853	2626.14	-0.250459	0.134974	0.0576567	0.120028
667	KWMTBOMO00858	95.1232	-0.400996	0.219747	0.0520262	0.110665
669	KWMTBOMO00860	3211.93	-0.612838	0.170844	0.000197512	0.0010622
670	KWMTBOMO00861	1674.91	-0.306342	0.18516	0.0839197	0.16163
671	KWMTBOMO00862	263.607	-0.122914	0.211059	0.537316	0.656837
674	KWMTBOMO00872	13.6277	-0.48691	0.51536	0.111089	0.200924
675	KWMTBOMO00874	185.094	0.19133	0.216528	0.347734	0.482147
676	KWMTBOMO00875	21.9928	0.776458	0.399142	0.0128273	0.0353808
677	KWMTBOMO00876	83.3978	0.685146	0.246582	0.00260373	0.00928133
681	KWMTBOMO00882	2778.21	-0.211806	0.176901	0.212819	0.333054
682	KWMTBOMO00883	62.8312	0.670869	0.296839	0.0107413	0.0304604
683	KWMTBOMO00884	83.508	0.537771	0.237356	0.0147016	0.0395728
684	KWMTBOMO00885	19.5726	-0.0617972	0.396746	0.842654	0.896586
685	KWMTBOMO00886	49.6546	0.325211	0.274853	0.190134	0.305009
687	KWMTBOMO00888	11.3364	0.187513	0.439122	0.557229	0.673647
688	KWMTBOMO00889	246.807	0.571589	0.187103	0.00140079	0.00549496
689	KWMTBOMO00890	500.312	0.102187	0.140617	0.456328	0.585419
690	KWMTBOMO00891	7.90766	0.591373	0.495018	0.0594722	0.122953
692	KWMTBOMO00893	58.405	1.12122	0.283654	1.03622e-05	9.44999e-05
695	KWMTBOMO00897	42.9349	-0.231505	0.317441	0.400981	0.535068
696	KWMTBOMO00898	68.8398	1.02095	0.256515	1.39761e-05	0.000121766
697	KWMTBOMO00900	5.00019	-0.202367	0.525758	0.499695	0.624507
698	KWMTBOMO00901	131.825	0.638748	0.223363	0.0022766	0.0082999
699	KWMTBOMO00902	150.47	1.63569	0.253065	1.96483e-12	2.57172e-10
701	KWMTBOMO00905	36.7199	1.2897	0.346211	9.46105e-06	8.80809e-05
702	KWMTBOMO00906	32.3976	1.43616	0.357813	1.29255e-06	1.6706e-05
703	KWMTBOMO00907	40.6395	1.17602	0.314222	1.73896e-05	0.000144674
705	KWMTBOMO00909	19.3541	0.978895	0.431026	0.00212467	0.00782581
706	KWMTBOMO00910	1674.17	0.145824	0.175784	0.388281	0.52279
707	KWMTBOMO00911	3.73581	0.192718	0.545172	0.49981	0.624543
709	KWMTBOMO00913	13.5147	0.437522	0.427751	0.169116	0.278701
711	KWMTBOMO00915	2981.96	-0.509862	0.167226	0.0015849	0.0061114
714	KWMTBOMO00920	13.1485	0.201903	0.417333	0.523404	0.645006
716	KWMTBOMO00922	234.497	0.943134	0.224398	7.19541e-06	6.94403e-05
718	KWMTBOMO00924	11.6235	0.311318	0.437254	0.329564	0.463614
720	KWMTBOMO00927	3164.64	-0.643594	0.151774	1.2714e-05	0.00011274
721	KWMTBOMO00928	2376.18	0.813954	0.167049	4.47613e-07	6.7747e-06
722	KWMTBOMO00929	19.8435	-0.14399	0.395949	0.64346	0.745906
723	KWMTBOMO00930	26.1099	0.669484	0.351135	0.0225795	0.0561948
728	KWMTBOMO00938	534.139	-0.360806	0.199927	0.0574662	0.119729
729	KWMTBOMO00939	222.882	-0.770404	0.223027	0.000228433	0.00119663
731	KWMTBOMO00941	574.309	0.612216	0.440833	0.0554139	0.116186
732	KWMTBOMO00942	100.614	-0.448459	0.224054	0.0326166	0.0758144
733	KWMTBOMO00943	5.42516	0.371376	0.538581	0.201835	0.319805
734	KWMTBOMO00944	4.62282	-0.406413	0.534329	0.167047	0.276272
735	KWMTBOMO00946	49.4861	-0.813912	0.303619	0.00232559	0.00844208
737	KWMTBOMO00948	556.87	-0.382385	0.165874	0.0169941	0.0445114
738	KWMTBOMO00949	14.2751	0.558592	0.424486	0.0786977	0.153642
739	KWMTBOMO00950	41.6275	0.574526	0.297292	0.0290919	0.0691612
741	KWMTBOMO00952	126.865	0.560612	0.211458	0.00497085	0.0159841
742	KWMTBOMO00953	42.826	0.73718	0.306172	0.00611022	0.0190035
744	KWMTBOMO00955	1843.73	0.199328	0.198521	0.290897	0.42265
745	KWMTBOMO00956	1928.06	-1.34088	0.272498	5.38192e-08	1.17958e-06
746	KWMTBOMO00962	26092.4	0.112815	0.226025	0.593685	0.704433
748	KWMTBOMO00965	246.281	-0.957736	0.165256	1.9867e-09	7.38495e-08
751	KWMTBOMO00974	8569.03	-0.922053	0.251769	6.79225e-05	0.00044171
754	KWMTBOMO00978	76.9939	0.223055	0.234288	0.306277	0.438625
755	KWMTBOMO00979	491.672	0.290364	0.141496	0.0353635	0.0807451
756	KWMTBOMO00980	5.98644	0.439812	0.525509	0.142595	0.244355
758	KWMTBOMO00982	5302.27	0.841977	0.107371	1.79844e-15	7.25093e-13
759	KWMTBOMO00983	4.33389	-0.0533232	0.533987	0.856256	0.905667
760	KWMTBOMO00984	45.7589	0.169852	0.399083	0.586166	0.698006
761	KWMTBOMO00985	38.5878	-0.0179872	0.360109	0.951821	0.969132
764	KWMTBOMO00988	169.673	1.18059	0.267849	1.21556e-06	1.58431e-05
765	KWMTBOMO00989	233.619	0.592762	0.185391	0.000836049	0.00358202
766	KWMTBOMO00990	13.7281	0.182568	0.428454	0.566241	0.681679
768	KWMTBOMO00992	7.59169	0.246587	0.490379	0.433917	0.565077
770	KWMTBOMO00994	90.0434	0.69353	0.278569	0.00568725	0.0178976
771	KWMTBOMO00995	31.0045	-0.692273	0.471483	0.029916	0.0706931
775	KWMTBOMO00999	278.12	-0.969888	0.215962	1.83474e-06	2.25532e-05
776	KWMTBOMO01000	5.11485	0.208326	0.52416	0.48855	0.615273
777	KWMTBOMO01003	293.459	1.12538	0.17964	6.70862e-11	4.5506e-09
778	KWMTBOMO01004	1099.08	0.288087	0.148205	0.0456998	0.0993422
780	KWMTBOMO01006	28.7561	0.569825	0.337099	0.0467497	0.101128
781	KWMTBOMO01007	75.1898	0.324974	0.236753	0.13956	0.240216
788	KWMTBOMO01016	151.26	-0.148602	0.27627	0.550975	0.66934
790	KWMTBOMO01018	1157.56	0.288469	0.160535	0.063416	0.129522
791	KWMTBOMO01019	874.735	0.30379	0.161744	0.0522303	0.110918
792	KWMTBOMO01020	308.923	-0.101304	0.155852	0.502746	0.627285
793	KWMTBOMO01021	64.3573	0.692327	0.278541	0.00576773	0.0180957
794	KWMTBOMO01022	27.266	0.0449379	0.344818	0.877063	0.918889
796	KWMTBOMO01024	22.1456	0.873215	0.389274	0.00471338	0.0152831
797	KWMTBOMO01025	12.6492	-0.140233	0.422677	0.658612	0.757888
799	KWMTBOMO01027	17.1348	0.600291	0.417878	0.0578858	0.120397
800	KWMTBOMO01029	14618.8	-0.130095	0.155644	0.38884	0.523194
801	KWMTBOMO01030	131.692	-0.0596622	0.220987	0.773598	0.848365
802	KWMTBOMO01031	374.575	1.0691	0.216818	1.59924e-07	2.88333e-06
804	KWMTBOMO01034	11.7475	0.542272	0.443769	0.0899246	0.170719
805	KWMTBOMO01035	6.69397	0.222342	0.497694	0.477366	0.605337
806	KWMTBOMO01036	290.086	-0.217253	0.212084	0.277605	0.407935
807	KWMTBOMO01037	14.8728	0.326475	0.410179	0.299802	0.43168
808	KWMTBOMO01039	9.69315	-0.0821818	0.44444	0.7972	0.865763
809	KWMTBOMO01040	51.9867	-0.522119	0.273663	0.0348104	0.0797415
810	KWMTBOMO01041	54.4032	0.0320416	0.272641	0.896647	0.933087
811	KWMTBOMO01042	30.7816	0.281891	0.343906	0.331098	0.464928
812	KWMTBOMO01043	466.545	0.14512	0.182885	0.407652	0.541574
813	KWMTBOMO01045	14.7713	-0.303518	0.398827	0.33053	0.464411
814	KWMTBOMO01046	42.8518	-0.281903	0.288679	0.273891	0.403882
815	KWMTBOMO01047	129.574	-0.0441804	0.246608	0.846064	0.898562
816	KWMTBOMO01048	20.1381	0.383159	0.371112	0.205067	0.323877
817	KWMTBOMO01049	489.743	0.728523	0.156729	1.63278e-06	2.03944e-05
818	KWMTBOMO01050	93.6446	-1.12406	0.266371	3.46857e-06	3.76999e-05
820	KWMTBOMO01053	336.745	-0.71045	0.168194	1.19853e-05	0.000107302
821	KWMTBOMO01054	120.806	0.406116	0.231657	0.0600259	0.123823
822	KWMTBOMO01055	46547.7	-0.778294	0.214873	0.000120403	0.000699492
823	KWMTBOMO01056	388.338	0.48682	0.152169	0.000988936	0.00412856
824	KWMTBOMO01057	869.785	0.806443	0.181379	3.54785e-06	3.82929e-05
826	KWMTBOMO01059	1320.17	-0.0951058	0.127019	0.444899	0.575386
827	KWMTBOMO01060	541.703	-0.609502	0.166361	0.000148156	0.00083697
828	KWMTBOMO01061	1754.03	-1.22637	0.155265	3.89597e-16	2.12972e-13
829	KWMTBOMO01062	152.11	0.0501583	0.216543	0.805568	0.870583
830	KWMTBOMO01063	158.956	1.00754	0.201083	1.30743e-07	2.42514e-06
831	KWMTBOMO01064	2806.2	-0.477788	0.168418	0.00327626	0.0112556
832	KWMTBOMO01065	1155.99	0.439696	0.150792	0.00269656	0.00954635
833	KWMTBOMO01067	5.62549	0.180828	0.506537	0.559202	0.675559
834	KWMTBOMO01068	20429.9	-0.793483	0.15598	1.56087e-07	2.83859e-06
835	KWMTBOMO01070	337.58	-0.46052	0.191655	0.0117881	0.0329265
836	KWMTBOMO01071	18.8262	0.255754	0.381455	0.403733	0.537597
837	KWMTBOMO01072	1039.99	0.702476	0.137954	1.84139e-07	3.25151e-06
838	KWMTBOMO01073	26.8809	0.102923	0.339644	0.720696	0.80801
839	KWMTBOMO01074	50.4619	-0.421636	0.269788	0.0848084	0.162936
840	KWMTBOMO01075	21629.4	-0.102517	0.139844	0.452514	0.582616
841	KWMTBOMO01076	292.257	0.503426	0.206422	0.00998041	0.0286259
842	KWMTBOMO01077	74.8298	-1.59417	0.277459	1.81929e-10	1.02465e-08
843	KWMTBOMO01078	1233.58	-0.304724	0.168801	0.0612771	0.126053
844	KWMTBOMO01079	18.8048	0.3965	0.381663	0.195611	0.31191
847	KWMTBOMO01084	681.238	-0.521206	0.188811	0.00386422	0.012922
848	KWMTBOMO01085	4.16801	-0.057778	0.531375	0.845337	0.898206
849	KWMTBOMO01086	1568.07	-0.1996	0.199566	0.292502	0.424123
850	KWMTBOMO01087	422.477	0.426349	0.204698	0.0279289	0.0669099
851	KWMTBOMO01088	13.1758	-0.0380037	0.437445	0.905264	0.938384
852	KWMTBOMO01089	1852.92	0.440789	0.116325	0.000116449	0.000681893
853	KWMTBOMO01090	39.6534	0.447884	0.331875	0.114491	0.205557
854	KWMTBOMO01091	127.203	-0.207839	0.362528	0.486638	0.613613
855	KWMTBOMO01095	8.06946	0.862144	0.51802	0.00459861	0.0149737
858	KWMTBOMO01098	5.09967	-0.240987	0.51672	0.429313	0.561284
859	KWMTBOMO01099	5.07047	-0.306977	0.566589	0.244044	0.37032
860	KWMTBOMO01100	42.6644	0.396662	0.301629	0.135953	0.235272
863	KWMTBOMO01105	16.5871	0.229245	0.421656	0.469874	0.598075
864	KWMTBOMO01106	245.291	0.198257	0.168641	0.222964	0.344989
870	KWMTBOMO01112	6.03089	-0.172245	0.507374	0.577571	0.691403
872	KWMTBOMO01114	1405.96	0.854016	0.128174	1.04113e-11	9.67522e-10
873	KWMTBOMO01115	3005.61	0.234961	0.128118	0.0612292	0.125997
874	KWMTBOMO01116	50.9216	-0.697349	0.266279	0.00397729	0.0132429
875	KWMTBOMO01117	5.71384	0.0121219	0.502327	0.968936	0.980749
876	KWMTBOMO01118	1998.46	-0.356421	0.150194	0.0146368	0.0394375
877	KWMTBOMO01119	38.1531	-0.736696	0.318288	0.00763383	0.0229138
879	KWMTBOMO01121	508.054	-0.53554	0.154197	0.000345584	0.00171463
880	KWMTBOMO01122	16.2764	0.888158	0.418047	0.0050198	0.0161192
881	KWMTBOMO01123	27.793	0.43616	0.339915	0.129931	0.227372
882	KWMTBOMO01124	135.516	0.868294	0.214421	1.72458e-05	0.000143864
886	KWMTBOMO01128	29.0466	0.32581	0.339538	0.257636	0.386849
887	KWMTBOMO01129	1383.65	0.0541996	0.117205	0.638077	0.742461
888	KWMTBOMO01130	130.398	-0.710996	0.217364	0.000505749	0.00235231
889	KWMTBOMO01131	19717.8	-0.0187987	0.139708	0.890334	0.928918
891	KWMTBOMO01133	136.591	-0.372539	0.194028	0.0439212	0.0963896
892	KWMTBOMO01135	255.139	0.525335	0.236614	0.0168708	0.0442381
893	KWMTBOMO01136	12.6313	0.277507	0.423528	0.382148	0.517004
894	KWMTBOMO01137	175.835	0.230062	0.199727	0.225348	0.34804
896	KWMTBOMO01139	25.0814	0.21284	0.368899	0.480164	0.607109
898	KWMTBOMO01141	8.45825	0.582485	0.507102	0.0597399	0.123356
899	KWMTBOMO01142	714.73	-0.493748	0.158877	0.00133589	0.00529174
902	KWMTBOMO01145	5.08945	0.26434	0.525842	0.377872	0.512264
903	KWMTBOMO01146	10.7312	0.471195	0.457429	0.140812	0.241923
904	KWMTBOMO01147	2819.75	0.701544	0.134406	9.36511e-08	1.81691e-06
905	KWMTBOMO01148	69744.2	-0.135056	0.154282	0.367066	0.501271
906	KWMTBOMO01149	67.7057	-0.249304	0.284842	0.328389	0.462381
907	KWMTBOMO01150	49.987	1.13658	0.310796	2.87257e-05	0.000218989
908	KWMTBOMO01151	12.0841	0.470499	0.450247	0.141472	0.24274
909	KWMTBOMO01152	129.044	0.834143	0.213395	3.38092e-05	0.00025035
910	KWMTBOMO01153	9.1669	0.679956	0.485079	0.0316561	0.0740635
912	KWMTBOMO01155	59.0315	-0.469295	0.293039	0.0716424	0.142564
913	KWMTBOMO01156	1998.04	-0.520647	0.16318	0.000967928	0.00405178
914	KWMTBOMO01157	41.4849	0.179192	0.293794	0.492381	0.618504
916	KWMTBOMO01162	11.1934	0.284048	0.490005	0.367537	0.501618
917	KWMTBOMO01164	263.422	0.936325	0.185293	1.29678e-07	2.4102e-06
918	KWMTBOMO01165	124.648	0.295516	0.234815	0.176106	0.28722
919	KWMTBOMO01166	4.25175	0.432237	0.554393	0.118688	0.211591
920	KWMTBOMO01167	17.114	0.719486	0.427081	0.0237035	0.058553
922	KWMTBOMO01170	7523.99	-0.365322	0.141136	0.00796	0.0236484
923	KWMTBOMO01171	96.3593	0.8874	0.264193	0.000226239	0.00118715
924	KWMTBOMO01172	117.05	-0.612829	0.214849	0.00246108	0.00885435
925	KWMTBOMO01173	164.047	-0.995401	0.190928	4.70274e-08	1.05054e-06
926	KWMTBOMO01174	4608.48	0.107691	0.165626	0.500861	0.625605
927	KWMTBOMO01175	73.9981	0.804936	0.254019	0.000555716	0.00255029
929	KWMTBOMO01177	1249.44	0.20433	0.155124	0.174564	0.285603
931	KWMTBOMO01179	11.443	0.385914	0.45069	0.227826	0.351137
933	KWMTBOMO01182	81589.2	-0.122012	0.151721	0.407793	0.541683
934	KWMTBOMO01183	290.889	0.664151	0.153441	8.25775e-06	7.82256e-05
935	KWMTBOMO01184	14.5398	0.105315	0.404512	0.736901	0.820712
936	KWMTBOMO01185	4.55214	0.340913	0.549225	0.226675	0.349625
937	KWMTBOMO01186	228.482	-0.42598	0.193153	0.0207083	0.0523368
938	KWMTBOMO01187	112.089	0.0933431	0.259425	0.693884	0.786469
939	KWMTBOMO01188	162.56	0.800285	0.23304	0.000226719	0.00118835
940	KWMTBOMO01189	504.038	-0.485785	0.174627	0.00383331	0.0128463
941	KWMTBOMO01190	9.55457	0.431095	0.463745	0.177397	0.288915
942	KWMTBOMO01191	79.2796	0.610375	0.284528	0.0166255	0.0436937
943	KWMTBOMO01192	24.8528	-0.0419443	0.353982	0.886902	0.926126
944	KWMTBOMO01193	33.6491	0.130762	0.419804	0.679861	0.774163
945	KWMTBOMO01194	3240.91	-0.346373	0.202478	0.0713424	0.142149
947	KWMTBOMO01198	5.17999	-0.334998	0.517046	0.271636	0.40164
948	KWMTBOMO01199	19.3206	-0.750525	0.382144	0.0143532	0.0388143
951	KWMTBOMO01203	7.2308	0.123881	0.49891	0.691802	0.784676
960	KWMTBOMO01214	18.119	-0.0706943	0.401944	0.821194	0.88155
963	KWMTBOMO01218	12.2663	-0.663814	0.459422	0.0379575	0.0855539
964	KWMTBOMO01219	80.3679	0.896711	0.243885	6.98418e-05	0.000451978
965	KWMTBOMO01220	24.5524	0.309621	0.349528	0.290311	0.422069
968	KWMTBOMO01223	3.86689	0.0694575	0.550092	0.804894	0.870303
969	KWMTBOMO01224	7.19708	0.336427	0.486838	0.287087	0.418231
971	KWMTBOMO01226	304.727	-0.76876	0.169186	2.45939e-06	2.86047e-05
974	KWMTBOMO01229	1584.11	-0.109622	0.182839	0.531559	0.652116
975	KWMTBOMO01230	2507.55	0.769013	0.185091	1.4233e-05	0.000123269
976	KWMTBOMO01232	177.298	-0.131527	0.181336	0.449462	0.579716
977	KWMTBOMO01233	12.1256	-0.251548	0.429639	0.429574	0.561468
978	KWMTBOMO01234	4.50482	0.181114	0.536298	0.53606	0.65603
979	KWMTBOMO01235	3313.94	0.336191	0.124038	0.00573142	0.0180183
981	KWMTBOMO01237	6.03118	0.343202	0.509336	0.265816	0.395616
984	KWMTBOMO01241	7.33911	0.753877	0.510461	0.0143554	0.0388143
986	KWMTBOMO01243	23.1089	0.747413	0.382313	0.0147823	0.0397028
989	KWMTBOMO01247	17.8788	1.1466	0.416287	0.000287624	0.00146379
991	KWMTBOMO01249	15.5991	0.411107	0.41011	0.191652	0.306914
993	KWMTBOMO01251	9.84705	0.522134	0.474261	0.101103	0.18731
994	KWMTBOMO01252	182.339	0.739416	0.199966	9.91831e-05	0.000601853
995	KWMTBOMO01254	13.2392	-0.513834	0.460096	0.108147	0.196983
996	KWMTBOMO01255	33.2004	0.539954	0.334233	0.0581816	0.120843
999	KWMTBOMO01260	2610.36	-0.590112	0.207964	0.00269653	0.00954635
1003	KWMTBOMO01267	5837.57	-0.346459	0.204729	0.0740781	0.146444
1004	KWMTBOMO01268	560.038	0.0980973	0.443768	0.759018	0.838013
1006	KWMTBOMO01270	25.5271	-0.336007	0.341187	0.244423	0.370663
1007	KWMTBOMO01271	455.682	-0.385109	0.167666	0.0173122	0.0452298
1008	KWMTBOMO01272	26.4045	0.201474	0.351894	0.493064	0.61923
1009	KWMTBOMO01273	76634.4	-0.571916	0.145184	5.23934e-05	0.000360394
1010	KWMTBOMO01274	645.281	-0.534625	0.137902	7.18442e-05	0.00046172
1012	KWMTBOMO01276	260.955	-0.615478	0.158466	6.10275e-05	0.000406023
1013	KWMTBOMO01278	73.4102	0.17782	0.234911	0.415781	0.548763
1014	KWMTBOMO01279	5.59985	-0.410578	0.526008	0.170645	0.280674
1015	KWMTBOMO01280	278.362	-0.541103	0.155474	0.000333469	0.00166968
1016	KWMTBOMO01281	1686.43	0.372831	0.112571	0.000767099	0.00334993
1018	KWMTBOMO01285	6.77888	0.834426	0.547165	0.00328575	0.0112798
1019	KWMTBOMO01286	50.1837	-0.511408	0.286858	0.0461171	0.099965
1020	KWMTBOMO01287	99.6652	0.154504	0.309691	0.568624	0.6836
1021	KWMTBOMO01288	110.455	-0.206655	0.209606	0.296731	0.428453
1022	KWMTBOMO01289	12.3236	-0.282192	0.418216	0.372728	0.507065
1023	KWMTBOMO01290	83.2465	-0.898449	0.271462	0.000257493	0.00133012
1024	KWMTBOMO01291	58.7844	-0.225832	0.260554	0.342655	0.476833
1025	KWMTBOMO01292	10.7759	0.456737	0.457837	0.153394	0.258679
1028	KWMTBOMO01296	621.505	-0.554183	0.14472	8.45359e-05	0.000529018
1029	KWMTBOMO01297	31.8847	-1.09284	0.313295	6.328e-05	0.000416769
1031	KWMTBOMO01300	285.626	-0.395506	0.152866	0.00771276	0.0230731
1032	KWMTBOMO01301	32.9055	0.241139	0.326872	0.390858	0.525279
1033	KWMTBOMO01302	476.978	0.336292	0.170299	0.0405041	0.0903734
1034	KWMTBOMO01303	32.5741	-0.588232	0.331163	0.0379192	0.0855298
1035	KWMTBOMO01304	21414.4	-0.255998	0.146005	0.0717282	0.142612
1040	KWMTBOMO01312	2799.15	-0.115364	0.154742	0.442298	0.57358
1041	KWMTBOMO01313	133.879	-1.1519	0.230235	8.22463e-08	1.67246e-06
1042	KWMTBOMO01314	83.5052	-0.51455	0.230657	0.0167794	0.0440483
1043	KWMTBOMO01315	26475	0.331794	0.131002	0.00966707	0.0278821
1045	KWMTBOMO01317	189.878	-0.232975	0.187691	0.194167	0.310172
1046	KWMTBOMO01318	67.5882	0.91994	0.254202	8.03671e-05	0.000507028
1047	KWMTBOMO01319	7.8175	0.420208	0.481511	0.185271	0.29891
1048	KWMTBOMO01320	66620.7	-0.625762	0.148507	1.47813e-05	0.000127305
1053	KWMTBOMO01325	39.3564	0.540057	0.321116	0.0518675	0.110425
1055	KWMTBOMO01327	15.4336	0.163802	0.405674	0.601642	0.711422
1056	KWMTBOMO01328	60.7238	0.517569	0.260795	0.0297667	0.070441
1057	KWMTBOMO01330	10.0825	-0.778575	0.452761	0.0149759	0.0400838
1058	KWMTBOMO01331	283.334	-0.0913216	0.15811	0.551136	0.66934
1059	KWMTBOMO01332	107.415	-0.355294	0.203425	0.0654628	0.132827
1060	KWMTBOMO01333	48.3606	0.562114	0.283577	0.0270285	0.0650716
1061	KWMTBOMO01334	48.0737	0.676859	0.291379	0.00908049	0.0263456
1062	KWMTBOMO01335	299.65	-0.0837629	0.190827	0.645614	0.747439
1063	KWMTBOMO01340	8.50251	-0.191511	0.469131	0.548426	0.666997
1064	KWMTBOMO01341	108.614	0.378593	0.248499	0.0982866	0.183005
1067	KWMTBOMO01344	181.083	-0.63085	0.18468	0.000360192	0.0017701
1069	KWMTBOMO01346	3403.86	0.556194	0.161738	0.000379116	0.00184505
1070	KWMTBOMO01347	108.441	-1.39794	0.215592	5.71097e-12	5.8321e-10
1071	KWMTBOMO01348	10.2093	-0.0843499	0.444048	0.791959	0.861266
1073	KWMTBOMO01350	8.78447	0.580902	0.488274	0.0657415	0.133225
1074	KWMTBOMO01351	787.68	-0.0973291	0.138472	0.471567	0.599572
1075	KWMTBOMO01352	613.385	-1.13594	0.146886	1.93333e-15	7.25093e-13
1076	KWMTBOMO01353	243.824	0.135078	0.177954	0.429398	0.561316
1077	KWMTBOMO01354	10.2668	0.36104	0.455921	0.259178	0.388485
1078	KWMTBOMO01355	2380.59	-0.189781	0.162467	0.227173	0.350277
1079	KWMTBOMO01357	106.479	0.716291	0.250731	0.00190282	0.00714173
1082	KWMTBOMO01360	49.7084	-0.0904586	0.278798	0.718506	0.806508
1083	KWMTBOMO01361	214.905	-0.712147	0.191905	0.000100279	0.000606487
1084	KWMTBOMO01362	41.1048	0.420197	0.306015	0.117957	0.210559
1085	KWMTBOMO01363	33.3606	-0.214595	0.319398	0.438152	0.56932
1087	KWMTBOMO01365	18.2803	-0.403617	0.392136	0.192797	0.308588
1088	KWMTBOMO01366	148.018	-1.03205	0.235062	2.35351e-06	2.75456e-05
1089	KWMTBOMO01367	468.691	0.559827	0.148135	0.00010248	0.000617428
1090	KWMTBOMO01368	297.079	-0.886077	0.164223	2.37108e-08	5.95525e-07
1091	KWMTBOMO01369	6.60504	-0.0128187	0.487094	0.967639	0.97987
1092	KWMTBOMO01370	397.307	-1.02741	0.158435	2.18537e-11	1.8296e-09
1094	KWMTBOMO01372	4.67606	-0.173376	0.522678	0.565456	0.681024
1096	KWMTBOMO01375	4.33234	-0.102589	0.545562	0.71912	0.806807
1097	KWMTBOMO01376	788.04	0.756668	0.188651	2.69969e-05	0.000208028
1100	KWMTBOMO01379	2629.97	0.114365	0.121584	0.338027	0.472445
1101	KWMTBOMO01380	2132.64	0.707126	0.135374	9.07078e-08	1.7897e-06
1102	KWMTBOMO01381	13333.6	-0.682583	0.286517	0.00771667	0.0230731
1103	KWMTBOMO01382	195.431	0.00445341	0.178465	0.97927	0.986481
1104	KWMTBOMO01383	37.8695	0.893945	0.329461	0.00155142	0.00599722
1105	KWMTBOMO01384	61.6566	0.612581	0.264519	0.0109841	0.0309559
1106	KWMTBOMO01385	125.492	0.746608	0.226287	0.000419968	0.00200553
1107	KWMTBOMO01386	376.519	-0.253976	0.144429	0.0710686	0.141725
1108	KWMTBOMO01387	45.331	-0.355868	0.283435	0.161407	0.269001
1110	KWMTBOMO01393	20.6166	-0.409221	0.365642	0.172687	0.283481
1113	KWMTBOMO01396	81.3997	0.157313	0.240111	0.479695	0.606918
1117	KWMTBOMO01400	100.438	0.617465	0.261458	0.00967138	0.0278859
1118	KWMTBOMO01402	20.2781	-0.74754	0.365961	0.0127792	0.0352814
1119	KWMTBOMO01403	107.038	0.72503	0.233846	0.000866153	0.00369486
1121	KWMTBOMO01406	131.943	-1.02172	0.225882	1.33595e-06	1.71886e-05
1122	KWMTBOMO01407	1028.08	-0.858055	0.163515	5.70902e-08	1.23381e-06
1123	KWMTBOMO01408	497.41	-0.0935358	0.153436	0.530058	0.650767
1124	KWMTBOMO01409	3.83277	-0.094396	0.544622	0.741417	0.823768
1125	KWMTBOMO01411	7.5596	0.379444	0.517058	0.213066	0.333169
1126	KWMTBOMO01412	7.65109	0.0565151	0.478051	0.85888	0.906708
1127	KWMTBOMO01413	73.273	-0.185461	0.268017	0.446055	0.576602
1128	KWMTBOMO01414	797.923	-0.262397	0.158638	0.0877595	0.167224
1132	KWMTBOMO01420	5351.5	-0.476282	0.129137	0.000166131	0.000915146
1133	KWMTBOMO01421	6.08457	0.251621	0.516697	0.409252	0.543156
1134	KWMTBOMO01422	57.3046	-0.3803	0.259686	0.109094	0.198358
1135	KWMTBOMO01423	5378.03	-0.0887663	0.121188	0.455691	0.585131
1136	KWMTBOMO01424	33571.5	-0.386292	0.114675	0.000617069	0.00278235
1137	KWMTBOMO01425	226.356	-0.230356	0.204689	0.23492	0.360011
1140	KWMTBOMO01428	90.8958	-0.16771	0.221638	0.419903	0.552713
1141	KWMTBOMO01429	93.5366	0.417125	0.230647	0.0525294	0.1114
1142	KWMTBOMO01430	765.829	-0.732105	0.151096	6.15682e-07	8.95792e-06
1143	KWMTBOMO01431	53753.8	-0.029837	0.128463	0.81259	0.875423
1144	KWMTBOMO01432	17.4345	0.846929	0.415034	0.00734791	0.0221846
1145	KWMTBOMO01433	117.152	-0.784288	0.225588	0.00020316	0.00108816
1146	KWMTBOMO01434	835.039	-0.523075	0.154664	0.000491592	0.00229681
1147	KWMTBOMO01435	314.396	0.143793	0.170875	0.38255	0.517338
1148	KWMTBOMO01436	306.161	0.112207	0.203837	0.561432	0.677407
1149	KWMTBOMO01437	37.9411	0.165426	0.321889	0.552115	0.670031
1150	KWMTBOMO01438	111.959	1.18169	0.249806	2.77712e-07	4.60032e-06
1151	KWMTBOMO01439	116.1	0.490337	0.23541	0.0250956	0.0613398
1152	KWMTBOMO01440	495.05	0.818847	0.20779	3.09399e-05	0.00023357
1153	KWMTBOMO01441	1084.94	-0.562604	0.42058	0.0759557	0.149494
1155	KWMTBOMO01444	103.854	-0.384807	0.225492	0.068237	0.137168
1156	KWMTBOMO01445	38.701	0.548603	0.341	0.0572875	0.119446
1157	KWMTBOMO01446	156.96	0.109438	0.245626	0.629457	0.735421
1161	KWMTBOMO01452	523.817	-0.760311	0.151136	2.25415e-07	3.85353e-06
1162	KWMTBOMO01453	3.74202	0.0929	0.539278	0.749066	0.829884
1163	KWMTBOMO01455	8.27711	0.0753011	0.475051	0.813016	0.875659
1164	KWMTBOMO01456	8.57646	0.629079	0.502535	0.0432329	0.0953176
1165	KWMTBOMO01457	5.11297	0.634291	0.555509	0.021502	0.0539904
1169	KWMTBOMO01464	16.9198	-0.700105	0.441665	0.0285075	0.0680154
1172	KWMTBOMO01468	13.4272	0.227793	0.429685	0.474417	0.602289
1174	KWMTBOMO01472	407.331	-0.685061	0.165004	1.73084e-05	0.000144257
1178	KWMTBOMO01476	225.052	-0.901676	0.195063	1.21367e-06	1.58408e-05
1179	KWMTBOMO01477	2871.44	-0.190695	0.214657	0.345686	0.480224
1180	KWMTBOMO01478	5918.54	-0.627632	0.192491	0.000628807	0.00283116
1181	KWMTBOMO01479	31.917	0.0898813	0.336138	0.753355	0.833385
1182	KWMTBOMO01480	20.2493	1.09363	0.398916	0.000455297	0.00214775
1183	KWMTBOMO01481	61.1261	-0.131345	0.257448	0.577356	0.691235
1184	KWMTBOMO01482	1042.61	0.44249	0.15715	0.0036767	0.0124382
1186	KWMTBOMO01484	1507.04	0.0277336	0.133036	0.831232	0.888298
1187	KWMTBOMO01485	25.4705	0.720534	0.351545	0.0141772	0.0384215
1188	KWMTBOMO01486	1257.27	-0.216164	0.119599	0.0657942	0.133251
1189	KWMTBOMO01487	56.8655	-0.854603	0.260269	0.000325463	0.001634
1190	KWMTBOMO01488	252.478	0.753193	0.205105	0.00010589	0.000632413
1191	KWMTBOMO01489	220.217	-0.0288381	0.197619	0.878063	0.919523
1193	KWMTBOMO01491	394.24	-0.326712	0.154498	0.0293235	0.0695339
1196	KWMTBOMO01494	54.3761	1.01162	0.281929	6.41801e-05	0.00042061
1202	KWMTBOMO01501	4.28731	-0.026177	0.556367	0.924168	0.950348
1203	KWMTBOMO01502	683.393	0.68802	0.166428	1.85792e-05	0.000153064
1204	KWMTBOMO01503	695.594	-0.773549	0.190694	2.14256e-05	0.000171055
1205	KWMTBOMO01504	50.7554	-0.550752	0.276758	0.0273126	0.0656194
1206	KWMTBOMO01505	33.2679	-0.492414	0.325498	0.0789191	0.153943
1207	KWMTBOMO01506	111.978	1.01825	0.220427	8.63344e-07	1.19926e-05
1210	KWMTBOMO01512	155.073	0.388674	0.239706	0.0803354	0.156085
1211	KWMTBOMO01513	32.4079	0.0654396	0.313057	0.810593	0.874082
1214	KWMTBOMO01516	10762	-0.0228853	0.128518	0.855761	0.905519
1215	KWMTBOMO01517	4.38716	-0.212695	0.551508	0.447225	0.577554
1216	KWMTBOMO01518	113.663	0.592002	0.230109	0.00583229	0.0182674
1217	KWMTBOMO01519	338.146	-0.691923	0.178123	5.24762e-05	0.000360696
1218	KWMTBOMO01520	18.5763	-1.0176	0.490224	0.00124328	0.00498437
1219	KWMTBOMO01521	28.9078	-0.064822	0.326441	0.817425	0.879205
1220	KWMTBOMO01522	46.4436	0.282922	0.281129	0.262614	0.392145
1222	KWMTBOMO01525	64.4948	-0.388932	0.253314	0.0945439	0.177494
1224	KWMTBOMO01529	17.3644	-0.552591	0.491866	0.0791121	0.154179
1225	KWMTBOMO01530	286.805	0.349537	0.259027	0.140031	0.240937
1226	KWMTBOMO01531	801.435	0.984327	0.203694	3.44313e-07	5.43243e-06
1227	KWMTBOMO01532	316.703	-0.978715	0.165788	9.83679e-10	4.08095e-08
1228	KWMTBOMO01533	47.9306	0.693374	0.287444	0.00693793	0.0211183
1229	KWMTBOMO01534	64.8384	0.548292	0.254611	0.0189162	0.0485738
1232	KWMTBOMO01537	90.1619	0.134691	0.594021	0.542464	0.661304
1233	KWMTBOMO01538	64.3147	0.246266	0.343615	0.395601	0.530041
1236	KWMTBOMO01542	56753.8	-0.470743	0.326074	0.0933982	0.175876
1239	KWMTBOMO01545	68.6132	-0.454741	0.348136	0.119554	0.212675
1240	KWMTBOMO01546	23.0921	-0.205835	0.364447	0.492048	0.618336
1241	KWMTBOMO01547	325.599	0.986204	0.187875	3.9926e-08	9.25268e-07
1243	KWMTBOMO01549	102.351	1.05628	0.286889	3.80839e-05	0.000275634
1244	KWMTBOMO01550	9.59882	0.0377157	0.444579	0.906123	0.938961
1245	KWMTBOMO01551	3344.68	-0.659349	0.152063	8.05028e-06	7.67295e-05
1253	KWMTBOMO01561	3.85166	-0.282266	0.54431	0.324234	0.458128
1254	KWMTBOMO01563	35.7587	0.737043	0.388078	0.016924	0.0443528
1255	KWMTBOMO01564	7.8515	0.879798	0.5154	0.00398741	0.0132529
1256	KWMTBOMO01565	11.0981	-0.278883	0.439429	0.382713	0.517391
1258	KWMTBOMO01567	77.7315	0.547444	0.255918	0.0196045	0.0499959
1259	KWMTBOMO01569	7.31099	0.144043	0.503599	0.643031	0.745563
1260	KWMTBOMO01570	73.5707	-0.534831	0.288938	0.0380377	0.0856724
1261	KWMTBOMO01571	17.2446	-0.328679	0.434238	0.302853	0.434994
1263	KWMTBOMO01573	47.5233	0.536638	0.331321	0.0583453	0.121057
1264	KWMTBOMO01574	77.0989	0.733908	0.279411	0.00350561	0.0119157
1265	KWMTBOMO01575	11.153	0.134799	0.452088	0.673584	0.769373
1266	KWMTBOMO01576	10.4272	-0.143107	0.457091	0.65467	0.755101
1269	KWMTBOMO01579	1240.69	0.200832	0.150653	0.170181	0.280059
1270	KWMTBOMO01580	6797.76	-0.399518	0.178615	0.0198431	0.0504658
1271	KWMTBOMO01581	211197	-0.604682	0.14635	2.19389e-05	0.000174321
1272	KWMTBOMO01582	7802.1	0.0397058	0.167702	0.806196	0.870857
1280	KWMTBOMO01592	32.6422	-1.08144	0.336878	0.000159678	0.000888553
1282	KWMTBOMO01597	1501.17	0.0336304	0.28798	0.895961	0.932694
1285	KWMTBOMO01600	8.54653	0.258204	0.492289	0.411783	0.545192
1288	KWMTBOMO01603	26136.2	-0.405715	0.198968	0.0319206	0.0746072
1289	KWMTBOMO01604	12989.3	-0.560773	0.168361	0.000555712	0.00255029
1290	KWMTBOMO01606	1490.39	-0.582233	0.123643	1.59157e-06	1.99602e-05
1291	KWMTBOMO01607	1215.09	-0.313439	0.143877	0.0253683	0.0617976
1292	KWMTBOMO01609	3330.05	-0.145708	0.161234	0.350396	0.484659
1294	KWMTBOMO01611	10.5931	-0.305407	0.450879	0.339886	0.47433
1295	KWMTBOMO01613	47.5198	0.274753	0.311979	0.313155	0.446274
1296	KWMTBOMO01614	3.63841	0.114418	0.55708	0.676551	0.771907
1298	KWMTBOMO01617	190.057	0.445131	0.198335	0.0182485	0.0472113
1299	KWMTBOMO01618	53.465	0.593282	0.279756	0.0183792	0.0474438
1300	KWMTBOMO01620	196.151	0.825503	0.195846	9.53627e-06	8.84437e-05
1301	KWMTBOMO01621	766.822	-0.16623	0.454365	0.603435	0.712997
1302	KWMTBOMO01622	74.134	0.614992	0.248143	0.00717344	0.0217284
1303	KWMTBOMO01623	87.2834	-0.831327	0.272152	0.000738261	0.00323989
1304	KWMTBOMO01624	141.931	-0.158722	0.202353	0.408355	0.542276
1305	KWMTBOMO01625	320.638	0.316693	0.190066	0.0809955	0.157138
1308	KWMTBOMO01629	272.634	-0.268477	0.499978	0.389715	0.524189
1309	KWMTBOMO01630	39223.9	-0.546793	0.176692	0.00128308	0.00510868
1310	KWMTBOMO01631	10.603	-0.0959365	0.44644	0.764254	0.842193
1312	KWMTBOMO01633	180.578	0.684612	0.229906	0.00141899	0.00554527
1316	KWMTBOMO01637	3050.43	1.49963	0.225811	1.27046e-12	1.76215e-10
1317	KWMTBOMO01639	5.21511	-0.22022	0.517789	0.469325	0.597621
1319	KWMTBOMO01642	90.9309	-0.0860237	0.282495	0.734339	0.818447
1320	KWMTBOMO01643	3.63443	0.170024	0.544476	0.552451	0.670216
1321	KWMTBOMO01644	11.1305	0.294303	0.468745	0.356472	0.491133
1322	KWMTBOMO01645	780.987	0.0455763	0.15791	0.765833	0.842826
1323	KWMTBOMO01646	764.552	-0.751257	0.217374	0.000238338	0.00124152
1324	KWMTBOMO01647	30.5439	-0.487911	0.402975	0.119122	0.212069
1325	KWMTBOMO01648	64.5667	0.348828	0.260075	0.142127	0.243687
1326	KWMTBOMO01649	33.2816	-0.513062	0.364819	0.0869634	0.16615
1327	KWMTBOMO01650	486.029	-0.421628	0.142344	0.0023806	0.00861484
1329	KWMTBOMO01655	98.4643	0.335457	0.238501	0.129598	0.226979
1331	KWMTBOMO01657	6.95383	0.146845	0.499819	0.638089	0.742461
1332	KWMTBOMO01658	40.7092	1.0704	0.322514	0.000121826	0.000706256
1333	KWMTBOMO01659	26.652	0.616062	0.360588	0.0386467	0.0868967
1334	KWMTBOMO01660	31.4754	-0.0792612	0.316276	0.773144	0.848168
1335	KWMTBOMO01661	24.4684	0.15675	0.356813	0.596686	0.70673
1336	KWMTBOMO01662	455.784	0.895438	0.221652	1.6599e-05	0.000139344
1337	KWMTBOMO01663	92.9201	-0.542615	0.2216	0.00905257	0.026281
1338	KWMTBOMO01664	10.7196	-0.0777351	0.460238	0.807962	0.872055
1339	KWMTBOMO01665	388.86	-0.747003	0.159374	1.30135e-06	1.67933e-05
1340	KWMTBOMO01666	113.283	0.152085	0.243028	0.498749	0.623825
1341	KWMTBOMO01667	28.725	0.475145	0.358569	0.109655	0.199144
1342	KWMTBOMO01668	273.604	0.804711	0.157877	1.44372e-07	2.63787e-06
1343	KWMTBOMO01669	1402.91	-0.420061	0.141935	0.00240451	0.00868445
1344	KWMTBOMO01670	11.0977	0.368471	0.438327	0.248646	0.37584
1345	KWMTBOMO01671	15.1088	0.631749	0.415352	0.0455912	0.0991526
1349	KWMTBOMO01675	219.171	0.194067	0.172417	0.242493	0.369182
1350	KWMTBOMO01676	55.1603	-1.23016	0.287129	1.6361e-06	2.04084e-05
1351	KWMTBOMO01677	109.072	-0.200043	0.234416	0.359094	0.493283
1352	KWMTBOMO01678	9.21902	0.321784	0.462287	0.31418	0.447254
1353	KWMTBOMO01679	97.5704	0.454544	0.222856	0.0295711	0.0700139
1357	KWMTBOMO01683	4308.75	-0.327857	0.139953	0.016363	0.0430768
1358	KWMTBOMO01684	437.373	-0.573482	0.155298	0.000140918	0.000801441
1359	KWMTBOMO01685	533.445	-0.379983	0.155916	0.0119774	0.0333452
1360	KWMTBOMO01687	7.49275	0.643775	0.516628	0.0347666	0.0797415
1361	KWMTBOMO01688	7062.38	-0.421907	0.150079	0.00382954	0.012846
1363	KWMTBOMO01690	5.90273	0.31481	0.526568	0.292907	0.424448
1365	KWMTBOMO01694	1901.95	-0.863461	0.157425	1.52466e-08	4.08318e-07
1367	KWMTBOMO01696	5.53689	0.209017	0.522277	0.4887	0.615378
1369	KWMTBOMO01698	10.0148	-0.35462	0.513533	0.247261	0.374173
1370	KWMTBOMO01699	38.6618	0.604616	0.326299	0.0312482	0.0732198
1371	KWMTBOMO01700	54.5219	-0.654392	0.303792	0.0143913	0.0389001
1372	KWMTBOMO01701	23.1062	0.431756	0.367285	0.15117	0.255468
1376	KWMTBOMO01705	1028.27	-0.534361	0.174297	0.00144138	0.00561859
1377	KWMTBOMO01706	21.5086	1.49302	0.571344	6.69231e-09	2.02579e-07
1378	KWMTBOMO01707	49.262	0.678063	0.287266	0.00825616	0.0243107
1379	KWMTBOMO01708	170.184	0.955519	0.191035	1.59984e-07	2.88333e-06
1380	KWMTBOMO01709	86.1572	0.298126	0.261547	0.211702	0.331651
1382	KWMTBOMO01712	6.95358	-0.0616606	0.480802	0.845943	0.898562
1384	KWMTBOMO01714	92.1846	0.4599	0.23459	0.0351105	0.0803057
1387	KWMTBOMO01718	164.779	1.08978	0.196623	5.74019e-09	1.79608e-07
1388	KWMTBOMO01719	46.3745	-0.905946	0.343136	0.00176183	0.00669546
1389	KWMTBOMO01720	544.601	-0.764532	0.203838	7.59855e-05	0.000483322
1390	KWMTBOMO01721	36.5057	-0.372238	0.315605	0.175183	0.286313
1391	KWMTBOMO01722	6.01617	-0.401902	0.532664	0.173519	0.284343
1392	KWMTBOMO01723	42.7533	0.749105	0.340309	0.00934647	0.0270329
1398	KWMTBOMO01730	1311.02	0.287715	0.147079	0.0444333	0.0972259
1405	KWMTBOMO01737	31.7583	0.725102	0.401252	0.020365	0.0515674
1406	KWMTBOMO01738	88.1643	-0.250729	0.24634	0.270125	0.400234
1408	KWMTBOMO01741	4.82373	-0.28791	0.518798	0.343305	0.477523
1409	KWMTBOMO01742	82.1017	0.161663	0.246706	0.477603	0.605507
1410	KWMTBOMO01743	368.508	-1.39637	0.197305	1.01005e-13	1.95865e-11
1411	KWMTBOMO01745	7.11947	-0.366623	0.489211	0.245124	0.371544
1412	KWMTBOMO01746	4.15934	-0.513115	0.541819	0.0752151	0.148213
1414	KWMTBOMO01748	30.6922	0.843953	0.411391	0.00740727	0.022342
1416	KWMTBOMO01751	264.428	0.218232	0.167497	0.177032	0.288501
1417	KWMTBOMO01752	14585	-0.128645	0.161555	0.41054	0.544399
1418	KWMTBOMO01753	395.799	-0.635488	0.168204	9.01345e-05	0.00055821
1419	KWMTBOMO01754	94.5195	0.474498	0.223666	0.0235607	0.0582778
1420	KWMTBOMO01755	74.5613	1.33095	0.296451	4.06706e-07	6.24714e-06
1421	KWMTBOMO01756	32.5063	0.706773	0.387977	0.0219915	0.0549817
1422	KWMTBOMO01757	13540.1	-0.211965	0.136234	0.111298	0.201178
1423	KWMTBOMO01758	13.6739	-0.00792073	0.411818	0.979955	0.986731
1424	KWMTBOMO01759	4.01433	0.00703008	0.625928	0.957084	0.971829
1425	KWMTBOMO01760	3.6574	-0.207838	0.567555	0.428194	0.560531
1427	KWMTBOMO01762	5.99125	-0.205005	0.521068	0.498057	0.623671
1428	KWMTBOMO01763	8.77458	0.568059	0.492522	0.0709047	0.141459
1429	KWMTBOMO01764	14.4156	-0.60385	0.404143	0.0539922	0.113853
1430	KWMTBOMO01766	2794.41	-0.610056	0.11868	1.68546e-07	3.00273e-06
1434	KWMTBOMO01772	55.58	-0.262406	0.355808	0.374953	0.509198
1437	KWMTBOMO01775	6.29525	0.0951596	0.496647	0.761303	0.839737
1438	KWMTBOMO01776	5.81476	-0.0286727	0.520048	0.924643	0.950731
1442	KWMTBOMO01782	3.59058	-0.15855	0.541469	0.582864	0.695168
1445	KWMTBOMO01785	406.413	1.16165	0.211615	6.00708e-09	1.86079e-07
1446	KWMTBOMO01786	11.8589	0.0299348	0.446409	0.925445	0.951007
1447	KWMTBOMO01788	26.5633	0.398691	0.370189	0.186753	0.300727
1448	KWMTBOMO01789	2412.18	-0.289525	0.13977	0.0337821	0.0780938
1449	KWMTBOMO01790	1349.29	-0.363678	0.129844	0.00423168	0.01395
1450	KWMTBOMO01791	7.11292	0.402933	0.50483	0.194127	0.310172
1452	KWMTBOMO01796	12531.6	-0.0594908	0.157802	0.697272	0.789366
1453	KWMTBOMO01797	6.89546	-0.056671	0.492451	0.857021	0.906166
1454	KWMTBOMO01798	2791.2	-0.652731	0.128117	1.99231e-07	3.47365e-06
1455	KWMTBOMO01799	638.799	-0.195001	0.159493	0.206784	0.325758
1456	KWMTBOMO01800	122.189	-0.418157	0.231909	0.0530422	0.112206
1458	KWMTBOMO01802	8.50568	-0.208876	0.478273	0.511042	0.635077
1459	KWMTBOMO01803	8.98919	0.599393	0.485852	0.0580646	0.120688
1460	KWMTBOMO01804	307.772	-0.412078	0.145863	0.00371426	0.0125424
1461	KWMTBOMO01805	75.9436	-1.03573	0.248542	6.12208e-06	6.08581e-05
1462	KWMTBOMO01806	4237.67	-0.296157	0.132526	0.0223586	0.0557686
1464	KWMTBOMO01808	35.0563	0.478921	0.322903	0.0858287	0.164421
1465	KWMTBOMO01809	6.98107	0.50912	0.522806	0.091374	0.172835
1466	KWMTBOMO01811	42.6484	0.754573	0.312457	0.00565525	0.0178288
1468	KWMTBOMO01813	5.54714	-0.391659	0.516769	0.19892	0.31621
1470	KWMTBOMO01815	144.713	-1.02327	0.206529	1.6529e-07	2.95962e-06
1471	KWMTBOMO01816	184.806	0.0691245	0.173889	0.679564	0.773952
1472	KWMTBOMO01817	67.6722	0.75611	0.273587	0.00223508	0.00818063
1473	KWMTBOMO01818	75.2273	0.95139	0.256178	5.06561e-05	0.000351829
1474	KWMTBOMO01819	18.4771	-0.323522	0.372019	0.285195	0.416127
1475	KWMTBOMO01820	307.182	0.0852434	0.192176	0.641912	0.744786
1476	KWMTBOMO01821	299.692	0.953207	0.182933	5.40248e-08	1.1813e-06
1479	KWMTBOMO01824	22.8029	0.229127	0.364825	0.444634	0.575326
1481	KWMTBOMO01826	424.833	-0.459403	0.159867	0.00300008	0.0104364
1482	KWMTBOMO01827	125.305	-0.0908005	0.263709	0.705513	0.795768
1484	KWMTBOMO01829	254.744	-0.100553	0.227247	0.635983	0.74109
1485	KWMTBOMO01830	385.148	-0.218667	0.142896	0.116442	0.208295
1486	KWMTBOMO01831	64.3166	0.259146	0.265261	0.283053	0.413912
1487	KWMTBOMO01832	126.631	0.114644	0.228368	0.590999	0.701873
1489	KWMTBOMO01834	515.39	-0.749828	0.251462	0.00118429	0.00479337
1490	KWMTBOMO01835	12.6694	0.590133	0.471042	0.0642362	0.130734
1491	KWMTBOMO01836	8.28835	-0.0660626	0.465612	0.836172	0.892491
1493	KWMTBOMO01838	24.5264	0.0749533	0.409597	0.811766	0.874971
1494	KWMTBOMO01839	678.203	0.428536	0.13806	0.00147875	0.00574019
1495	KWMTBOMO01840	85.9959	-0.876146	0.248027	0.000127157	0.000731682
1496	KWMTBOMO01841	189.692	-0.0558212	0.231455	0.79588	0.864537
1497	KWMTBOMO01842	265.603	-0.293653	0.173955	0.0794086	0.15464
1498	KWMTBOMO01843	27109.6	-0.0493018	0.171128	0.764952	0.842465
1499	KWMTBOMO01844	17.5402	-0.0176219	0.375861	0.953809	0.970219
1503	KWMTBOMO01851	85.3911	0.581183	0.255565	0.013122	0.0359927
1504	KWMTBOMO01852	44.236	-0.0861717	0.305833	0.7484	0.829245
1507	KWMTBOMO01855	101.837	1.05841	0.229739	7.97607e-07	1.12647e-05
1508	KWMTBOMO01856	1474.84	-0.129422	0.132167	0.316921	0.450053
1509	KWMTBOMO01857	1698.02	0.252137	0.13018	0.0479078	0.103177
1511	KWMTBOMO01859	83.4613	0.402221	0.231912	0.0627683	0.128397
1512	KWMTBOMO01860	107.904	0.229841	0.223234	0.271948	0.402039
1513	KWMTBOMO01861	80.6094	0.367497	0.27969	0.144067	0.246282
1514	KWMTBOMO01862	118.215	0.624467	0.235588	0.00436042	0.0143185
1517	KWMTBOMO01866	204	0.811187	0.223905	0.00011006	0.000651869
1518	KWMTBOMO01867	50.0599	-0.373755	0.270233	0.127071	0.223523
1519	KWMTBOMO01868	129.27	-0.541511	0.196673	0.00381166	0.0128154
1520	KWMTBOMO01869	21.1484	-0.93587	0.381684	0.00225391	0.00823764
1521	KWMTBOMO01870	193.845	-0.587932	0.202912	0.00225001	0.00822879
1523	KWMTBOMO01872	2188.14	-0.470852	0.117378	4.49158e-05	0.000317658
1524	KWMTBOMO01873	19093.6	-0.355984	0.128042	0.00454578	0.0148276
1525	KWMTBOMO01874	3733.2	-0.463765	0.126526	0.000184633	0.00100269
1526	KWMTBOMO01875	11.8597	0.58869	0.446627	0.0657365	0.133225
1527	KWMTBOMO01876	47.1563	-0.115422	0.271299	0.638547	0.742494
1528	KWMTBOMO01877	527.597	-0.642322	0.139194	2.27015e-06	2.67044e-05
1529	KWMTBOMO01878	118.561	-0.518915	0.222255	0.0127845	0.0352856
1530	KWMTBOMO01879	314.344	-0.379388	0.153388	0.0108456	0.0306979
1531	KWMTBOMO01880	85.5374	0.521342	0.227052	0.0140545	0.0381895
1532	KWMTBOMO01881	735.917	0.349054	0.136108	0.00867553	0.0253368
1533	KWMTBOMO01883	112.785	0.0877312	0.220503	0.671701	0.768071
1534	KWMTBOMO01884	6.67223	-0.268951	0.500818	0.388423	0.522905
1535	KWMTBOMO01885	1097.93	0.113698	0.138465	0.40032	0.534508
1536	KWMTBOMO01886	42.6436	-0.619539	0.304228	0.0206324	0.0521875
1537	KWMTBOMO01888	6.85359	-0.331047	0.492987	0.292348	0.424035
1538	KWMTBOMO01889	44.4495	-0.447424	0.28794	0.0818758	0.158515
1539	KWMTBOMO01890	423.792	-1.034	0.137712	1.48856e-14	4.61107e-12
1541	KWMTBOMO01892	3.91489	0.215423	0.556234	0.433665	0.564908
1542	KWMTBOMO01893	130.467	-0.340228	0.23451	0.118939	0.211879
1543	KWMTBOMO01894	720.154	-0.784279	0.141831	1.42249e-08	3.86527e-07
1544	KWMTBOMO01895	341.527	-0.952789	0.160888	9.44323e-10	3.95297e-08
1545	KWMTBOMO01896	173.623	-1.01822	0.185677	1.00263e-08	2.8669e-07
1546	KWMTBOMO01897	80.6366	-0.278488	0.244904	0.218397	0.339814
1551	KWMTBOMO01905	5.94473	0.0804862	0.509479	0.794084	0.862889
1554	KWMTBOMO01908	1354.4	0.506142	0.18878	0.00501675	0.016115
1555	KWMTBOMO01909	197.158	0.776545	0.183003	9.50095e-06	8.82923e-05
1556	KWMTBOMO01910	4.49705	0.112009	0.545005	0.695061	0.787516
1557	KWMTBOMO01911	5.29633	0.469141	0.543737	0.101907	0.188499
1559	KWMTBOMO01913	223.942	-0.530969	0.182982	0.0024605	0.00885435
1560	KWMTBOMO01914	698.689	-0.50141	0.144836	0.00037926	0.00184505
1561	KWMTBOMO01915	5.55788	-0.420983	0.512817	0.170057	0.279905
1562	KWMTBOMO01916	147.409	-0.529725	0.196596	0.0046348	0.0150626
1563	KWMTBOMO01917	120.881	-1.07099	0.204321	3.18204e-08	7.66081e-07
1564	KWMTBOMO01918	12407.5	-0.805387	0.17517	1.75068e-06	2.16344e-05
1565	KWMTBOMO01919	73.7574	0.200659	0.254433	0.390073	0.524518
1566	KWMTBOMO01920	47.3547	-0.126623	0.276811	0.611916	0.720361
1567	KWMTBOMO01921	295.474	-0.579452	0.156486	0.000134106	0.000765977
1569	KWMTBOMO01923	262.515	-0.294127	0.24794	0.198178	0.315192
1570	KWMTBOMO01924	193.532	-0.243856	0.267783	0.316044	0.449288
1571	KWMTBOMO01925	165.732	-0.619415	0.206399	0.00152205	0.00589105
1572	KWMTBOMO01926	1631.73	-0.661922	0.241434	0.00307309	0.01066
1573	KWMTBOMO01927	1373.71	-0.722556	0.138424	8.97176e-08	1.77771e-06
1574	KWMTBOMO01928	2607.3	0.158181	0.121391	0.184458	0.297753
1575	KWMTBOMO01929	305.097	1.47499	0.202962	1.81853e-14	5.28111e-12
1576	KWMTBOMO01930	191.186	-0.0503689	0.174313	0.763942	0.841948
1577	KWMTBOMO01931	28.5808	-0.768875	0.343652	0.00799948	0.0237428
1578	KWMTBOMO01932	347.103	-0.450196	0.244057	0.0459987	0.0998052
1579	KWMTBOMO01933	889.984	-1.09561	0.2709	8.04695e-06	7.67295e-05
1580	KWMTBOMO01934	4.22136	-0.223716	0.531323	0.450113	0.580369
1582	KWMTBOMO01936	119.358	0.422891	0.236308	0.05415	0.114108
1583	KWMTBOMO01937	1325.82	0.330302	0.143322	0.0180464	0.0467796
1584	KWMTBOMO01938	234.952	-0.0717197	0.205574	0.712578	0.802276
1585	KWMTBOMO01939	506.959	-0.706401	0.141807	3.24914e-07	5.18802e-06
1586	KWMTBOMO01940	70.1361	-0.490505	0.261989	0.0401662	0.0897917
1587	KWMTBOMO01941	28972.6	-0.938938	0.189595	2.15942e-07	3.70933e-06
1589	KWMTBOMO01944	113.352	-0.311634	0.204162	0.107279	0.195828
1590	KWMTBOMO01945	820.581	0.716264	0.210946	0.000322593	0.00162397
1591	KWMTBOMO01946	216.473	0.582172	0.207274	0.0029906	0.0104166
1592	KWMTBOMO01947	394.967	-0.676733	0.158273	1.02049e-05	9.33408e-05
1593	KWMTBOMO01948	398.691	0.0887822	0.17515	0.598186	0.708299
1594	KWMTBOMO01950	301.611	0.225772	0.155644	0.134793	0.233439
1595	KWMTBOMO01951	15.3494	-0.0245954	0.45899	0.938712	0.960098
1596	KWMTBOMO01952	134.555	0.784424	0.229646	0.000252735	0.00130699
1597	KWMTBOMO01953	209.179	0.263717	0.199155	0.163513	0.271878
1598	KWMTBOMO01954	34.256	-0.132393	0.370436	0.661192	0.75965
1599	KWMTBOMO01955	6.52166	-0.047191	0.505246	0.879063	0.920075
1600	KWMTBOMO01956	176.711	-0.404711	0.218572	0.0488321	0.1049
1601	KWMTBOMO01958	191.012	-0.681197	0.184271	0.00011331	0.000667296
1604	KWMTBOMO01961	45.6698	-0.381293	0.30016	0.150355	0.2546
1605	KWMTBOMO01962	111.766	-1.01708	0.222055	1.04119e-06	1.38621e-05
1606	KWMTBOMO01963	80.1487	-0.488118	0.375826	0.108591	0.197599
1608	KWMTBOMO01965	276.878	-0.205576	0.158974	0.181883	0.294263
1609	KWMTBOMO01966	120.19	-0.632818	0.1946	0.000641331	0.00288056
1610	KWMTBOMO01967	6.40684	0.0314133	0.492811	0.920422	0.947964
1611	KWMTBOMO01968	14.8662	0.241631	0.412483	0.443601	0.574468
1612	KWMTBOMO01969	7.92669	-0.00586631	0.480185	0.985257	0.98973
1614	KWMTBOMO01971	971.177	-0.419068	0.135864	0.00159733	0.00615423
1615	KWMTBOMO01972	185.86	-0.86511	0.190622	1.99317e-06	2.41808e-05
1616	KWMTBOMO01973	36.5043	1.32529	0.42424	3.01726e-05	0.00022852
1617	KWMTBOMO01975	35.4292	1.39856	0.421573	1.03807e-05	9.45766e-05
1618	KWMTBOMO01976	51.8712	0.287197	0.26979	0.24043	0.366763
1619	KWMTBOMO01977	125.192	-0.593581	0.204138	0.00215504	0.007922
1620	KWMTBOMO01978	143.72	-0.437199	0.20203	0.02257	0.0561861
1621	KWMTBOMO01979	185.525	-0.477842	0.171443	0.00381695	0.0128249
1623	KWMTBOMO01981	33.2836	-0.00744669	0.324542	0.978761	0.986417
1624	KWMTBOMO01982	433.586	0.256367	0.16581	0.10942	0.198834
1625	KWMTBOMO01983	27.4897	0.0467407	0.333215	0.869499	0.913126
1626	KWMTBOMO01984	106.299	0.612694	0.223443	0.00343148	0.0116937
1628	KWMTBOMO01986	5.60459	0.287434	0.528785	0.334623	0.468886
1629	KWMTBOMO01988	41.8105	0.378051	0.324004	0.176059	0.28722
1630	KWMTBOMO01989	1459.69	-0.23263	0.154353	0.12043	0.213824
1631	KWMTBOMO01991	366.311	-0.763316	0.167944	2.47592e-06	2.86892e-05
1632	KWMTBOMO01993	160.327	0.984396	0.234159	6.26826e-06	6.20351e-05
1633	KWMTBOMO01994	77.6427	-0.179878	0.246315	0.428817	0.560951
1634	KWMTBOMO01995	155.738	0.992966	0.206503	3.77078e-07	5.84031e-06
1635	KWMTBOMO01996	326.349	0.547187	0.157001	0.000324272	0.0016289
1636	KWMTBOMO01997	29.9913	0.357184	0.330272	0.206741	0.325758
1638	KWMTBOMO01999	105.18	-0.667898	0.223671	0.0014374	0.00560542
1639	KWMTBOMO02000	4.10526	0.180541	0.5393	0.534159	0.654269
1640	KWMTBOMO02001	13.1901	0.444001	0.441366	0.164798	0.273769
1642	KWMTBOMO02003	284.085	0.36246	0.184583	0.040286	0.0899729
1643	KWMTBOMO02004	3455.18	-0.000774129	0.158173	0.99597	0.998011
1644	KWMTBOMO02005	79.3255	-0.611792	0.230092	0.00438011	0.0143679
1645	KWMTBOMO02006	111762	-0.421784	0.128377	0.000797485	0.00345502
1646	KWMTBOMO02007	65.645	-0.759057	0.256796	0.0012509	0.0050063
1647	KWMTBOMO02008	53.3769	-0.916315	0.263234	0.000134024	0.000765977
1649	KWMTBOMO02010	37.4718	-1.2062	0.323701	1.56411e-05	0.000133422
1650	KWMTBOMO02012	10.8834	-0.358548	0.439011	0.261701	0.391499
1651	KWMTBOMO02013	2859.47	-0.360336	0.151015	0.014072	0.0382036
1652	KWMTBOMO02014	53.0634	-0.125077	0.270031	0.609427	0.71816
1653	KWMTBOMO02015	119.981	-0.684322	0.235388	0.00177009	0.00671393
1654	KWMTBOMO02016	99.5999	-0.0156752	0.249	0.945518	0.964617
1661	KWMTBOMO02024	30.7645	0.778528	0.355252	0.00842373	0.0247336
1662	KWMTBOMO02025	1775.68	-0.0763246	0.132848	0.556991	0.673568
1665	KWMTBOMO02028	13.6527	-0.584453	0.425545	0.0659551	0.133534
1666	KWMTBOMO02029	11.7165	-0.263002	0.43451	0.409726	0.543707
1667	KWMTBOMO02030	27.8011	0.0541845	0.394606	0.861546	0.908264
1670	KWMTBOMO02033	63.898	0.299182	0.25345	0.198607	0.315767
1672	KWMTBOMO02035	27.806	-0.0515534	0.355294	0.861513	0.908264
1673	KWMTBOMO02036	132.532	-0.574084	0.256684	0.0146268	0.0394219
1674	KWMTBOMO02037	76.9377	-0.105188	0.260949	0.658883	0.757985
1675	KWMTBOMO02038	375.408	-0.277087	0.157319	0.0692092	0.138762
1676	KWMTBOMO02039	57.1077	0.168998	0.28322	0.505797	0.629908
1677	KWMTBOMO02040	19117.5	-0.0393946	0.137087	0.768607	0.844886
1678	KWMTBOMO02041	27.1931	-0.452771	0.371728	0.134587	0.233213
1679	KWMTBOMO02042	95.5442	-0.564462	0.233089	0.00931619	0.0269789
1681	KWMTBOMO02045	217.851	-0.695653	0.205768	0.000356556	0.00175595
1683	KWMTBOMO02047	121.503	-0.0711548	0.227466	0.737878	0.821603
1684	KWMTBOMO02048	41.0551	-0.55368	0.351635	0.0594995	0.122982
1686	KWMTBOMO02050	13.3419	-0.25041	0.424874	0.430658	0.562409
1687	KWMTBOMO02051	3.62406	-0.149291	0.561761	0.579161	0.692509
1688	KWMTBOMO02052	84.8858	0.745691	0.247614	0.0010915	0.00448619
1689	KWMTBOMO02053	3316.09	-0.0559597	0.118803	0.631683	0.737281
1690	KWMTBOMO02054	569.956	-0.53411	0.147907	0.000205957	0.00109808
1691	KWMTBOMO02055	43.2225	0.292617	0.309314	0.279877	0.410263
1692	KWMTBOMO02056	7.67343	-0.258584	0.468911	0.417802	0.550577
1694	KWMTBOMO02058	2825.99	-0.411858	0.136711	0.00204379	0.00759414
1695	KWMTBOMO02059	43813.1	-0.669184	0.141965	1.33728e-06	1.71886e-05
1696	KWMTBOMO02060	339.364	0.679899	0.19551	0.000260076	0.00134122
1697	KWMTBOMO02061	5500.56	-0.134529	0.133706	0.303547	0.435633
1698	KWMTBOMO02062	61.7654	-0.492537	0.282227	0.0518428	0.110398
1699	KWMTBOMO02063	35.1215	-0.780933	0.314165	0.00432918	0.0142209
1700	KWMTBOMO02064	11978.9	0.345945	0.181276	0.0466049	0.100885
1701	KWMTBOMO02065	202.483	-0.657863	0.18321	0.000178552	0.000975476
1702	KWMTBOMO02066	937.897	-0.692099	0.129433	4.76176e-08	1.05864e-06
1703	KWMTBOMO02067	170.299	-0.793639	0.195821	2.07166e-05	0.000166791
1705	KWMTBOMO02069	11.6339	0.674884	0.443677	0.0348124	0.0797415
1706	KWMTBOMO02070	20.008	0.926652	0.391366	0.00276803	0.00976218
1707	KWMTBOMO02071	6.19286	0.530987	0.529735	0.074081	0.146444
1708	KWMTBOMO02074	22.4079	-0.242535	0.355372	0.411873	0.545233
1709	KWMTBOMO02075	743.448	-0.0568889	0.130162	0.655315	0.755657
1710	KWMTBOMO02076	547.898	-0.658485	0.164936	3.59726e-05	0.000264055
1711	KWMTBOMO02078	3.93662	0.149888	0.545943	0.59885	0.708932
1712	KWMTBOMO02079	277.475	-0.871364	0.168376	8.13697e-08	1.65826e-06
1713	KWMTBOMO02080	615.128	-0.951581	0.137634	1.44717e-12	1.97773e-10
1714	KWMTBOMO02081	35084.8	-0.0737479	0.123141	0.541667	0.660506
1715	KWMTBOMO02082	11970.5	0.389943	0.182572	0.025852	0.0627428
1717	KWMTBOMO02084	250.307	0.424411	0.17791	0.0130129	0.0357567
1718	KWMTBOMO02086	75.3812	0.985011	0.259815	3.3483e-05	0.000248474
1719	KWMTBOMO02087	329.192	0.05002	0.168264	0.757999	0.837186
1720	KWMTBOMO02088	3409.78	-0.536364	0.113633	1.61575e-06	2.02088e-05
1721	KWMTBOMO02089	61.4126	-0.83596	0.255413	0.000357632	0.00176031
1722	KWMTBOMO02090	188.56	0.570214	0.212654	0.00447011	0.0146064
1723	KWMTBOMO02091	18.6332	-0.245318	0.370277	0.416643	0.549434
1725	KWMTBOMO02093	42.7931	-0.486074	0.369933	0.107363	0.19594
1726	KWMTBOMO02094	784.125	-0.277629	0.230728	0.197044	0.313818
1727	KWMTBOMO02095	1174.12	0.015437	0.274303	0.950334	0.967862
1728	KWMTBOMO02096	146.531	-0.25201	0.210896	0.205644	0.324452
1729	KWMTBOMO02097	397.649	-1.12412	0.172911	1.45571e-11	1.30076e-09
1731	KWMTBOMO02099	617.873	-0.722963	0.144741	2.93259e-07	4.78956e-06
1732	KWMTBOMO02100	4.34742	-0.356164	0.560095	0.188817	0.303525
1733	KWMTBOMO02101	339.328	0.79364	0.184288	6.89293e-06	6.72151e-05
1735	KWMTBOMO02103	13.1229	0.314305	0.419638	0.321213	0.454967
1738	KWMTBOMO02108	222.657	-0.143996	0.277154	0.564344	0.680001
1741	KWMTBOMO02111	6.52826	-0.0525619	0.515375	0.863436	0.908749
1742	KWMTBOMO02112	371.872	-0.706738	0.16876	1.41532e-05	0.000122692
1743	KWMTBOMO02113	21.7331	0.81148	0.377398	0.00776108	0.0231685
1744	KWMTBOMO02114	13.1249	0.000204605	0.420945	0.999485	0.999485
1745	KWMTBOMO02115	344.286	-0.918253	0.259846	0.000110243	0.000652537
1746	KWMTBOMO02116	105.854	-0.82028	0.214952	5.09044e-05	0.000352499
1748	KWMTBOMO02120	134.183	-0.446796	0.200624	0.0190153	0.0487475
1749	KWMTBOMO02121	102.583	0.160742	0.225869	0.446897	0.57745
1750	KWMTBOMO02122	3368.52	-0.260014	0.160094	0.0934523	0.175943
1751	KWMTBOMO02123	382.478	-0.169203	0.201907	0.377173	0.511495
1754	KWMTBOMO02130	32.9627	-0.84721	0.326406	0.00254891	0.00912442
1755	KWMTBOMO02131	34.3326	-0.482759	0.325386	0.0849018	0.163049
1756	KWMTBOMO02132	775.548	0.480061	0.138815	0.00039619	0.00191064
1757	KWMTBOMO02133	1592.06	-0.769616	0.143009	3.36715e-08	7.98237e-07
1758	KWMTBOMO02134	15.7176	-0.283386	0.413295	0.36918	0.503417
1759	KWMTBOMO02135	2091.15	-0.676136	0.112295	9.59774e-10	3.99963e-08
1760	KWMTBOMO02136	36.9588	0.196714	0.301602	0.459613	0.588063
1761	KWMTBOMO02137	537.645	-0.0648766	0.153126	0.66258	0.760678
1762	KWMTBOMO02138	174.779	-0.396502	0.184699	0.0249526	0.0611176
1763	KWMTBOMO02139	371.498	-0.326013	0.193373	0.0769644	0.151084
1764	KWMTBOMO02140	1890.87	-0.859034	0.132455	3.38027e-11	2.66211e-09
1765	KWMTBOMO02141	61.703	-0.517551	0.267572	0.0332332	0.0769782
1766	KWMTBOMO02142	5.16487	-0.171439	0.523157	0.569451	0.684328
1767	KWMTBOMO02143	209.555	-0.280078	0.184962	0.11371	0.204551
1768	KWMTBOMO02144	14.8663	-0.311421	0.400447	0.318801	0.452377
1769	KWMTBOMO02145	42.5438	0.454833	0.299978	0.0860833	0.164857
1770	KWMTBOMO02146	244.381	0.947572	0.178764	3.38262e-08	7.99865e-07
1771	KWMTBOMO02147	3404.94	-0.544722	0.124342	7.97201e-06	7.6218e-05
1772	KWMTBOMO02148	5023.12	-0.409724	0.13412	0.00178237	0.00675237
1773	KWMTBOMO02149	52.1165	0.222584	0.279437	0.375947	0.510248
1774	KWMTBOMO02150	37.9035	-0.941015	0.326486	0.000805076	0.00348304
1775	KWMTBOMO02151	277.309	-0.174224	0.186441	0.328649	0.462608
1776	KWMTBOMO02152	25.0172	-0.0479101	0.389214	0.876773	0.918689
1780	KWMTBOMO02157	140.569	0.470975	0.308881	0.0816936	0.158288
1781	KWMTBOMO02158	128.522	0.306382	0.202816	0.111222	0.201126
1784	KWMTBOMO02161	109.651	-0.19133	0.230448	0.373495	0.507829
1785	KWMTBOMO02162	156.648	1.23967	0.203186	1.24268e-10	7.66911e-09
1786	KWMTBOMO02163	535.613	-0.810506	0.138072	1.8357e-09	6.93461e-08
1787	KWMTBOMO02164	1904.22	1.00127	0.173477	2.01962e-09	7.47742e-08
1788	KWMTBOMO02165	135.544	0.752058	0.199466	7.24827e-05	0.000464859
1789	KWMTBOMO02166	43.354	0.523131	0.289354	0.0426729	0.0943066
1790	KWMTBOMO02167	3.96761	0.0411961	0.541327	0.886571	0.926032
1792	KWMTBOMO02169	47.3152	-0.262489	0.274493	0.289797	0.421519
1793	KWMTBOMO02170	104.832	-0.540323	0.230097	0.0118527	0.0330475
1794	KWMTBOMO02171	189.116	-0.235662	0.181388	0.175493	0.28664
1795	KWMTBOMO02172	519.005	-0.809012	0.152151	4.39706e-08	9.99068e-07
1796	KWMTBOMO02173	13.033	-0.632281	0.438151	0.0477369	0.10288
1798	KWMTBOMO02175	769.692	0.315023	0.178493	0.0660885	0.133717
1805	KWMTBOMO02183	155.565	-0.163814	0.238795	0.459667	0.588063
1806	KWMTBOMO02184	188.389	0.039466	0.189978	0.827785	0.88604
1807	KWMTBOMO02185	1644.44	-0.517312	0.134124	7.99489e-05	0.000504732
1809	KWMTBOMO02187	32.8248	-0.716539	0.349636	0.0144155	0.0389427
1810	KWMTBOMO02188	100.686	-0.791072	0.214969	9.34875e-05	0.000573831
1812	KWMTBOMO02191	13.6587	0.0623969	0.614948	0.714297	0.803044
1813	KWMTBOMO02192	247.165	0.921923	0.214799	5.20653e-06	5.30529e-05
1815	KWMTBOMO02194	74.8531	-1.4528	0.328204	2.52228e-07	4.25985e-06
1817	KWMTBOMO02196	880.6	0.556643	0.178232	0.00114689	0.0046787
1818	KWMTBOMO02197	168.793	-0.737344	0.182504	2.49611e-05	0.000194927
1819	KWMTBOMO02198	821.621	-0.579837	0.141383	2.61015e-05	0.000202496
1820	KWMTBOMO02199	199.396	-0.606422	0.187774	0.000729618	0.00321191
1821	KWMTBOMO02200	81.4806	-0.587835	0.23294	0.00674116	0.0206478
1822	KWMTBOMO02201	46.3992	0.449146	0.284832	0.0782606	0.152982
1823	KWMTBOMO02202	199.136	0.0717576	0.168002	0.658023	0.757464
1824	KWMTBOMO02203	101.936	0.19352	0.237227	0.379772	0.514499
1825	KWMTBOMO02204	4.34083	0.186116	0.53392	0.527292	0.648336
1826	KWMTBOMO02205	46.8785	0.386406	0.276447	0.121194	0.214943
1827	KWMTBOMO02206	43.7402	-0.836699	0.302698	0.00170579	0.0065127
1828	KWMTBOMO02207	6.21353	-0.0812461	0.512466	0.791283	0.861266
1829	KWMTBOMO02210	384.518	-0.37039	0.157345	0.0151604	0.0404843
1830	KWMTBOMO02211	49.4328	1.1303	0.295099	1.5857e-05	0.000134574
1832	KWMTBOMO02216	771.007	-0.777683	0.134039	2.96555e-09	1.05408e-07
1835	KWMTBOMO02220	41.0772	0.526105	0.301981	0.0481602	0.103624
1836	KWMTBOMO02221	98.4259	-0.168484	0.245558	0.45749	0.586407
1837	KWMTBOMO02222	25.5696	0.3904	0.397854	0.210313	0.330085
1838	KWMTBOMO02223	33161.7	-0.341617	0.156669	0.0245171	0.0602204
1839	KWMTBOMO02224	91.7089	0.979986	0.230522	5.18866e-06	5.2987e-05
1841	KWMTBOMO02226	65.5217	1.65059	0.297255	3.60881e-10	1.80305e-08
1842	KWMTBOMO02227	11.0762	0.200977	0.501953	0.518696	0.640563
1844	KWMTBOMO02229	11.8536	0.542409	0.447938	0.0900147	0.17082
1845	KWMTBOMO02230	86.2001	-0.497135	0.243756	0.0274044	0.0658229
1846	KWMTBOMO02231	2004.81	0.246217	0.118356	0.0342758	0.078921
1847	KWMTBOMO02232	28.8863	-0.749194	0.50273	0.0160405	0.0424095
1849	KWMTBOMO02235	44.8114	-0.394846	0.311584	0.146849	0.250005
1850	KWMTBOMO02237	10.1822	0.563926	0.47434	0.0765894	0.150443
1852	KWMTBOMO02239	12.3456	0.0735346	0.432195	0.817562	0.87925
1853	KWMTBOMO02240	42.2926	0.559903	0.318153	0.0425402	0.0940581
1854	KWMTBOMO02241	3030.68	-0.621378	0.152463	2.71185e-05	0.000208619
1855	KWMTBOMO02242	237.834	0.649586	0.262806	0.00671194	0.0205787
1856	KWMTBOMO02243	7.16808	0.565398	0.502241	0.0693428	0.13891
1857	KWMTBOMO02244	12.764	0.170112	0.44165	0.594597	0.705154
1860	KWMTBOMO02251	88.4287	-0.105471	0.262183	0.659227	0.758287
1861	KWMTBOMO02252	72.0674	-0.510432	0.254344	0.0287454	0.0685128
1863	KWMTBOMO02256	44297.5	-1.06737	0.227314	5.08473e-07	7.59685e-06
1864	KWMTBOMO02257	5768.63	-0.745349	0.231942	0.000564975	0.00257844
1870	KWMTBOMO02267	13.5886	0.67779	0.445813	0.0340949	0.0786809
1871	KWMTBOMO02269	18793.4	-0.411552	0.145219	0.00361534	0.0122439
1872	KWMTBOMO02270	6.18087	0.378622	0.529217	0.203323	0.321649
1873	KWMTBOMO02271	6.50635	0.340754	0.521508	0.259688	0.38905
1874	KWMTBOMO02272	702.537	0.174898	0.168755	0.282632	0.413366
1875	KWMTBOMO02273	719.98	-0.2336	0.176119	0.167698	0.276998
1876	KWMTBOMO02274	31.621	-0.347148	0.330598	0.220075	0.341599
1877	KWMTBOMO02275	58.336	-0.62341	0.270922	0.0110904	0.0312122
1878	KWMTBOMO02276	315.117	0.475745	0.198767	0.0118027	0.0329393
1879	KWMTBOMO02277	192.781	0.198051	0.176694	0.243537	0.370114
1880	KWMTBOMO02278	52233	-0.0995261	0.124268	0.41425	0.547289
1881	KWMTBOMO02279	50.1983	0.297511	0.296729	0.257802	0.387036
1885	KWMTBOMO02286	5.21541	0.0681756	0.529621	0.81866	0.880126
1887	KWMTBOMO02293	6.35	0.0885471	0.501453	0.776283	0.850495
1888	KWMTBOMO02294	174.227	0.755819	0.19779	5.86925e-05	0.000394667
1889	KWMTBOMO02295	16.2771	-0.0860001	0.413551	0.785257	0.856502
1890	KWMTBOMO02296	6.17287	0.308076	0.536227	0.292635	0.424185
1891	KWMTBOMO02297	65.9755	0.356427	0.253937	0.126238	0.222183
1893	KWMTBOMO02301	15.0859	0.426413	0.425667	0.179776	0.29197
1894	KWMTBOMO02302	67.8028	0.874427	0.269655	0.000349415	0.00172719
1899	KWMTBOMO02307	224.192	1.15045	0.241162	2.60438e-07	4.35297e-06
1900	KWMTBOMO02308	158.464	0.445006	0.237637	0.0437161	0.0960185
1901	KWMTBOMO02309	809.424	-0.462043	0.155561	0.00219867	0.0080664
1907	KWMTBOMO02317	48.4063	-0.00118635	0.311456	0.996521	0.998076
1908	KWMTBOMO02318	4.32301	0.43352	0.564309	0.103466	0.190663
1909	KWMTBOMO02320	726.484	-0.61115	0.126972	9.06758e-07	1.24468e-05
1910	KWMTBOMO02321	19.5275	-0.0675652	0.388604	0.826792	0.885303
1911	KWMTBOMO02322	75.5677	0.243487	0.232215	0.260497	0.389948
1912	KWMTBOMO02325	388.03	1.10968	0.153409	9.28721e-14	1.91664e-11
1913	KWMTBOMO02326	1198.25	-0.0870973	0.117985	0.452605	0.582638
1914	KWMTBOMO02327	56.7697	1.22261	0.288851	2.10383e-06	2.50331e-05
1916	KWMTBOMO02329	7807.54	0.259636	0.1129	0.0194743	0.0497184
1917	KWMTBOMO02330	15.1001	-0.0180431	0.421358	0.954633	0.970401
1920	KWMTBOMO02337	14.5414	-0.625459	0.414171	0.0476124	0.10266
1924	KWMTBOMO02342	8.34747	0.071785	0.483002	0.820797	0.88155
1926	KWMTBOMO02344	30.4923	-0.294878	0.33406	0.300735	0.432754
1928	KWMTBOMO02347	1397.08	-0.63904	0.171893	0.000113639	0.000668386
1929	KWMTBOMO02351	77.6442	-0.373533	0.248447	0.102805	0.189809
1930	KWMTBOMO02352	479.762	-1.11609	0.265257	3.77572e-06	4.02844e-05
1931	KWMTBOMO02353	169.986	0.105	0.192456	0.567284	0.682518
1932	KWMTBOMO02354	2566.8	-0.271184	0.143172	0.0519733	0.110625
1933	KWMTBOMO02355	572.956	0.593575	0.159848	0.000125614	0.0007255
1934	KWMTBOMO02356	321.413	-0.624557	0.179978	0.000299068	0.00151375
1935	KWMTBOMO02357	382.798	0.815105	0.160843	1.64323e-07	2.94799e-06
1936	KWMTBOMO02358	307.906	-0.17465	0.159026	0.256877	0.386021
1938	KWMTBOMO02361	3849.96	-0.0752983	0.165268	0.637206	0.742142
1939	KWMTBOMO02362	21.8428	-0.432756	0.403645	0.167121	0.276345
1947	KWMTBOMO02372	3.65878	-0.434618	0.597857	0.0416996	0.0926404
1949	KWMTBOMO02375	32.811	-0.31604	0.35748	0.286501	0.417575
1950	KWMTBOMO02376	62.8819	0.667123	0.436833	0.0366568	0.0832481
1952	KWMTBOMO02378	614.588	0.915353	0.151588	5.12314e-10	2.40451e-08
1953	KWMTBOMO02379	63.4345	-0.662296	0.244011	0.00332527	0.0113862
1954	KWMTBOMO02380	8.09174	0.548979	0.483217	0.0831711	0.160553
1955	KWMTBOMO02382	14.1447	0.957662	0.442669	0.00274094	0.00967763
1958	KWMTBOMO02386	165.784	-0.253545	0.191924	0.166115	0.275259
1960	KWMTBOMO02389	4.06924	-0.180009	0.528015	0.546349	0.665342
1961	KWMTBOMO02392	145.903	0.540918	0.207362	0.00582823	0.0182609
1963	KWMTBOMO02394	1919.29	0.520702	0.114048	3.48583e-06	3.78432e-05
1964	KWMTBOMO02395	67.2518	-0.535857	0.278824	0.0327522	0.0760916
1965	KWMTBOMO02396	82.6394	-0.709548	0.291116	0.00620325	0.0192541
1969	KWMTBOMO02401	174.049	0.645451	0.212157	0.00126127	0.00504128
1970	KWMTBOMO02402	158.992	-0.207562	0.196796	0.267689	0.397583
1971	KWMTBOMO02403	466.564	-0.181545	0.247659	0.426628	0.559032
1972	KWMTBOMO02404	10.7776	-0.0121469	0.442786	0.969694	0.980882
1974	KWMTBOMO02406	21.9575	-0.384751	0.365308	0.199602	0.317132
1975	KWMTBOMO02407	5.6689	0.171832	0.523178	0.56855	0.683598
1978	KWMTBOMO02413	1114.34	0.17877	0.157484	0.241531	0.368019
1979	KWMTBOMO02414	155.646	0.410236	0.23936	0.0646045	0.131343
1980	KWMTBOMO02415	287.613	-0.438012	0.182598	0.0123218	0.0341809
1981	KWMTBOMO02416	91.6509	0.58428	0.240446	0.00874006	0.0254852
1982	KWMTBOMO02417	251.631	-0.583899	0.167534	0.000304821	0.00153951
1983	KWMTBOMO02418	138.135	0.118698	0.216078	0.559492	0.675593
1984	KWMTBOMO02419	27.2241	0.239326	0.340229	0.406263	0.540269
1986	KWMTBOMO02421	36.3937	0.463396	0.333383	0.103455	0.190663
1987	KWMTBOMO02422	5136.65	-0.72784	0.188416	5.29829e-05	0.000363105
1988	KWMTBOMO02423	163.924	-0.824021	0.188641	4.8479e-06	5.00018e-05
1989	KWMTBOMO02424	153.23	-0.82317	0.207141	2.66897e-05	0.000206174
1990	KWMTBOMO02425	76.4316	-0.740358	0.244192	0.00103813	0.00430492
1991	KWMTBOMO02426	595.906	-0.689239	0.144616	9.95537e-07	1.3408e-05
1992	KWMTBOMO02427	101.446	-1.30416	0.271512	1.13119e-07	2.15413e-06
1993	KWMTBOMO02428	316.494	0.418455	0.178988	0.0148899	0.0399111
1994	KWMTBOMO02429	74.7476	-0.782761	0.253573	0.00077364	0.00337057
1995	KWMTBOMO02430	1714.56	-0.418797	0.128572	0.000883949	0.00375201
1996	KWMTBOMO02431	13568.1	-0.829968	0.228772	0.000102517	0.000617428
1997	KWMTBOMO02432	6904.3	0.0344981	0.126244	0.780443	0.853254
1998	KWMTBOMO02433	932.827	0.406332	0.198929	0.0316315	0.0740246
1999	KWMTBOMO02434	337.874	0.212512	0.183979	0.227822	0.351137
2000	KWMTBOMO02435	28.1704	-0.133677	0.335097	0.639622	0.74328
2001	KWMTBOMO02437	178.814	-0.325315	0.200474	0.0875028	0.166906
2002	KWMTBOMO02438	98.4852	0.243267	0.265033	0.313265	0.446323
2003	KWMTBOMO02439	124.894	-0.203663	0.213392	0.31138	0.444153
2004	KWMTBOMO02440	17.5792	0.478834	0.430909	0.132871	0.231187
2005	KWMTBOMO02441	95.9147	0.881606	0.236855	6.16016e-05	0.000408446
2006	KWMTBOMO02442	165.769	-0.572101	0.178508	0.000845864	0.00361906
2007	KWMTBOMO02443	49.4922	-0.841203	0.291805	0.00119951	0.00484232
2009	KWMTBOMO02445	886.034	-0.406452	0.129798	0.00138446	0.00544237
2010	KWMTBOMO02446	18.5723	-0.573566	0.395875	0.0651988	0.132407
2014	KWMTBOMO02450	1160.71	0.0782842	0.156041	0.604947	0.71442
2015	KWMTBOMO02451	6.56904	0.636546	0.537123	0.0293047	0.0695339
2017	KWMTBOMO02453	1304.51	-0.181043	0.135581	0.171837	0.282234
2018	KWMTBOMO02454	13.7936	-0.479157	0.408316	0.127534	0.224141
2019	KWMTBOMO02455	15.6798	0.602406	0.501199	0.0532767	0.112651
2024	KWMTBOMO02460	4495.6	-0.619783	0.169846	0.000153839	0.000860702
2025	KWMTBOMO02461	5.42052	0.207816	0.514054	0.497389	0.623362
2027	KWMTBOMO02466	20.2419	0.945311	0.406485	0.00260597	0.00928578
2028	KWMTBOMO02467	32.4224	0.160555	0.316417	0.559392	0.675559
2029	KWMTBOMO02468	11889.6	0.291107	0.124821	0.0174137	0.0454184
2030	KWMTBOMO02469	12.0501	0.0313441	0.432073	0.921668	0.948722
2031	KWMTBOMO02470	5385.13	-0.118039	0.162914	0.453718	0.583582
2032	KWMTBOMO02471	225.649	-0.178311	0.184377	0.312536	0.445596
2033	KWMTBOMO02472	98.4621	0.382616	0.246553	0.0926372	0.174868
2034	KWMTBOMO02473	15.0278	-0.349755	0.399187	0.262326	0.392012
2035	KWMTBOMO02474	14.9926	0.0453695	0.399173	0.884392	0.923963
2036	KWMTBOMO02475	47.1982	0.114244	0.290102	0.658636	0.757888
2037	KWMTBOMO02476	31.6151	0.234133	0.319877	0.398076	0.53243
2038	KWMTBOMO02477	70951.7	-0.637072	0.118736	4.75487e-08	1.05864e-06
2039	KWMTBOMO02478	11.6048	-0.134788	0.436971	0.672903	0.768973
2040	KWMTBOMO02479	2523.42	-0.653497	0.15205	9.66264e-06	8.94352e-05
2041	KWMTBOMO02480	696.061	-0.819733	0.15302	3.44781e-08	8.13212e-07
2042	KWMTBOMO02481	5.72543	0.161389	0.517199	0.596294	0.706508
2043	KWMTBOMO02482	3284.01	-0.304434	0.128486	0.0155788	0.0413875
2050	KWMTBOMO02490	2599.1	-1.09441	0.172292	4.23686e-11	3.09352e-09
2052	KWMTBOMO02493	10.4621	-0.0438151	0.461662	0.891007	0.929477
2053	KWMTBOMO02494	12.0655	0.442831	0.458487	0.166273	0.275432
2054	KWMTBOMO02495	873.125	0.0772225	0.142671	0.578734	0.692261
2055	KWMTBOMO02496	85.3677	-0.224974	0.273278	0.36261	0.496791
2056	KWMTBOMO02497	5.47538	0.398861	0.521101	0.187392	0.3016
2057	KWMTBOMO02498	28.0134	0.857436	0.377083	0.00489044	0.0157692
2058	KWMTBOMO02499	88.7327	0.805668	0.301396	0.00244442	0.00880465
2059	KWMTBOMO02500	24108.9	-0.315156	0.140258	0.021282	0.0535469
2060	KWMTBOMO02501	653.059	-0.153167	0.179437	0.373862	0.508088
2061	KWMTBOMO02502	158.818	0.54038	0.206651	0.00572861	0.0180156
2063	KWMTBOMO02504	73.7426	0.524288	0.25368	0.0243789	0.0599664
2067	KWMTBOMO02508	3.77926	-0.3547	0.559587	0.191551	0.306805
2068	KWMTBOMO02509	6.35058	0.365951	0.515453	0.23104	0.354768
2069	KWMTBOMO02510	51.9163	-0.502047	0.324657	0.0727514	0.144276
2072	KWMTBOMO02514	4.40707	0.405597	0.542087	0.159305	0.266407
2073	KWMTBOMO02515	4539.31	0.324748	0.131575	0.0116676	0.0326294
2074	KWMTBOMO02516	25.648	0.949779	0.358198	0.00137631	0.00541951
2079	KWMTBOMO02523	5.89055	0.47121	0.51605	0.122661	0.216894
2081	KWMTBOMO02525	3233.67	-0.138655	0.139219	0.307545	0.440168
2082	KWMTBOMO02526	241.571	0.744345	0.175126	9.91662e-06	9.13204e-05
2083	KWMTBOMO02527	93.4122	-1.69655	0.274725	8.06463e-12	7.76462e-10
2084	KWMTBOMO02528	426.036	-0.0557963	0.161804	0.721529	0.808533
2085	KWMTBOMO02529	3576.81	-0.368917	0.140451	0.00709662	0.0215168
2086	KWMTBOMO02530	49.3385	0.184294	0.280059	0.464267	0.592317
2088	KWMTBOMO02533	55.5653	0.848469	0.278731	0.000720732	0.00317731
2089	KWMTBOMO02534	34.2512	0.739887	0.314387	0.00689526	0.0210228
2090	KWMTBOMO02535	399.883	-0.253865	0.216554	0.212849	0.333054
2091	KWMTBOMO02536	15.7011	0.540957	0.404132	0.0843074	0.162131
2093	KWMTBOMO02538	18.7837	0.0544752	0.403474	0.861921	0.908453
2094	KWMTBOMO02539	35.2211	0.20789	0.317422	0.450713	0.581006
2096	KWMTBOMO02543	25.9783	-0.328729	0.350732	0.262505	0.392108
2099	KWMTBOMO02546	45.0296	-0.964607	0.338233	0.000781354	0.0033994
2100	KWMTBOMO02547	250.608	-1.06384	0.25928	7.19585e-06	6.94403e-05
2101	KWMTBOMO02548	152.947	-0.320674	0.206874	0.101417	0.187743
2102	KWMTBOMO02549	51.1355	0.921527	0.28695	0.000327155	0.00164072
2103	KWMTBOMO02550	3138.49	-0.122993	0.177995	0.471912	0.599796
2104	KWMTBOMO02551	283.309	-0.206232	0.205537	0.289373	0.4211
2105	KWMTBOMO02552	689.438	0.0612021	0.141172	0.656698	0.756783
2109	KWMTBOMO02559	165.038	-1.47782	0.282114	5.35002e-09	1.67965e-07
2110	KWMTBOMO02560	3884.73	0.370047	0.127106	0.00297325	0.010364
2111	KWMTBOMO02561	184.291	0.175661	0.228747	0.410942	0.544622
2112	KWMTBOMO02562	38.5403	0.912867	0.314141	0.000852035	0.00364212
2113	KWMTBOMO02563	350.903	-0.382749	0.149722	0.0085545	0.0250463
2114	KWMTBOMO02564	380.979	-0.882796	0.195011	2.0052e-06	2.42635e-05
2115	KWMTBOMO02565	41.1235	0.0955709	0.30789	0.723289	0.809724
2116	KWMTBOMO02566	10.2589	0.523249	0.457116	0.101959	0.188501
2117	KWMTBOMO02567	279.637	0.212408	0.175541	0.208292	0.327523
2121	KWMTBOMO02571	1616.95	-1.22116	0.20103	1.57106e-10	9.12493e-09
2124	KWMTBOMO02574	8.28752	0.237666	0.514907	0.437075	0.568314
2125	KWMTBOMO02575	2064.57	0.148417	0.110708	0.173471	0.284315
2126	KWMTBOMO02576	3354.71	-0.513134	0.148386	0.000378021	0.00184407
2127	KWMTBOMO02577	515.171	0.454619	0.170299	0.00561639	0.0177286
2128	KWMTBOMO02578	6.56944	0.146573	0.631625	0.150645	0.254901
2129	KWMTBOMO02579	8074.16	-0.129845	0.130603	0.309839	0.442634
2130	KWMTBOMO02580	9114.21	-0.296047	0.122207	0.0135908	0.0371335
2131	KWMTBOMO02581	43.7696	1.03507	0.335799	0.000293692	0.00149222
2132	KWMTBOMO02582	588.438	-0.532671	0.173422	0.0014183	0.00554491
2133	KWMTBOMO02583	942.7	0.94519	0.243662	2.72858e-05	0.00020956
2134	KWMTBOMO02584	423.876	-0.178195	0.292806	0.493724	0.619729
2136	KWMTBOMO02587	532796	-0.459669	0.231707	0.0333206	0.0771614
2138	KWMTBOMO02590	86726.7	-0.17203	0.235411	0.431953	0.563626
2139	KWMTBOMO02591	191232	-0.713047	0.16551	8.20063e-06	7.77637e-05
2140	KWMTBOMO02592	3.73252	-0.0403506	0.537507	0.890014	0.928785
2141	KWMTBOMO02593	66.4736	-0.96242	0.275679	0.000109583	0.000649682
2145	KWMTBOMO02597	673.616	-0.0625752	0.139032	0.644736	0.746904
2147	KWMTBOMO02599	82.2945	-0.990021	0.267427	4.60574e-05	0.000324743
2151	KWMTBOMO02604	115.833	-0.225231	0.203435	0.242929	0.369544
2157	KWMTBOMO02615	17.8028	0.232926	0.40836	0.458834	0.587472
2158	KWMTBOMO02616	44.581	0.525708	0.292811	0.0434792	0.0956789
2159	KWMTBOMO02617	83.1526	0.730395	0.234435	0.000813218	0.00351009
2163	KWMTBOMO02621	60.9499	0.417211	0.254259	0.0737692	0.145952
2164	KWMTBOMO02622	2524.95	-0.828379	0.229076	0.000107624	0.000640711
2165	KWMTBOMO02623	2238.74	-0.630512	0.154503	2.60753e-05	0.000202496
2166	KWMTBOMO02625	76.4636	0.847279	0.300382	0.00140152	0.0054955
2167	KWMTBOMO02626	66.327	0.747352	0.260791	0.00170085	0.00649651
2168	KWMTBOMO02627	76.3321	-0.536334	0.242616	0.0168978	0.0442967
2169	KWMTBOMO02628	125.305	-0.298087	0.204221	0.123526	0.21803
2170	KWMTBOMO02629	30.9784	-0.182363	0.313561	0.504685	0.628919
2171	KWMTBOMO02630	2591.1	-0.390428	0.13608	0.0033221	0.0113836
2172	KWMTBOMO02631	480.683	-0.331177	0.137299	0.0135271	0.0369837
2173	KWMTBOMO02633	834.792	-0.325711	0.147738	0.0234607	0.0581076
2174	KWMTBOMO02635	229.925	-0.509708	0.172315	0.00213053	0.00784429
2175	KWMTBOMO02636	280.283	1.38345	0.168565	1.77595e-17	2.06299e-14
2176	KWMTBOMO02637	356.626	-1.25693	0.160947	7.09419e-16	3.29632e-13
2177	KWMTBOMO02638	49253.9	0.22747	0.113565	0.0418218	0.0928231
2181	KWMTBOMO02642	6.58165	0.499642	0.505308	0.107156	0.195711
2182	KWMTBOMO02643	16.2688	0.300038	0.401591	0.337299	0.47164
2183	KWMTBOMO02644	14.5898	-1.22526	0.412899	0.000102864	0.000619117
2184	KWMTBOMO02645	63.6301	0.270369	0.265102	0.262498	0.392108
2185	KWMTBOMO02646	544.09	-0.501104	0.141638	0.000285778	0.00145599
2186	KWMTBOMO02647	107.234	-1.17741	0.218605	1.00055e-08	2.8669e-07
2187	KWMTBOMO02648	903.64	0.444698	0.14663	0.00183541	0.00692787
2188	KWMTBOMO02649	1032.2	-0.0778805	0.175659	0.644751	0.746904
2189	KWMTBOMO02650	334.954	-0.918275	0.151406	4.3158e-10	2.09983e-08
2190	KWMTBOMO02651	3529.66	-0.605365	0.161195	0.000104214	0.000624811
2191	KWMTBOMO02652	69.2221	0.404619	0.304735	0.131068	0.22882
2193	KWMTBOMO02658	210	-0.385755	0.204783	0.0467846	0.10118
2194	KWMTBOMO02659	145.464	0.772738	0.192182	2.49345e-05	0.000194883
2196	KWMTBOMO02666	1104.17	-0.26393	0.15844	0.0855567	0.164001
2198	KWMTBOMO02669	26.037	0.709837	0.370491	0.0187919	0.0483345
2202	KWMTBOMO02674	46.8385	0.0664128	0.275014	0.789133	0.859821
2203	KWMTBOMO02675	36.3703	0.0233371	0.315358	0.932228	0.955992
2204	KWMTBOMO02676	36.6206	-0.521393	0.322104	0.0610369	0.125657
2208	KWMTBOMO02682	5.91859	0.0123735	0.504535	0.968206	0.980337
2209	KWMTBOMO02683	189.144	0.240651	0.221568	0.246979	0.373808
2211	KWMTBOMO02685	127.45	0.330093	0.252965	0.155444	0.261361
2212	KWMTBOMO02687	190.841	1.02561	0.193203	2.57358e-08	6.31037e-07
2213	KWMTBOMO02688	51.0207	0.202621	0.280243	0.421275	0.553893
2215	KWMTBOMO02690	146.862	0.968946	0.224095	3.91186e-06	4.14987e-05
2216	KWMTBOMO02691	128.406	-0.346349	0.212299	0.0837504	0.161371
2217	KWMTBOMO02692	18.9356	-0.749596	0.388019	0.0151328	0.0404338
2218	KWMTBOMO02693	38.816	0.129575	0.294724	0.620399	0.727859
2219	KWMTBOMO02694	825.532	0.0595064	0.133482	0.648515	0.749737
2221	KWMTBOMO02696	12262.1	-0.0515795	0.123317	0.669922	0.766698
2222	KWMTBOMO02697	331.885	-0.852322	0.191085	2.95966e-06	3.28603e-05
2224	KWMTBOMO02699	3285.19	-0.298393	0.126704	0.0162796	0.0428816
2225	KWMTBOMO02700	122.729	-0.0825141	0.206675	0.673139	0.769053
2227	KWMTBOMO02702	22.6855	0.0971865	0.350008	0.740148	0.823089
2229	KWMTBOMO02704	261.438	-0.748048	0.165622	2.92724e-06	3.25398e-05
2230	KWMTBOMO02705	22.8503	0.317857	0.373805	0.294839	0.426531
2236	KWMTBOMO02711	251.359	0.654902	0.188588	0.000279071	0.0014273
2237	KWMTBOMO02712	6.26599	0.115871	0.518543	0.703042	0.793655
2239	KWMTBOMO02714	43.2791	0.562702	0.301868	0.0345176	0.0793401
2240	KWMTBOMO02715	503.588	-0.40502	0.142087	0.00346163	0.0117915
2242	KWMTBOMO02717	55.7343	-0.457289	0.277683	0.0675807	0.136173
2243	KWMTBOMO02718	508.201	-0.502088	0.146269	0.000421991	0.00201312
2244	KWMTBOMO02719	54.191	-0.492366	0.26427	0.0407914	0.090927
2245	KWMTBOMO02720	185.396	-0.731395	0.173188	1.15034e-05	0.000103687
2247	KWMTBOMO02722	1799.37	-0.314549	0.145275	0.026201	0.0634708
2248	KWMTBOMO02723	1095.72	-0.38142	0.136334	0.00419124	0.0138265
2249	KWMTBOMO02724	46432.8	-0.56279	0.127237	6.3845e-06	6.30512e-05
2250	KWMTBOMO02725	23317.6	-0.0200783	0.114887	0.858997	0.906708
2251	KWMTBOMO02726	902.346	-0.616545	0.156311	4.7517e-05	0.000334021
2252	KWMTBOMO02727	61.1635	0.519365	0.283303	0.0409094	0.0911245
2253	KWMTBOMO02728	396.451	-0.472452	0.159416	0.00221272	0.00811155
2254	KWMTBOMO02729	80.7027	-0.0937814	0.317608	0.733777	0.818145
2255	KWMTBOMO02730	151.534	0.891574	0.215922	1.15297e-05	0.000103823
2256	KWMTBOMO02731	58.4244	0.645378	0.287566	0.0120006	0.0333997
2257	KWMTBOMO02732	466.372	-0.0961031	0.224714	0.647853	0.749261
2258	KWMTBOMO02733	47.1822	-0.534224	0.274719	0.031315	0.0733392
2259	KWMTBOMO02734	6619.36	-0.628346	0.137001	2.6624e-06	3.04325e-05
2263	KWMTBOMO02738	64.2599	-0.829286	0.251892	0.000341953	0.00169843
2264	KWMTBOMO02739	4.06183	-0.0798619	0.541111	0.782272	0.854789
2268	KWMTBOMO02744	752.269	-0.131709	0.130637	0.303062	0.43516
2269	KWMTBOMO02745	124.113	-1.09379	0.300755	3.78804e-05	0.000274481
2270	KWMTBOMO02746	55.8439	0.123586	0.592038	0.58268	0.695102
2271	KWMTBOMO02747	17.0516	-0.619459	0.397767	0.0468264	0.101247
2272	KWMTBOMO02748	7438.07	0.13466	0.139884	0.323884	0.457842
2273	KWMTBOMO02749	944.921	0.377002	0.140875	0.00607998	0.0189347
2274	KWMTBOMO02750	122.389	-0.342872	0.205985	0.0787318	0.153677
2275	KWMTBOMO02751	437.347	0.289038	0.173261	0.0831077	0.160532
2278	KWMTBOMO02754	11.2056	0.244325	0.461192	0.444836	0.575386
2280	KWMTBOMO02756	29.0582	-0.117844	0.324846	0.673732	0.769447
2281	KWMTBOMO02757	3.62779	-0.172302	0.54796	0.542829	0.661489
2285	KWMTBOMO02761	4.23412	0.0488645	0.535334	0.867729	0.911731
2286	KWMTBOMO02763	5.6755	-0.15482	0.533442	0.599413	0.709507
2287	KWMTBOMO02764	31.8179	0.690571	0.378254	0.0236215	0.0583816
2288	KWMTBOMO02765	16.4869	-0.738526	0.401043	0.0181312	0.0469601
2289	KWMTBOMO02766	95.3932	0.565464	0.221532	0.00651446	0.020046
2290	KWMTBOMO02767	48919.1	-0.385914	0.139147	0.0044918	0.014667
2291	KWMTBOMO02768	638.268	0.233627	0.16013	0.131835	0.229851
2293	KWMTBOMO02770	16.2955	0.751269	0.408054	0.0168575	0.0442282
2294	KWMTBOMO02771	38.4315	0.22723	0.333149	0.424396	0.55708
2296	KWMTBOMO02773	116.46	0.627273	0.238288	0.00456353	0.0148803
2297	KWMTBOMO02774	58.8382	0.719464	0.278972	0.00416324	0.0137701
2298	KWMTBOMO02775	1589.56	0.00812874	0.139265	0.952314	0.969528
2299	KWMTBOMO02776	22.0484	-0.739126	0.368537	0.0141645	0.0384099
2300	KWMTBOMO02777	309.204	0.477986	0.21655	0.0189956	0.0487237
2301	KWMTBOMO02778	642.454	-0.643923	0.189988	0.000386293	0.0018697
2302	KWMTBOMO02779	10.1458	-0.0255673	0.456105	0.936313	0.9587
2303	KWMTBOMO02780	212.706	-0.917736	0.170527	2.35605e-08	5.93354e-07
2304	KWMTBOMO02781	28.4782	-0.524684	0.329758	0.0633824	0.129482
2305	KWMTBOMO02783	154.165	-0.486384	0.18444	0.00588882	0.0184259
2306	KWMTBOMO02784	83.3633	0.18565	0.251316	0.421845	0.554406
2307	KWMTBOMO02785	23.9452	-0.456108	0.376221	0.13398	0.232421
2308	KWMTBOMO02786	22.665	0.224601	0.351411	0.444438	0.575234
2309	KWMTBOMO02787	127.643	0.511497	0.212993	0.0108769	0.0307416
2310	KWMTBOMO02789	8.34131	0.0293081	0.468476	0.926841	0.951833
2311	KWMTBOMO02790	347	0.166197	0.180744	0.337794	0.472261
2312	KWMTBOMO02791	5.73687	-0.0357495	0.506205	0.908119	0.940191
2313	KWMTBOMO02792	3.80093	-0.188245	0.542775	0.512796	0.636661
2315	KWMTBOMO02794	737.416	-0.141831	0.178095	0.407033	0.541138
2317	KWMTBOMO02796	661.153	-1.27545	0.203919	4.15056e-11	3.08569e-09
2318	KWMTBOMO02800	13.4266	0.283245	0.433457	0.374461	0.508679
2319	KWMTBOMO02801	7.03911	0.196409	0.507217	0.525472	0.647125
2320	KWMTBOMO02802	12.5188	-0.402632	0.432139	0.206551	0.325611
2321	KWMTBOMO02803	62.4173	0.0732916	0.266579	0.762336	0.840677
2322	KWMTBOMO02804	4.45292	-0.0423247	0.528629	0.88706	0.926126
2323	KWMTBOMO02805	8.01369	-0.167068	0.476246	0.599509	0.709525
2324	KWMTBOMO02806	31.4103	0.531278	0.332587	0.0615292	0.12639
2325	KWMTBOMO02807	293.119	-0.48577	0.188453	0.00699159	0.0212677
2326	KWMTBOMO02808	37.2995	-0.253269	0.330006	0.370404	0.504495
2327	KWMTBOMO02809	4.09314	-0.203733	0.578945	0.409126	0.543067
2328	KWMTBOMO02810	5.66514	-0.0130197	0.500535	0.966707	0.979354
2329	KWMTBOMO02812	8.09212	0.698882	0.493062	0.0262065	0.0634708
2330	KWMTBOMO02813	50.9127	0.312535	0.2839	0.219327	0.340893
2331	KWMTBOMO02814	224.964	-1.07655	0.173037	1.03213e-10	6.75466e-09
2332	KWMTBOMO02815	161.83	-1.18317	0.20791	1.77575e-09	6.73555e-08
2333	KWMTBOMO02816	135.845	0.589186	0.223945	0.00497769	0.0159967
2334	KWMTBOMO02817	366.421	-0.388052	0.163212	0.013937	0.0379257
2335	KWMTBOMO02818	167.558	0.0231087	0.234571	0.915676	0.945066
2336	KWMTBOMO02819	60202.4	-0.832087	0.178042	1.14109e-06	1.50413e-05
2337	KWMTBOMO02820	251.588	1.23884	0.239419	2.41296e-08	6.01171e-07
2339	KWMTBOMO02822	9.5637	-0.580974	0.467848	0.068793	0.138106
2340	KWMTBOMO02823	235.828	1.05144	0.174368	3.67978e-10	1.80932e-08
2341	KWMTBOMO02824	3010.04	0.982849	0.147741	8.07644e-12	7.76462e-10
2345	KWMTBOMO02828	5528.06	-0.407674	0.129183	0.00127254	0.0050754
2346	KWMTBOMO02829	4.3113	-0.444081	0.551697	0.112306	0.202614
2347	KWMTBOMO02830	36.1457	0.0180725	0.330953	0.94913	0.967135
2348	KWMTBOMO02831	9.11571	0.215933	0.504021	0.486968	0.613793
2350	KWMTBOMO02833	31.8366	-0.816254	0.386376	0.00805032	0.0238222
2351	KWMTBOMO02834	95.9875	0.662595	0.24274	0.00317717	0.010976
2352	KWMTBOMO02835	1132.63	0.353849	0.14099	0.0100835	0.0288576
2353	KWMTBOMO02836	371.156	0.638737	0.180111	0.000219281	0.0011552
2355	KWMTBOMO02838	12.4599	0.662455	0.444582	0.0383247	0.0862353
2356	KWMTBOMO02839	546.544	-0.127766	0.162937	0.417446	0.550337
2357	KWMTBOMO02840	12829.8	-0.227018	0.113583	0.0422622	0.0935994
2359	KWMTBOMO02842	14.2668	-0.231028	0.404018	0.460945	0.589129
2360	KWMTBOMO02843	410.743	-0.330352	0.152473	0.0256909	0.0624595
2361	KWMTBOMO02844	209.745	-0.711092	0.169287	1.32684e-05	0.000116544
2362	KWMTBOMO02845	1747.15	-0.366641	0.121355	0.00209063	0.00773108
2363	KWMTBOMO02846	224.682	0.821085	0.198503	1.35553e-05	0.000118727
2368	KWMTBOMO02853	167.649	0.696026	0.226065	0.000998305	0.00415834
2369	KWMTBOMO02854	486.395	-0.251365	0.185186	0.156184	0.262462
2370	KWMTBOMO02855	10.2962	0.130487	0.439824	0.682989	0.777249
2371	KWMTBOMO02856	113.09	0.0244474	0.206616	0.900511	0.935435
2372	KWMTBOMO02857	982.109	-0.506354	0.132164	9.01618e-05	0.00055821
2376	KWMTBOMO02863	4.37834	-0.0500428	0.527326	0.867011	0.911646
2378	KWMTBOMO02865	7.99901	0.430113	0.484759	0.174182	0.28528
2380	KWMTBOMO02867	26.8717	-0.533345	0.344362	0.0661474	0.133807
2382	KWMTBOMO02869	253.646	-0.654679	0.2284	0.00215206	0.00791418
2385	KWMTBOMO02872	4.6803	-0.149192	0.515887	0.625106	0.731626
2386	KWMTBOMO02873	363.47	-0.721245	0.270008	0.00321692	0.0110763
2388	KWMTBOMO02876	30.5471	0.959155	0.372842	0.00155055	0.00599722
2389	KWMTBOMO02877	196.459	-1.21427	0.190836	2.62658e-11	2.14112e-09
2390	KWMTBOMO02878	66.5437	-1.01895	0.23984	4.59783e-06	4.76871e-05
2391	KWMTBOMO02879	2532.79	-0.545676	0.139449	6.08729e-05	0.000405514
2392	KWMTBOMO02880	1373.96	0.00525474	0.22462	0.980069	0.986731
2393	KWMTBOMO02881	394.203	0.197139	0.146696	0.167396	0.27661
2395	KWMTBOMO02883	56.5288	0.309837	0.261052	0.193628	0.309663
2399	KWMTBOMO02888	24.9927	-0.726392	0.339224	0.0115632	0.0323764
2400	KWMTBOMO02889	134.323	-0.267884	0.194354	0.147997	0.251524
2401	KWMTBOMO02890	47.1761	0.958946	0.329023	0.000679041	0.00302074
2402	KWMTBOMO02891	11.4283	1.00827	0.479664	0.00149849	0.00580954
2403	KWMTBOMO02892	135.869	-0.902568	0.193091	9.45013e-07	1.28863e-05
2404	KWMTBOMO02893	664.256	0.217305	0.150743	0.137999	0.238059
2405	KWMTBOMO02894	1176.35	0.796002	0.126837	1.5258e-10	8.91775e-09
2406	KWMTBOMO02895	1135.45	-0.318983	0.14539	0.0242662	0.0597526
2407	KWMTBOMO02898	6.39864	-0.252024	0.575507	0.316896	0.450053
2408	KWMTBOMO02899	108.235	0.398651	0.233591	0.0667924	0.134877
2409	KWMTBOMO02900	74.124	-0.535915	0.248633	0.0193269	0.0494009
2410	KWMTBOMO02901	8.2098	-0.027232	0.630901	0.797504	0.865865
2411	KWMTBOMO02902	66.7186	1.06948	0.265581	9.5994e-06	8.89404e-05
2412	KWMTBOMO02903	1636.05	-0.638314	0.165452	6.50379e-05	0.000425632
2413	KWMTBOMO02904	62.3446	0.926749	0.273694	0.000179777	0.00097929
2415	KWMTBOMO02906	1119.05	0.449826	0.218951	0.0287881	0.0685884
2416	KWMTBOMO02907	9757.69	-0.798145	0.133304	9.26108e-10	3.91873e-08
2417	KWMTBOMO02908	14.7665	0.203175	0.416426	0.520551	0.642172
2418	KWMTBOMO02909	165.458	-0.0100986	0.17856	0.953036	0.969897
2421	KWMTBOMO02913	154.958	-0.264819	0.205285	0.173209	0.284066
2422	KWMTBOMO02914	7162.77	-0.407415	0.145219	0.00396858	0.0132234
2425	KWMTBOMO02917	132.348	-0.484834	0.200547	0.0109038	0.0307897
2426	KWMTBOMO02918	5.41267	-0.116077	0.50224	0.70925	0.799304
2428	KWMTBOMO02920	73.2493	-0.184564	0.311865	0.497959	0.623657
2430	KWMTBOMO02923	1250.83	0.671597	0.144733	1.90117e-06	2.32775e-05
2431	KWMTBOMO02924	186.294	0.353942	0.183037	0.0435909	0.0959021
2432	KWMTBOMO02925	127.129	0.956914	0.202984	6.66565e-07	9.58884e-06
2433	KWMTBOMO02926	16.4053	0.330504	0.455896	0.30165	0.43387
2434	KWMTBOMO02927	24.5774	-0.459548	0.341068	0.111315	0.201178
2435	KWMTBOMO02928	148.988	-0.407265	0.191323	0.0257024	0.0624615
2436	KWMTBOMO02929	25.3467	0.0607606	0.359516	0.838134	0.893618
2437	KWMTBOMO02930	62.1306	0.833286	0.284814	0.0010868	0.00447479
2438	KWMTBOMO02931	25.8787	0.193897	0.365069	0.517868	0.64013
2439	KWMTBOMO02932	186.529	-0.345124	0.170477	0.0356997	0.0813928
2440	KWMTBOMO02934	89.1655	0.978795	0.297728	0.000204139	0.00109089
2441	KWMTBOMO02935	108.722	-0.759402	0.238208	0.000593139	0.00269142
2442	KWMTBOMO02936	3106.07	-0.395474	0.122055	0.000964421	0.00404074
2444	KWMTBOMO02938	298.081	0.75752	0.202042	7.77079e-05	0.000491921
2445	KWMTBOMO02939	137.624	0.225844	0.199983	0.234503	0.359551
2446	KWMTBOMO02940	26.1388	0.08692	0.351361	0.767254	0.844097
2447	KWMTBOMO02941	977.139	-1.00426	0.175247	2.54912e-09	9.11116e-08
2448	KWMTBOMO02942	85.3968	0.205004	0.264887	0.395237	0.529853
2449	KWMTBOMO02943	343.933	-0.278375	0.1802	0.107411	0.195988
2450	KWMTBOMO02944	54.0427	-0.0322065	0.272693	0.896133	0.93277
2451	KWMTBOMO02945	606.813	0.51663	0.213956	0.0104055	0.0296894
2458	KWMTBOMO02953	76924.8	-0.118366	0.616758	0.472543	0.600484
2459	KWMTBOMO02955	18532	-0.149341	0.614005	0.388786	0.523194
2460	KWMTBOMO02956	830884	-0.900434	0.173575	7.06251e-08	1.46944e-06
2461	KWMTBOMO02957	70536.8	-1.11486	0.190676	9.06832e-10	3.8835e-08
2462	KWMTBOMO02958	29827	-0.77955	0.178988	5.72459e-06	5.74499e-05
2463	KWMTBOMO02959	8.60704	-0.307689	0.498428	0.325083	0.458908
2465	KWMTBOMO02962	16.4467	0.429949	0.403842	0.169963	0.279848
2467	KWMTBOMO02964	23.6806	-0.568983	0.507765	0.0656606	0.13317
2468	KWMTBOMO02965	22.0069	-0.279029	0.357578	0.346772	0.481265
2471	KWMTBOMO02974	167.741	0.341869	0.176655	0.0440677	0.096608
2472	KWMTBOMO02975	178.86	-0.275929	0.227741	0.194823	0.311027
2477	KWMTBOMO02991	239.419	1.38948	0.229054	8.22295e-11	5.45828e-09
2478	KWMTBOMO02992	805.959	-0.380974	0.151973	0.00986108	0.0283397
2479	KWMTBOMO02993	5860.31	0.511274	0.135028	0.000107228	0.00063917
2480	KWMTBOMO02994	14.523	0.157782	0.408251	0.615785	0.723725
2481	KWMTBOMO02996	2127.77	-0.241184	0.140719	0.0789292	0.153943
2482	KWMTBOMO02997	112.457	0.0540731	0.256495	0.818013	0.879633
2483	KWMTBOMO02998	207.195	-0.176911	0.239985	0.426501	0.558944
2485	KWMTBOMO03000	782.756	-0.827516	0.140149	1.43587e-09	5.63019e-08
2486	KWMTBOMO03001	41.1889	0.933677	0.332496	0.00101493	0.00422
2487	KWMTBOMO03002	23224.3	0.261225	0.135948	0.0492545	0.105599
2488	KWMTBOMO03003	371.115	-0.815209	0.178908	2.07725e-06	2.48122e-05
2489	KWMTBOMO03004	97.0935	-0.982896	0.231042	5.07167e-06	5.20785e-05
2490	KWMTBOMO03005	323848	-0.138296	0.134821	0.29403	0.425678
2491	KWMTBOMO03006	18.4273	0.497971	0.39928	0.110537	0.200198
2492	KWMTBOMO03007	719.476	0.146467	0.126767	0.238498	0.364233
2493	KWMTBOMO03008	107.572	1.04353	0.237715	2.26689e-06	2.66999e-05
2494	KWMTBOMO03010	24391.9	-0.475146	0.219323	0.0211077	0.0532159
2495	KWMTBOMO03011	13.1493	-0.318257	0.441539	0.31941	0.452964
2496	KWMTBOMO03012	324.198	-0.194935	0.15979	0.207726	0.326853
2497	KWMTBOMO03013	165.655	-0.704655	0.202493	0.00024413	0.00126814
2498	KWMTBOMO03014	21.1203	0.485055	0.372648	0.109375	0.198792
2500	KWMTBOMO03016	196.203	-0.0449348	0.185548	0.800237	0.867414
2501	KWMTBOMO03017	22.9216	-0.56877	0.347763	0.0513914	0.109512
2502	KWMTBOMO03019	110.483	1.17443	0.24627	2.3828e-07	4.04815e-06
2503	KWMTBOMO03020	336.038	-0.19556	0.174535	0.244179	0.370401
2504	KWMTBOMO03021	20.5029	0.00807808	0.377518	0.97886	0.986417
2505	KWMTBOMO03022	21.3688	-0.96374	0.383201	0.00168956	0.00646136
2506	KWMTBOMO03023	4.83859	0.101713	0.537516	0.727397	0.813159
2509	KWMTBOMO03027	144.084	0.659983	0.189982	0.000274889	0.00140799
2510	KWMTBOMO03028	3.55233	0.067138	0.549221	0.811814	0.874971
2512	KWMTBOMO03030	4044	0.315539	0.120459	0.00765009	0.0229478
2519	KWMTBOMO03057	5.16054	0.111295	0.519644	0.713709	0.802584
2522	KWMTBOMO03064	122.999	0.0315608	0.209587	0.873375	0.915955
2524	KWMTBOMO03066	2219.98	-0.763756	0.395364	0.0140288	0.0381309
2525	KWMTBOMO03067	584.784	1.30135	0.174639	9.51405e-15	3.04876e-12
2526	KWMTBOMO03069	20.2338	-0.670776	0.365225	0.0253187	0.0617652
2527	KWMTBOMO03071	2018.02	-0.47588	0.132913	0.000252028	0.00130406
2528	KWMTBOMO03076	8.00922	-0.0172402	0.521239	0.954547	0.970401
2530	KWMTBOMO03080	1349.71	0.148257	0.115013	0.190069	0.304957
2531	KWMTBOMO03081	223.762	0.658382	0.170448	6.13988e-05	0.000407848
2532	KWMTBOMO03082	61.5631	1.01721	0.270162	3.27671e-05	0.000244975
2533	KWMTBOMO03083	98.2923	0.284865	0.212538	0.155336	0.261226
2535	KWMTBOMO03085	78.0053	-0.136916	0.267559	0.573225	0.687618
2536	KWMTBOMO03087	17.1855	1.26514	0.434709	7.33008e-05	0.000469135
2537	KWMTBOMO03088	2473.66	-0.716565	0.163603	5.8868e-06	5.89505e-05
2538	KWMTBOMO03089	5.52913	-0.105638	0.529693	0.722358	0.809268
2540	KWMTBOMO03091	27.5323	0.166804	0.368316	0.579738	0.692926
2541	KWMTBOMO03092	102426	-0.421372	0.153315	0.00464285	0.0150775
2542	KWMTBOMO03093	977.436	-0.0385117	0.134696	0.769931	0.845941
2543	KWMTBOMO03094	14.5825	0.351392	0.416923	0.266633	0.396578
2544	KWMTBOMO03096	2651.18	-0.465587	0.148116	0.00123313	0.00495213
2548	KWMTBOMO03101	8.86441	-0.0366273	0.463461	0.908768	0.940443
2549	KWMTBOMO03102	9.81579	0.0291576	0.461039	0.92735	0.95204
2550	KWMTBOMO03105	98.0012	0.961098	0.253836	3.71466e-05	0.000271173
2551	KWMTBOMO03106	588308	-0.857292	0.226611	5.22895e-05	0.000360306
2553	KWMTBOMO03110	60.7107	-0.592269	0.248228	0.00963643	0.0278023
2554	KWMTBOMO03111	274.991	-0.739521	0.16291	2.67843e-06	3.05782e-05
2555	KWMTBOMO03112	656.691	-0.994269	0.165092	4.56206e-10	2.20809e-08
2556	KWMTBOMO03113	14676.5	-0.277068	0.153175	0.0624665	0.127892
2557	KWMTBOMO03114	1415.23	0.654847	0.136803	9.5814e-07	1.30175e-05
2558	KWMTBOMO03115	280.623	-0.0211751	0.208243	0.914364	0.944326
2559	KWMTBOMO03116	106.87	1.10668	0.25852	2.8749e-06	3.21111e-05
2560	KWMTBOMO03117	28.5027	-0.282646	0.338839	0.325479	0.459258
2561	KWMTBOMO03118	204.518	0.0820131	0.181099	0.636813	0.741964
2562	KWMTBOMO03119	7.00941	0.54369	0.503417	0.0802995	0.156048
2563	KWMTBOMO03120	29845.3	-0.491389	0.148373	0.000662599	0.0029632
2564	KWMTBOMO03121	821.877	-0.322889	0.147893	0.024833	0.0609226
2565	KWMTBOMO03122	219.953	1.12276	0.209839	1.48201e-08	3.99971e-07
2566	KWMTBOMO03123	137.533	0.524362	0.214165	0.00937194	0.0270981
2567	KWMTBOMO03124	231.182	0.628145	0.189948	0.000534263	0.0024652
2569	KWMTBOMO03127	832.768	-0.153577	0.263957	0.523037	0.644725
2571	KWMTBOMO03130	49.7049	0.392263	0.336589	0.170628	0.280674
2573	KWMTBOMO03132	46.925	-0.0536258	0.602643	0.791587	0.861266
2578	KWMTBOMO03143	81.7734	-0.398295	0.304785	0.137243	0.237037
2579	KWMTBOMO03144	16.1442	0.31292	0.411542	0.320796	0.454468
2580	KWMTBOMO03145	55.177	0.42391	0.264954	0.0788119	0.153801
2581	KWMTBOMO03146	621.773	-0.177819	0.157768	0.244837	0.37117
2582	KWMTBOMO03147	309.536	0.278529	0.16082	0.0735609	0.145633
2585	KWMTBOMO03152	10.4367	-0.0564205	0.451328	0.86005	0.907305
2587	KWMTBOMO03156	103.651	0.509483	0.219272	0.0133908	0.036665
2589	KWMTBOMO03158	4.5371	-0.377152	0.527051	0.207194	0.326238
2590	KWMTBOMO03159	7.26983	0.369836	0.48455	0.242696	0.369365
2591	KWMTBOMO03160	615.779	0.804171	0.202617	2.86264e-05	0.000218591
2592	KWMTBOMO03161	293.072	-0.165513	0.205023	0.394104	0.528486
2593	KWMTBOMO03163	489.626	-0.231498	0.228164	0.277495	0.407839
2597	KWMTBOMO03169	28166.7	0.310842	0.115936	0.00640554	0.0197763
2598	KWMTBOMO03170	19.8245	0.360699	0.390805	0.243833	0.370296
2599	KWMTBOMO03171	52.9637	0.882101	0.298506	0.000835826	0.00358202
2600	KWMTBOMO03172	66.411	0.274462	0.303424	0.304262	0.436343
2601	KWMTBOMO03173	2761.88	-0.0982123	0.123672	0.418292	0.551139
2602	KWMTBOMO03174	437.565	-0.577261	0.18976	0.00144615	0.00563247
2603	KWMTBOMO03175	10.3519	0.20318	0.445469	0.525283	0.646979
2604	KWMTBOMO03176	11239.9	-0.975953	0.197414	2.0243e-07	3.51623e-06
2605	KWMTBOMO03177	259.476	0.756461	0.200632	7.1716e-05	0.000461535
2609	KWMTBOMO03181	354.246	-1.01519	0.16336	1.29839e-10	7.93809e-09
2610	KWMTBOMO03182	187.458	0.481497	0.188656	0.00756454	0.0227205
2611	KWMTBOMO03183	989.444	-0.483142	0.153978	0.00122631	0.00493124
2612	KWMTBOMO03184	5.7761	-0.351111	0.542397	0.222683	0.344669
2613	KWMTBOMO03185	90.4743	-0.817943	0.251904	0.000412227	0.00197669
2615	KWMTBOMO03190	24.1737	0.0319026	0.363784	0.915115	0.944802
2616	KWMTBOMO03192	618.591	-0.101912	0.164038	0.520395	0.642064
2618	KWMTBOMO03197	45.4085	0.116231	0.307799	0.666688	0.764169
2619	KWMTBOMO03198	5.63206	0.524916	0.521454	0.0825432	0.159541
2624	KWMTBOMO03208	18.005	0.0420478	0.383783	0.891105	0.929477
2625	KWMTBOMO03209	294.397	-0.218368	0.177661	0.200755	0.318582
2626	KWMTBOMO03210	231.562	0.638305	0.240916	0.00423865	0.013963
2628	KWMTBOMO03212	322.719	0.652064	0.175268	0.00010962	0.000649682
2629	KWMTBOMO03213	456.783	0.763925	0.198293	5.08077e-05	0.000352093
2630	KWMTBOMO03214	38.5716	-0.0221589	0.296093	0.932727	0.956398
2631	KWMTBOMO03215	53.8379	-0.331371	0.272334	0.178762	0.290833
2632	KWMTBOMO03216	279.204	0.69072	0.186187	0.00010553	0.000631072
2633	KWMTBOMO03217	162.56	0.665641	0.18791	0.000210845	0.00111837
2634	KWMTBOMO03218	110.471	0.699915	0.242622	0.00182403	0.00689613
2636	KWMTBOMO03220	1357.75	-0.957052	0.266667	7.88268e-05	0.000498664
2637	KWMTBOMO03221	9.90918	-0.079763	0.468932	0.802642	0.868835
2640	KWMTBOMO03226	134.743	-0.388472	0.354487	0.188109	0.302595
2642	KWMTBOMO03231	22.6467	0.681557	0.367858	0.0235677	0.0582797
2643	KWMTBOMO03232	315.24	0.221738	0.23148	0.304198	0.43632
2644	KWMTBOMO03233	1285.47	-0.272207	0.159622	0.0782439	0.152981
2645	KWMTBOMO03234	214.219	-0.836538	0.171028	3.85858e-07	5.96636e-06
2646	KWMTBOMO03235	534.908	-0.582386	0.147689	5.06301e-05	0.000351829
2647	KWMTBOMO03236	260.086	-1.046	0.172487	3.03067e-10	1.56467e-08
2648	KWMTBOMO03237	174.136	0.41338	0.231261	0.0552348	0.115856
2649	KWMTBOMO03238	6.38312	-0.00327348	0.511685	0.991503	0.994714
2651	KWMTBOMO03240	43.4465	-0.807308	0.289117	0.00174891	0.00665819
2652	KWMTBOMO03241	4640.34	-0.688173	0.174033	3.97214e-05	0.000285901
2653	KWMTBOMO03243	8262.98	0.163675	0.176984	0.335886	0.47023
2654	KWMTBOMO03244	201.419	0.0610285	0.218118	0.765999	0.842826
2655	KWMTBOMO03245	1449.77	0.000466982	0.123282	0.99692	0.998076
2656	KWMTBOMO03246	20.7962	0.791562	0.37672	0.00934588	0.0270329
2657	KWMTBOMO03248	900.2	-0.32776	0.24159	0.142904	0.244703
2658	KWMTBOMO03249	5.76344	0.35711	0.532955	0.226228	0.349109
2659	KWMTBOMO03250	33.3715	1.05048	0.357823	0.000398868	0.00192056
2660	KWMTBOMO03251	236.897	-0.250812	0.203509	0.193635	0.309663
2661	KWMTBOMO03252	3758.93	0.212501	0.13883	0.116884	0.208965
2662	KWMTBOMO03253	7.18988	0.0386178	0.496954	0.901857	0.93642
2663	KWMTBOMO03254	11.1595	0.648599	0.472377	0.0418545	0.0928718
2665	KWMTBOMO03256	4.72474	0.454356	0.541785	0.115196	0.206584
2666	KWMTBOMO03257	4.06739	0.302126	0.556297	0.272071	0.402156
2667	KWMTBOMO03258	4.96	0.198238	0.536044	0.498499	0.623804
2668	KWMTBOMO03259	226.547	0.79474	0.184634	6.93931e-06	6.75257e-05
2669	KWMTBOMO03260	137.125	0.282428	0.242909	0.208854	0.328166
2670	KWMTBOMO03261	34.9977	0.307711	0.333912	0.280056	0.410433
2671	KWMTBOMO03262	8.62876	0.0666524	0.466488	0.834691	0.891379
2672	KWMTBOMO03263	175.283	-0.377316	0.223825	0.071958	0.142977
2673	KWMTBOMO03264	1545.07	-0.345373	0.137782	0.0102626	0.0293178
2674	KWMTBOMO03265	13.5695	0.655261	0.429063	0.0395731	0.0885938
2676	KWMTBOMO03267	173.31	0.776529	0.278012	0.00192881	0.00722176
2677	KWMTBOMO03268	31.821	-0.366215	0.314396	0.181128	0.293347
2678	KWMTBOMO03269	42.7404	0.29944	0.337143	0.296072	0.427834
2679	KWMTBOMO03270	218.976	0.676039	0.171097	4.1235e-05	0.000295449
2680	KWMTBOMO03271	763.403	0.576666	0.134939	1.23221e-05	0.000109893
2681	KWMTBOMO03274	14.7721	-0.383863	0.446065	0.230132	0.353608
2682	KWMTBOMO03275	138.994	-0.787149	0.257327	0.000835157	0.00358202
2688	KWMTBOMO03281	4.20301	-0.262329	0.551932	0.347846	0.48218
2689	KWMTBOMO03282	6.39408	-0.459615	0.524793	0.126017	0.221907
2690	KWMTBOMO03283	36.1158	-0.159642	0.300894	0.547751	0.666421
2691	KWMTBOMO03284	62.5795	-0.301689	0.257174	0.200171	0.317764
2692	KWMTBOMO03285	18.6762	-0.520315	0.394797	0.0940418	0.17673
2695	KWMTBOMO03288	4.06681	-0.372809	0.534529	0.204755	0.323438
2700	KWMTBOMO03296	5.43155	-0.077473	0.513892	0.800333	0.867414
2701	KWMTBOMO03297	3669.48	0.204639	0.138741	0.130814	0.228464
2702	KWMTBOMO03298	27.6262	1.40085	0.381548	4.80974e-06	4.96632e-05
2704	KWMTBOMO03301	1197.42	-0.371573	0.142117	0.00732913	0.0221444
2705	KWMTBOMO03302	1444.4	0.382363	0.127805	0.00226368	0.00826576
2706	KWMTBOMO03303	18.024	-0.240725	0.391242	0.436887	0.568149
2708	KWMTBOMO03306	813.777	-0.512502	0.146839	0.000335937	0.00167842
2709	KWMTBOMO03307	204.53	0.534915	0.25798	0.0234709	0.0581174
2710	KWMTBOMO03308	380.311	-0.65312	0.169272	6.31076e-05	0.000416224
2711	KWMTBOMO03309	10.1627	0.176962	0.451397	0.580267	0.69338
2712	KWMTBOMO03310	12.8566	0.322037	0.438013	0.313286	0.446323
2713	KWMTBOMO03311	5758.19	-0.0444003	0.103111	0.662616	0.760678
2714	KWMTBOMO03312	1693.77	-0.0225692	0.185511	0.898848	0.934653
2715	KWMTBOMO03313	103.29	0.261134	0.229415	0.222736	0.344693
2716	KWMTBOMO03314	62292.3	-0.660724	0.148351	4.68382e-06	4.84168e-05
2718	KWMTBOMO03316	977.908	0.85324	0.141139	5.72028e-10	2.58339e-08
2719	KWMTBOMO03317	78105.3	-0.378707	0.167449	0.019117	0.0489406
2721	KWMTBOMO03319	125.087	0.491898	0.243629	0.0290051	0.06899
2722	KWMTBOMO03320	4.78417	-0.075273	0.532009	0.799101	0.866617
2724	KWMTBOMO03324	35.0699	-0.196271	0.615886	0.241404	0.367892
2727	KWMTBOMO03328	11.436	-0.504011	0.454822	0.115243	0.206628
2728	KWMTBOMO03329	9.68883	-0.186674	0.489595	0.553859	0.671115
2730	KWMTBOMO03333	6.55311	0.504195	0.545329	0.0773549	0.15169
2733	KWMTBOMO03337	853.321	0.520029	0.171045	0.0016046	0.00617968
2734	KWMTBOMO03338	835.476	0.395652	0.158179	0.00984065	0.0282949
2736	KWMTBOMO03340	24.5146	1.09707	0.373398	0.000297432	0.00150876
2737	KWMTBOMO03344	329.118	-0.516979	0.157205	0.000692598	0.00306491
2738	KWMTBOMO03345	620.767	0.517118	0.192146	0.00478107	0.0154595
2739	KWMTBOMO03346	16.3335	0.31862	0.431558	0.317421	0.450694
2740	KWMTBOMO03347	63.7366	0.167209	0.256947	0.477379	0.605337
2741	KWMTBOMO03348	846.438	-0.395072	0.150913	0.00706371	0.021438
2742	KWMTBOMO03349	2039.58	0.142223	0.23366	0.513238	0.636955
2743	KWMTBOMO03350	41.3587	0.159821	0.294686	0.54123	0.660059
2744	KWMTBOMO03351	1275.06	-0.663014	0.134232	4.38001e-07	6.6727e-06
2745	KWMTBOMO03352	194.681	0.0579212	0.217332	0.776912	0.850895
2747	KWMTBOMO03354	9.82733	0.000742045	0.458792	0.998149	0.998685
2759	KWMTBOMO03382	7.67877	-0.777125	0.546914	0.00622598	0.0193053
2761	KWMTBOMO03385	65.461	0.828167	0.272291	0.000777191	0.00338446
2762	KWMTBOMO03387	4.01943	-0.523664	0.551499	0.061316	0.126068
2765	KWMTBOMO03391	41.9569	0.125982	0.317982	0.648014	0.749284
2770	KWMTBOMO03397	280.179	-0.489033	0.154571	0.00111288	0.00455794
2772	KWMTBOMO03399	114.189	-0.698538	0.21072	0.000446863	0.00211281
2773	KWMTBOMO03400	34.9697	0.0409382	0.315562	0.881462	0.922043
2774	KWMTBOMO03401	22030.3	-0.0407067	0.11609	0.72142	0.808533
2775	KWMTBOMO03402	94.9656	0.201549	0.225884	0.340268	0.474545
2776	KWMTBOMO03403	33.0349	-0.307503	0.318476	0.265648	0.395493
2777	KWMTBOMO03404	39.1764	-0.0943936	0.330046	0.738524	0.822027
2778	KWMTBOMO03405	1128.49	-0.0797504	0.160121	0.606956	0.716065
2779	KWMTBOMO03406	434.476	-0.222616	0.163519	0.159089	0.266093
2782	KWMTBOMO03412	2110.94	-0.588245	0.123703	1.25527e-06	1.62694e-05
2783	KWMTBOMO03413	105.22	-0.0444808	0.20506	0.818879	0.880158
2785	KWMTBOMO03415	86.9599	0.534321	0.230623	0.0130022	0.0357378
2790	KWMTBOMO03423	5.86176	0.150628	0.513851	0.622929	0.729905
2791	KWMTBOMO03424	6.61124	0.130268	0.489795	0.679475	0.773952
2795	KWMTBOMO03428	104.666	0.442014	0.213909	0.0283476	0.0677383
2796	KWMTBOMO03429	24.7984	0.00645343	0.350027	0.98243	0.987745
2797	KWMTBOMO03430	35406.2	-0.21054	0.14617	0.139013	0.239541
2798	KWMTBOMO03431	2311.19	-0.232679	0.134783	0.0774086	0.15172
2799	KWMTBOMO03432	170.618	0.044154	0.231682	0.838006	0.893596
2800	KWMTBOMO03433	10.6098	0.226809	0.463632	0.477937	0.6056
2803	KWMTBOMO03436	10147.8	-0.611881	0.218978	0.00294209	0.0102785
2804	KWMTBOMO03437	93.069	0.494959	0.287605	0.0540515	0.113952
2805	KWMTBOMO03438	407.544	-0.0258663	0.177892	0.879684	0.920511
2806	KWMTBOMO03439	116.334	1.10147	0.242281	9.0258e-07	1.24293e-05
2807	KWMTBOMO03440	263.384	0.854002	0.191031	2.81318e-06	3.165e-05
2809	KWMTBOMO03442	430.711	0.329385	0.178876	0.0551315	0.115704
2810	KWMTBOMO03443	23742.1	-0.247685	0.135434	0.0613179	0.126068
2811	KWMTBOMO03444	939.721	-1.39108	0.29399	9.98662e-08	1.92543e-06
2812	KWMTBOMO03445	13667.1	-0.584227	0.149457	5.8162e-05	0.000392805
2813	KWMTBOMO03446	2971.82	-0.171375	0.19763	0.361926	0.496367
2814	KWMTBOMO03447	2792.81	0.123885	0.154538	0.408754	0.542687
2815	KWMTBOMO03448	40.626	-0.672762	0.387603	0.0291703	0.0693299
2816	KWMTBOMO03449	184.806	1.49617	0.259756	2.93309e-10	1.53131e-08
2817	KWMTBOMO03450	478.197	1.10278	0.206316	1.63744e-08	4.32293e-07
2819	KWMTBOMO03452	85.1093	-0.567002	0.247121	0.0128711	0.0354612
2820	KWMTBOMO03453	200.527	0.774229	0.191028	2.1712e-05	0.000172748
2825	KWMTBOMO03462	39.4166	-0.899667	0.343403	0.00190555	0.00714906
2826	KWMTBOMO03463	118.36	0.191912	0.238211	0.385394	0.520085
2827	KWMTBOMO03464	3.93209	-0.312286	0.574341	0.217874	0.339203
2829	KWMTBOMO03466	3.73889	-0.0709586	0.552235	0.799342	0.866777
2832	KWMTBOMO03469	211.324	-1.22229	0.174024	2.90529e-13	4.99979e-11
2833	KWMTBOMO03470	45.4864	0.220165	0.307662	0.414455	0.547481
2834	KWMTBOMO03471	544.209	-0.699953	0.138377	2.20862e-07	3.78685e-06
2836	KWMTBOMO03473	1950.35	-0.200321	0.168174	0.217003	0.33796
2837	KWMTBOMO03474	114.287	-0.510826	0.226305	0.0158159	0.0419097
2838	KWMTBOMO03475	945.424	-0.849182	0.149385	5.03573e-09	1.60264e-07
2839	KWMTBOMO03476	77.6783	-1.03511	0.270058	2.36096e-05	0.000185936
2840	KWMTBOMO03477	7.65296	0.0272258	0.501707	0.930354	0.954596
2845	KWMTBOMO03484	6.78525	-0.256461	0.489707	0.416002	0.548901
2846	KWMTBOMO03485	23.7532	-0.0984683	0.345894	0.735103	0.819102
2848	KWMTBOMO03487	8.2828	0.420009	0.495773	0.180387	0.292657
2851	KWMTBOMO03491	35.6057	-0.00859631	0.318657	0.975185	0.984294
2853	KWMTBOMO03493	25.4595	-0.64554	0.339259	0.0248332	0.0609226
2854	KWMTBOMO03494	32.2015	-1.22754	0.347994	2.63363e-05	0.000203782
2855	KWMTBOMO03495	22.9352	-0.358017	0.352339	0.223546	0.345601
2856	KWMTBOMO03496	120.819	-0.98984	0.222326	2.05571e-06	2.45865e-05
2857	KWMTBOMO03497	2862.24	-0.333153	0.170587	0.0427357	0.0943541
2859	KWMTBOMO03500	6.84593	-0.288892	0.491948	0.358607	0.493052
2860	KWMTBOMO03501	40.2446	-0.534798	0.306092	0.0466516	0.100939
2864	KWMTBOMO03506	8.7574	-0.207074	0.493295	0.509996	0.633863
2866	KWMTBOMO03509	711.487	0.108456	0.132366	0.402328	0.536188
2867	KWMTBOMO03510	5.37429	-0.21282	0.510754	0.48929	0.61587
2870	KWMTBOMO03513	592.33	0.182288	0.196795	0.330333	0.464274
2872	KWMTBOMO03518	77.1603	-0.772254	0.266727	0.00144719	0.00563414
2873	KWMTBOMO03519	120.049	0.220902	0.223624	0.291758	0.423377
2874	KWMTBOMO03520	25.9282	-0.420904	0.373846	0.165409	0.27449
2875	KWMTBOMO03521	128.455	0.566746	0.2121	0.00462434	0.0150364
2876	KWMTBOMO03522	213.936	0.484385	0.181943	0.00548874	0.0173788
2878	KWMTBOMO03526	64.6058	-0.186132	0.550997	0.506707	0.630799
2879	KWMTBOMO03531	36.8054	-0.494405	0.322414	0.0758753	0.149419
2880	KWMTBOMO03532	11.4587	-0.31191	0.426978	0.32678	0.460745
2889	KWMTBOMO03544	44.8968	-0.893853	0.288614	0.000520685	0.00241213
2890	KWMTBOMO03545	741.1	0.364962	0.180211	0.0348077	0.0797415
2894	KWMTBOMO03550	44.3631	0.448936	0.310005	0.0978653	0.182403
2895	KWMTBOMO03551	194.658	-0.279455	0.179205	0.104293	0.19154
2900	KWMTBOMO03557	12.627	-0.375324	0.412968	0.234196	0.35914
2902	KWMTBOMO03559	620.836	-0.35544	0.173197	0.0330258	0.076648
2903	KWMTBOMO03560	10.3637	-0.0185061	0.463698	0.953827	0.970219
2909	KWMTBOMO03566	54.5684	0.388977	0.265319	0.107175	0.195711
2910	KWMTBOMO03567	440.275	-0.653884	0.160646	2.61148e-05	0.000202496
2916	KWMTBOMO03575	824.678	-0.968535	0.182937	3.29777e-08	7.86976e-07
2917	KWMTBOMO03576	19.2608	-0.39516	0.407482	0.208547	0.327868
2918	KWMTBOMO03577	6.68989	-0.153297	0.489167	0.62699	0.73337
2923	KWMTBOMO03585	5374.68	-0.257851	0.135154	0.0509559	0.108683
2924	KWMTBOMO03586	3.71263	-0.495553	0.545467	0.0824407	0.159457
2926	KWMTBOMO03588	19.964	0.852439	0.396106	0.00614754	0.0191033
2927	KWMTBOMO03589	6.52356	0.656614	0.536231	0.0248993	0.0610042
2929	KWMTBOMO03591	4.25171	0.228093	0.532771	0.439761	0.571167
2930	KWMTBOMO03592	4.60954	-0.164863	0.532373	0.576911	0.690792
2931	KWMTBOMO03593	193.621	0.908077	0.234815	3.22325e-05	0.000241952
2932	KWMTBOMO03594	4.75548	0.304569	0.526733	0.308726	0.441383
2936	KWMTBOMO03598	914.871	-0.757748	0.136003	1.18559e-08	3.30861e-07
2937	KWMTBOMO03600	9951.4	-0.294876	0.135194	0.0256494	0.0623814
2938	KWMTBOMO03601	32439.4	-0.249598	0.136342	0.060974	0.125583
2939	KWMTBOMO03602	78.692	-0.438813	0.22978	0.0407441	0.0908434
2941	KWMTBOMO03604	8.15114	0.526571	0.490761	0.0946136	0.177553
2943	KWMTBOMO03606	674.83	0.796626	0.150949	5.61532e-08	1.21639e-06
2944	KWMTBOMO03607	664.836	0.286782	0.156308	0.0584897	0.121273
2946	KWMTBOMO03609	23.8323	0.940153	0.377013	0.00202929	0.00754327
2947	KWMTBOMO03610	324.837	-0.46653	0.172501	0.00497821	0.0159967
2950	KWMTBOMO03613	301.066	1.15786	0.248063	4.11886e-07	6.30586e-06
2951	KWMTBOMO03614	775.357	0.399258	0.148211	0.0056207	0.0177362
2952	KWMTBOMO03615	472.933	-0.364547	0.160568	0.0190082	0.0487426
2953	KWMTBOMO03616	49.9343	-0.286407	0.265557	0.235874	0.361176
2955	KWMTBOMO03618	152.992	0.372229	0.215179	0.0662424	0.13397
2956	KWMTBOMO03619	45.285	-0.0793085	0.333595	0.780573	0.853296
2957	KWMTBOMO03620	19.779	0.438286	0.390589	0.156638	0.263035
2958	KWMTBOMO03621	6.83681	-0.299317	0.516934	0.326086	0.460045
2959	KWMTBOMO03622	48.8916	-0.181549	0.282485	0.473853	0.601738
2960	KWMTBOMO03623	339.712	-0.875064	0.154165	4.96448e-09	1.58539e-07
2961	KWMTBOMO03624	154.974	0.43467	0.231782	0.0442302	0.0968729
2962	KWMTBOMO03625	185.109	-1.16297	0.188337	1.04005e-10	6.75888e-09
2963	KWMTBOMO03626	4092.76	0.468631	0.110604	1.69475e-05	0.000141886
[truncated: 7,294 more rows]
