# Supplementary material for: Integrated Genomic Analysis Reveals the Impact of Avermectin on Chromatin Structure and Gene Expression Regulation in Bombyx mori
Source: Insects. 2025 Mar 12;16(3):298. doi: 10.3390/insects16030298 (PMC11943398; doi:10.3390/insects16030298)
Supplement: Supplementary file 1 [file insects-16-00298-s001.zip › Table S3.xlsx]

## Sheet: Ava_vs_DZ_1kb_SELFISH
CHR1	LOC1_start	LOC1_end	CHR2	LOC2_start	LOC2_end	Q_VAL	LOG_FOLD_CHANGE
2	42000	43000	2	48000	49000	0.000291832	-0.135392
2	42000	43000	2	49000	50000	0.00514352	-0.116783
2	43000	44000	2	47000	48000	0.0431372	-0.0916394
2	43000	44000	2	48000	49000	0.00781995	-0.333696
2	43000	44000	2	49000	50000	0.0232084	-0.461461
2	44000	45000	2	48000	49000	0.0324487	-0.0019321
2	44000	45000	2	49000	50000	0.040628	-0.492201
2	136000	137000	2	143000	144000	0.0441715	-0.204171
2	137000	138000	2	144000	145000	0.00311708	-0.164504
2	209000	210000	2	214000	215000	0.0192704	-0.134853
2	370000	371000	2	373000	374000	0.0459699	-0.164757
2	508000	509000	2	512000	513000	0.0176163	-0.232363
2	509000	510000	2	511000	512000	0.0358791	-1.6075
2	509000	510000	2	512000	513000	0.000860896	-0.308391
2	509000	510000	2	513000	514000	0.0243403	-0.179385
2	606000	607000	2	618000	619000	0.0225306	-1.75347
2	607000	608000	2	617000	618000	0.000933696	0.516021
2	609000	610000	2	617000	618000	0.0161068	0.424144
2	766000	767000	2	770000	771000	0.0137155	-0.215589
2	766000	767000	2	771000	772000	0.00295276	-0.277868
2	848000	849000	2	854000	855000	0.0254234	-0.1192
2	1160000	1161000	2	1164000	1165000	0.020323	-0.09782
2	1893000	1894000	2	1900000	1901000	0.00776395	-1.0114
2	2288000	2289000	2	2292000	2293000	0.00948138	-0.533816
2	2289000	2290000	2	2292000	2293000	0.00840422	-0.168138
2	2289000	2290000	2	2293000	2294000	0.00633066	-0.0554156
2	2385000	2386000	2	2389000	2390000	0.0279113	-0.0816298
2	2385000	2386000	2	2390000	2391000	0.045078	-0.156928
2	2441000	2442000	2	2444000	2445000	0.0419445	-0.642564
2	2442000	2443000	2	2447000	2448000	0.0337004	-0.0734912
2	2442000	2443000	2	2448000	2449000	0.0135482	-0.110437
2	2443000	2444000	2	2448000	2449000	0.0436741	-0.144546
2	2445000	2446000	2	2451000	2452000	0.01371	0.0887458
2	2585000	2586000	2	2589000	2590000	0.010705	-0.156997
2	2585000	2586000	2	2590000	2591000	0.0013274	-0.0426159
2	2586000	2587000	2	2589000	2590000	0.00414259	-0.0758273
2	2586000	2587000	2	2590000	2591000	9.41009e-05	-0.056057
2	2587000	2588000	2	2590000	2591000	0.00110707	-0.275319
2	2870000	2871000	2	2875000	2876000	0.00697957	-0.146539
2	2949000	2950000	2	2952000	2953000	0.0325686	0.288795
2	2949000	2950000	2	2953000	2954000	0.016576	-0.103325
2	2950000	2951000	2	2953000	2954000	0.0135482	-0.364685
2	3057000	3058000	2	3062000	3063000	0.0420003	0.882649
2	3058000	3059000	2	3062000	3063000	0.0135595	0.194919
2	3312000	3313000	2	3315000	3316000	0.0121753	0.906821
2	3529000	3530000	2	3532000	3533000	0.0148452	-0.0256895
2	3613000	3614000	2	3617000	3618000	0.000650075	-0.20526
2	3616000	3617000	2	3619000	3620000	0.016141	-0.128997
2	3770000	3771000	2	3773000	3774000	0.027923	-0.693606
2	3991000	3992000	2	3996000	3997000	0.0243747	-0.708806
2	4531000	4532000	2	4534000	4535000	0.023051	-0.153923
2	4917000	4918000	2	4921000	4922000	0.0361688	0.252228
2	5415000	5416000	2	5418000	5419000	0.000117952	-0.581196
2	5416000	5417000	2	5418000	5419000	2.49137e-05	-0.169122
2	5416000	5417000	2	5419000	5420000	1.48241e-11	-0.592814
2	5416000	5417000	2	5420000	5421000	2.34523e-07	-0.11891
2	5417000	5418000	2	5418000	5419000	0.00513554	-0.145356
2	5417000	5418000	2	5419000	5420000	0.000182357	-0.141205
2	5417000	5418000	2	5420000	5421000	0.000818793	-0.0973926
2	5821000	5822000	2	5825000	5826000	0.00133816	-0.208955
2	5822000	5823000	2	5826000	5827000	0.0202558	-0.161423
2	5947000	5948000	2	5951000	5952000	0.0485939	-0.168188
2	5953000	5954000	2	5960000	5961000	0.00489346	-1.34775
2	5953000	5954000	2	5961000	5962000	0.00275841	-1.11102
2	5953000	5954000	2	5962000	5963000	0.0282277	-1.22739
2	5954000	5955000	2	5961000	5962000	0.0187638	-0.702811
2	5954000	5955000	2	5962000	5963000	0.0174745	-0.631255
2	5957000	5958000	2	5965000	5966000	0.0248015	-0.689203
2	5958000	5959000	2	5965000	5966000	0.0159166	0.0482605
2	5958000	5959000	2	5966000	5967000	0.00656977	-0.159954
2	5959000	5960000	2	5966000	5967000	0.0308617	-0.199692
2	6510000	6511000	2	6515000	6516000	0.0326079	-0.836242
2	6848000	6849000	2	6852000	6853000	0.0232796	0.36006
2	6848000	6849000	2	6853000	6854000	0.000366277	-0.166996
2	6848000	6849000	2	6854000	6855000	0.000704095	0.328559
2	6849000	6850000	2	6853000	6854000	0.00570416	-0.177936
2	6849000	6850000	2	6854000	6855000	0.0145124	-0.221603
2	6854000	6855000	2	6858000	6859000	0.0460935	-0.122504
2	6875000	6876000	2	6880000	6881000	0.0338491	-0.0525718
2	6876000	6877000	2	6879000	6880000	0.0442162	-0.675186
2	6876000	6877000	2	6880000	6881000	0.00955837	-0.233386
2	7121000	7122000	2	7124000	7125000	0.00623275	-0.191755
2	7121000	7122000	2	7126000	7127000	3.19827e-05	-0.974243
2	7122000	7123000	2	7124000	7125000	0.0182103	-0.24954
2	7125000	7126000	2	7131000	7132000	0.0209234	-0.170748
2	7559000	7560000	2	7562000	7563000	0.0195428	-0.66157
2	7880000	7881000	2	7884000	7885000	0.00541313	-0.153489
2	7880000	7881000	2	7886000	7887000	0.000448009	-0.169248
2	7881000	7882000	2	7884000	7885000	0.00299353	-0.162241
2	7881000	7882000	2	7885000	7886000	0.000137553	-0.555052
2	7881000	7882000	2	7886000	7887000	3.20317e-05	-0.330122
2	7882000	7883000	2	7884000	7885000	0.00981021	-0.353867
2	7882000	7883000	2	7885000	7886000	0.000912816	-0.288294
2	7882000	7883000	2	7886000	7887000	0.000180864	0.240604
2	7882000	7883000	2	7887000	7888000	0.000156782	-0.141882
2	7883000	7884000	2	7885000	7886000	0.017785	-0.266397
2	7883000	7884000	2	7886000	7887000	0.012173	-0.168264
2	7883000	7884000	2	7887000	7888000	0.0114764	-1.23687
2	7884000	7885000	2	7890000	7891000	0.0254163	-0.185556
2	8017000	8018000	2	8023000	8024000	0.00378163	-0.289614
2	8040000	8041000	2	8048000	8049000	0.0279547	-0.223246
2	8352000	8353000	2	8359000	8360000	0.0188232	-0.196851
2	8354000	8355000	2	8359000	8360000	0.0123777	0.406445
2	8355000	8356000	2	8359000	8360000	0.0379965	0.535181
2	8355000	8356000	2	8360000	8361000	0.0309601	-0.190831
4	38000	39000	4	45000	46000	0.0480341	-0.226982
4	39000	40000	4	45000	46000	0.0330653	-0.395982
4	39000	40000	4	46000	47000	0.00227361	-0.867615
4	40000	41000	4	45000	46000	0.0452163	0.190674
4	40000	41000	4	46000	47000	0.0028556	-0.131614
4	40000	41000	4	47000	48000	0.000329752	0.777829
4	41000	42000	4	46000	47000	0.0141863	1.61578
4	41000	42000	4	47000	48000	0.00262594	-0.724877
4	42000	43000	4	47000	48000	0.0462887	-0.641067
4	105000	106000	4	109000	110000	0.0117516	-0.308119
4	106000	107000	4	110000	111000	0.0234745	-1.28959
4	271000	272000	4	276000	277000	0.0340914	-0.116396
4	289000	290000	4	292000	293000	0.0246801	-0.153251
4	289000	290000	4	293000	294000	0.0482871	-0.150989
4	338000	339000	4	349000	350000	0.0353088	-0.118307
4	338000	339000	4	350000	351000	0.0188339	-0.226982
4	339000	340000	4	349000	350000	0.0441355	-0.131614
4	339000	340000	4	350000	351000	0.00968267	0.194422
4	340000	341000	4	350000	351000	0.0164743	-0.12685
4	428000	429000	4	432000	433000	0.0346048	-0.730127
4	491000	492000	4	500000	501000	0.0151551	-1.11182
4	500000	501000	4	506000	507000	0.0120925	-0.870954
4	501000	502000	4	506000	507000	0.00303636	0.659816
4	540000	541000	4	552000	553000	0.043811	0.335248
4	573000	574000	4	576000	577000	0.00638308	-0.191885
4	573000	574000	4	577000	578000	0.000262042	0.777829
4	575000	576000	4	576000	577000	0.0172884	-0.12685
4	575000	576000	4	578000	579000	9.56686e-05	-1.12603
4	575000	576000	4	579000	580000	4.32659e-05	-1.26179
4	576000	577000	4	577000	578000	0.0269206	-1.36369
4	576000	577000	4	579000	580000	0.0198016	-0.782515
4	580000	581000	4	587000	588000	0.0306474	-0.215801
4	580000	581000	4	588000	589000	0.0201654	-0.0512531
4	581000	582000	4	586000	587000	0.0244353	-1.13558
4	581000	582000	4	588000	589000	0.0013663	1.61578
4	582000	583000	4	586000	587000	0.0166665	-1.26179
4	582000	583000	4	588000	589000	0.00075791	1.35455
4	583000	584000	4	586000	587000	0.0435806	-0.609346
4	583000	584000	4	588000	589000	0.00434377	-0.0177784
4	583000	584000	4	589000	590000	0.00462492	-0.213102
4	583000	584000	4	590000	591000	0.00417032	-0.0957917
4	584000	585000	4	588000	589000	0.0440755	-0.730127
4	647000	648000	4	652000	653000	0.00654951	-0.609346
4	647000	648000	4	653000	654000	0.0036987	-0.176889
4	648000	649000	4	652000	653000	0.00497338	-0.904228
4	648000	649000	4	654000	655000	0.0149305	-0.230484
4	649000	650000	4	653000	654000	0.0342161	-1.12776
4	656000	657000	4	660000	661000	0.0356145	-0.184744
4	656000	657000	4	661000	662000	0.0354118	-0.231602
4	670000	671000	4	675000	676000	0.00759201	-0.203091
4	671000	672000	4	675000	676000	0.0125577	-1.36369
4	736000	737000	4	740000	741000	0.03594	-0.0177784
4	739000	740000	4	742000	743000	0.0359884	-0.176889
4	739000	740000	4	744000	745000	0.00329409	-1.42282
4	752000	753000	4	759000	760000	0.0301048	0.427054
4	799000	800000	4	805000	806000	0.000433787	-0.594715
4	801000	802000	4	804000	805000	0.0238007	0.0802421
4	820000	821000	4	827000	828000	0.0447124	-0.904228
4	826000	827000	4	834000	835000	0.00128947	0.427054
4	827000	828000	4	834000	835000	0.0177082	0.283256
4	852000	853000	4	857000	858000	0.0170157	0.225453
4	853000	854000	4	857000	858000	0.0441423	-0.138635
4	870000	871000	4	874000	875000	0.0382814	-0.21468
4	871000	872000	4	874000	875000	0.0450722	-0.166348
4	980000	981000	4	993000	994000	0.0398204	-0.164366
4	981000	982000	4	989000	990000	0.000152851	-0.2184
4	981000	982000	4	990000	991000	0.00998072	-1.39624
4	981000	982000	4	994000	995000	0.0325695	0.603854
4	982000	983000	4	990000	991000	0.0318067	-0.101574
4	987000	988000	4	993000	994000	0.0321325	0.54935
4	987000	988000	4	994000	995000	0.016989	-0.094914
4	988000	989000	4	993000	994000	0.0153011	-0.100662
4	989000	990000	4	993000	994000	0.0185991	-0.176863
4	989000	990000	4	995000	996000	0.000125664	-0.605292
4	990000	991000	4	993000	994000	0.0456198	-0.564212
4	990000	991000	4	995000	996000	0.00541514	-0.404405
4	1049000	1050000	4	1053000	1054000	0.0462569	-0.699419
4	1059000	1060000	4	1064000	1065000	0.0174544	0.719465
4	1061000	1062000	4	1065000	1066000	0.0405859	-1.31508
4	1065000	1066000	4	1070000	1071000	0.0283745	-1.17386
4	1066000	1067000	4	1070000	1071000	0.000860499	-0.150022
4	1067000	1068000	4	1070000	1071000	0.00195951	-0.0566291
4	1068000	1069000	4	1070000	1071000	0.043237	-0.505065
4	1156000	1157000	4	1160000	1161000	0.0236142	-0.568481
4	1231000	1232000	4	1239000	1240000	0.0401331	-0.104853
4	1231000	1232000	4	1240000	1241000	0.00576084	-0.181272
4	1232000	1233000	4	1240000	1241000	0.0104857	0.00255594
4	1232000	1233000	4	1241000	1242000	0.00170287	-0.196609
4	1232000	1233000	4	1242000	1243000	0.00102124	-0.0727929
4	1233000	1234000	4	1240000	1241000	0.041222	-0.902037
4	1234000	1235000	4	1242000	1243000	0.00557711	-0.614148
4	1241000	1242000	4	1250000	1251000	0.0330939	-0.380131
4	1261000	1262000	4	1266000	1267000	0.00909378	-0.192365
4	1458000	1459000	4	1465000	1466000	0.0142214	-0.114964
4	1472000	1473000	4	1475000	1476000	0.00227211	-0.150736
4	1505000	1506000	4	1509000	1510000	0.0265967	-0.734937
4	1505000	1506000	4	1510000	1511000	0.0314434	-0.205597
4	1507000	1508000	4	1512000	1513000	0.00161011	-0.206529
4	1507000	1508000	4	1513000	1514000	0.000177672	-0.199547
4	1508000	1509000	4	1512000	1513000	8.91895e-05	-0.156531
4	1508000	1509000	4	1513000	1514000	4.65824e-06	-0.217648
4	1509000	1510000	4	1512000	1513000	0.024857	-0.23398
4	1509000	1510000	4	1513000	1514000	0.0125861	-0.194737
4	1605000	1606000	4	1608000	1609000	0.00332144	-0.289504
4	1668000	1669000	4	1674000	1675000	0.00286453	-0.249046
4	1669000	1670000	4	1674000	1675000	0.0223778	-0.182412
4	1676000	1677000	4	1685000	1686000	0.0136185	-0.221348
4	1677000	1678000	4	1685000	1686000	0.0390554	-0.343957
4	1677000	1678000	4	1686000	1687000	0.0146999	-0.533594
4	1677000	1678000	4	1689000	1690000	0.00238077	-0.136229
4	1678000	1679000	4	1687000	1688000	0.00952589	-0.974585
4	1678000	1679000	4	1688000	1689000	0.00164071	-1.56554
4	1679000	1680000	4	1688000	1689000	0.0119964	-0.328572
4	1679000	1680000	4	1689000	1690000	0.00676279	0.206213
4	1692000	1693000	4	1698000	1699000	0.0440324	-0.849825
4	1692000	1693000	4	1699000	1700000	0.016848	-0.538448
4	1693000	1694000	4	1698000	1699000	0.026131	-0.787976
4	1694000	1695000	4	1698000	1699000	0.0467087	-0.112326
4	1695000	1696000	4	1700000	1701000	0.00216485	0.146231
4	1793000	1794000	4	1798000	1799000	0.00922091	-0.161348
4	1793000	1794000	4	1799000	1800000	0.00355044	-0.100919
4	1793000	1794000	4	1800000	1801000	0.0265045	-0.706843
4	1794000	1795000	4	1798000	1799000	0.00975106	-0.149498
4	1794000	1795000	4	1799000	1800000	0.00565089	-0.994521
4	1794000	1795000	4	1800000	1801000	0.0477116	0.285189
4	1798000	1799000	4	1807000	1808000	0.036963	-0.110596
4	1803000	1804000	4	1808000	1809000	0.0243986	-0.713511
4	1803000	1804000	4	1809000	1810000	0.0036549	-0.0867444
4	1803000	1804000	4	1810000	1811000	0.0305662	-0.276015
4	1804000	1805000	4	1810000	1811000	0.0309475	-0.100872
4	1808000	1809000	4	1819000	1820000	0.0344764	-0.292211
4	1809000	1810000	4	1819000	1820000	0.0258945	0.92734
4	1828000	1829000	4	1833000	1834000	0.0243864	-1.8193
4	1858000	1859000	4	1869000	1870000	0.00853075	-0.53047
4	1859000	1860000	4	1865000	1866000	0.0377342	-0.559815
4	1859000	1860000	4	1866000	1867000	0.000654109	-0.656897
4	1902000	1903000	4	1913000	1914000	0.042684	0.928358
4	1902000	1903000	4	1915000	1916000	0.0060622	0.390349
4	1903000	1904000	4	1913000	1914000	0.0306562	-0.939338
4	1903000	1904000	4	1914000	1915000	0.000501754	-0.908153
4	1903000	1904000	4	1915000	1916000	0.0369813	-0.168618
4	1904000	1905000	4	1912000	1913000	0.040543	-1.54238
4	1904000	1905000	4	1913000	1914000	0.0415029	-0.11071
4	1905000	1906000	4	1917000	1918000	0.0139464	-0.203457
4	1906000	1907000	4	1917000	1918000	0.00295676	0.188129
4	1907000	1908000	4	1913000	1914000	0.033515	-0.571709
4	1907000	1908000	4	1917000	1918000	0.0310488	-0.217073
4	1907000	1908000	4	1918000	1919000	0.00128708	0.755497
4	1931000	1932000	4	1937000	1938000	0.037237	-0.876118
4	1932000	1933000	4	1936000	1937000	0.0463607	-0.143268
4	1932000	1933000	4	1937000	1938000	0.0331401	-0.255502
4	1938000	1939000	4	1946000	1947000	0.029212	0.303871
4	1938000	1939000	4	1947000	1948000	0.01698	-0.456472
4	1938000	1939000	4	1948000	1949000	0.0398325	0.12355
4	1939000	1940000	4	1945000	1946000	0.0319999	-1.0384
4	1939000	1940000	4	1946000	1947000	0.0071199	-0.220073
4	1939000	1940000	4	1947000	1948000	0.00350087	-0.593773
4	1940000	1941000	4	1947000	1948000	0.00463225	-0.152037
4	1940000	1941000	4	1948000	1949000	0.0256907	-0.166302
4	1941000	1942000	4	1946000	1947000	0.0318905	-0.141284
4	1941000	1942000	4	1947000	1948000	0.0449266	-0.237069
4	1944000	1945000	4	1949000	1950000	0.0182808	-0.178212
4	1944000	1945000	4	1950000	1951000	0.0256737	-0.0919765
4	1945000	1946000	4	1949000	1950000	0.0193858	-0.659449
4	1968000	1969000	4	1971000	1972000	0.0434079	-0.135701
4	1970000	1971000	4	1974000	1975000	0.0113771	0.358069
4	1973000	1974000	4	1984000	1985000	0.012507	0.526975
4	1981000	1982000	4	1986000	1987000	0.0360385	-0.213811
4	2090000	2091000	4	2095000	2096000	0.0260577	0.18108
4	2091000	2092000	4	2095000	2096000	0.0454063	-0.167095
4	2106000	2107000	4	2113000	2114000	0.0478382	-0.228903
4	2106000	2107000	4	2114000	2115000	0.0456753	-0.10108
4	2113000	2114000	4	2119000	2120000	0.00481808	-0.760401
4	2143000	2144000	4	2148000	2149000	0.00676756	-0.197172
4	2144000	2145000	4	2147000	2148000	0.0313483	-0.0765515
4	2217000	2218000	4	2222000	2223000	0.00172742	-0.121394
4	2512000	2513000	4	2519000	2520000	0.0199339	0.888501
4	2512000	2513000	4	2522000	2523000	1.34893e-05	-0.636197
4	2539000	2540000	4	2550000	2551000	0.0206764	-0.106383
4	2542000	2543000	4	2548000	2549000	0.00396472	-0.699695
4	2543000	2544000	4	2547000	2548000	0.00308185	-0.0724592
4	2543000	2544000	4	2548000	2549000	0.000623588	-0.12785
4	2543000	2544000	4	2549000	2550000	0.00227923	0.28492
4	2543000	2544000	4	2550000	2551000	0.044534	-0.149095
4	2544000	2545000	4	2548000	2549000	0.0146223	0.434617
4	2544000	2545000	4	2549000	2550000	0.0131427	-0.113976
4	2749000	2750000	4	2757000	2758000	0.03183	-0.143166
4	2968000	2969000	4	2973000	2974000	0.0370868	-0.118725
4	2997000	2998000	4	3004000	3005000	0.0410672	0.311771
4	2998000	2999000	4	3007000	3008000	0.00354647	-0.108371
4	3000000	3001000	4	3006000	3007000	0.0419878	-0.191011
4	3001000	3002000	4	3005000	3006000	0.0469921	-0.67658
4	3007000	3008000	4	3012000	3013000	0.00329695	-0.14416
4	3036000	3037000	4	3039000	3040000	0.00247066	-0.862648
4	3036000	3037000	4	3040000	3041000	1.61707e-06	-0.195105
4	3037000	3038000	4	3039000	3040000	0.0172165	-0.132336
4	3037000	3038000	4	3040000	3041000	0.000405007	-0.268471
4	3038000	3039000	4	3040000	3041000	0.0423647	-0.129434
4	3071000	3072000	4	3079000	3080000	0.00723279	-0.525846
4	3072000	3073000	4	3079000	3080000	0.0104529	0.0690375
4	3085000	3086000	4	3088000	3089000	0.0426788	-0.0500703
4	3096000	3097000	4	3101000	3102000	0.021568	0.186943
4	3097000	3098000	4	3105000	3106000	0.0011328	-0.136435
4	3098000	3099000	4	3104000	3105000	0.000511369	-1.27294
4	3098000	3099000	4	3105000	3106000	0.0114534	-0.271594
4	3099000	3100000	4	3103000	3104000	0.0404497	0.458898
4	3099000	3100000	4	3104000	3105000	0.0367793	-0.66379
4	3103000	3104000	4	3109000	3110000	0.00683448	-0.17267
4	3326000	3327000	4	3329000	3330000	0.0184198	-0.118515
4	3326000	3327000	4	3330000	3331000	0.000140882	-1.12024
4	3327000	3328000	4	3330000	3331000	0.0253544	-0.670453
4	3327000	3328000	4	3331000	3332000	0.0131255	0.267603
4	3331000	3332000	4	3335000	3336000	0.00533665	-0.182497
4	3332000	3333000	4	3335000	3336000	0.0375928	-0.173902
4	3402000	3403000	4	3405000	3406000	4.87814e-05	-0.756655
4	3402000	3403000	4	3406000	3407000	3.22001e-07	-0.543247
4	3521000	3522000	4	3525000	3526000	0.00796101	-0.118739
4	3522000	3523000	4	3525000	3526000	0.0465762	-0.139941
4	3525000	3526000	4	3530000	3531000	0.0480915	-0.114764
4	3569000	3570000	4	3572000	3573000	0.0452869	-0.130601
4	3569000	3570000	4	3573000	3574000	0.0216541	-0.157664
4	3575000	3576000	4	3580000	3581000	0.0270115	0.44018
4	3593000	3594000	4	3598000	3599000	0.0191105	-0.0831698
4	3594000	3595000	4	3603000	3604000	0.0214789	-0.0964468
4	3598000	3599000	4	3603000	3604000	0.049763	-0.145046
4	3598000	3599000	4	3604000	3605000	0.0285893	-0.136646
4	3599000	3600000	4	3603000	3604000	0.0183805	-0.102511
4	3599000	3600000	4	3604000	3605000	0.00621794	-0.327555
4	3599000	3600000	4	3605000	3606000	0.0108995	-0.20253
4	3600000	3601000	4	3603000	3604000	0.00855703	-0.136722
4	3600000	3601000	4	3604000	3605000	0.000871878	-1.12643
4	3600000	3601000	4	3605000	3606000	1.77861e-06	-0.883739
4	3600000	3601000	4	3606000	3607000	0.00135107	-0.177796
4	3601000	3602000	4	3603000	3604000	0.00811007	-0.329878
4	3601000	3602000	4	3604000	3605000	4.22539e-05	-1.11907
4	3601000	3602000	4	3606000	3607000	1.98572e-05	0.633437
4	3602000	3603000	4	3603000	3604000	0.0183198	-0.330545
4	3602000	3603000	4	3604000	3605000	0.00160356	-0.26985
4	3602000	3603000	4	3605000	3606000	6.83585e-05	-0.291284
4	3602000	3603000	4	3606000	3607000	0.00383126	0.399336
4	3603000	3604000	4	3605000	3606000	0.0225637	-0.93457
4	3637000	3638000	4	3642000	3643000	0.013198	-0.122121
4	3651000	3652000	4	3665000	3666000	0.0444386	-0.605
4	3656000	3657000	4	3666000	3667000	0.047461	-0.121736
4	3661000	3662000	4	3670000	3671000	0.0149306	-0.202928
4	3661000	3662000	4	3673000	3674000	0.0082449	0.517327
4	3661000	3662000	4	3674000	3675000	0.0240666	-0.183765
4	3663000	3664000	4	3673000	3674000	0.0157252	0.990379
4	3663000	3664000	4	3674000	3675000	0.0212743	-0.180043
4	3666000	3667000	4	3670000	3671000	0.0254288	-1.80992
4	3667000	3668000	4	3670000	3671000	0.0321295	-0.259689
4	3667000	3668000	4	3671000	3672000	0.047155	-0.358799
4	3668000	3669000	4	3671000	3672000	0.0473258	-0.686069
4	3668000	3669000	4	3672000	3673000	0.0432679	0.230274
4	3669000	3670000	4	3672000	3673000	0.0309374	-1.55849
4	3669000	3670000	4	3673000	3674000	0.0238905	-0.315311
4	3669000	3670000	4	3674000	3675000	0.0275923	-1.06767
4	3669000	3670000	4	3675000	3676000	0.0408894	-0.317038
4	3670000	3671000	4	3673000	3674000	0.0342683	-0.884162
4	3670000	3671000	4	3674000	3675000	0.0264485	-0.607513
4	3670000	3671000	4	3676000	3677000	0.0483813	-0.197233
4	3671000	3672000	4	3682000	3683000	0.00817744	-0.204972
4	3672000	3673000	4	3682000	3683000	0.000556555	-0.209955
4	3673000	3674000	4	3682000	3683000	0.00106106	-0.693309
4	3673000	3674000	4	3683000	3684000	2.39805e-05	0.00444091
4	3674000	3675000	4	3682000	3683000	0.0162649	-1.52701
4	3733000	3734000	4	3740000	3741000	1.28004e-05	-0.206151
4	3733000	3734000	4	3741000	3742000	0.000244851	-0.0540635
4	3734000	3735000	4	3739000	3740000	2.59533e-05	-0.107444
4	3734000	3735000	4	3740000	3741000	2.42551e-07	-0.777877
4	3734000	3735000	4	3741000	3742000	0.000601876	-0.114808
4	3735000	3736000	4	3738000	3739000	0.0194141	-0.121772
4	3735000	3736000	4	3739000	3740000	2.26932e-05	-0.0760499
4	3735000	3736000	4	3740000	3741000	3.87927e-05	-0.109639
4	3736000	3737000	4	3739000	3740000	0.00882341	-0.129698
4	3736000	3737000	4	3740000	3741000	0.0288131	0.479909
4	3736000	3737000	4	3742000	3743000	0.0124664	0.238969
4	3737000	3738000	4	3742000	3743000	0.0443803	-1.01716
4	3737000	3738000	4	3743000	3744000	0.00635458	-0.612139
4	3767000	3768000	4	3772000	3773000	0.00423617	0.14273
4	3767000	3768000	4	3773000	3774000	0.00588005	0.679968
4	3972000	3973000	4	3978000	3979000	0.011131	-0.0536103
4	4174000	4175000	4	4180000	4181000	0.0245162	-0.190252
4	4275000	4276000	4	4281000	4282000	0.0440122	-0.0966941
4	4278000	4279000	4	4283000	4284000	0.0131089	-1.35049
4	4278000	4279000	4	4284000	4285000	0.0158702	0.448172
4	4279000	4280000	4	4283000	4284000	0.00258608	0.360993
4	4279000	4280000	4	4284000	4285000	0.00463559	-0.218065
4	4282000	4283000	4	4291000	4292000	0.0219949	-1.41938
4	4283000	4284000	4	4291000	4292000	0.00508403	-1.06289
4	4286000	4287000	4	4296000	4297000	0.0452654	-1.18233
4	4287000	4288000	4	4294000	4295000	0.0476797	-0.576726
4	4287000	4288000	4	4296000	4297000	0.0195369	-0.165596
4	4292000	4293000	4	4298000	4299000	0.0100457	-1.17729
4	4293000	4294000	4	4297000	4298000	0.0128249	-0.178847
4	4293000	4294000	4	4298000	4299000	0.000748816	0.271537
4	4293000	4294000	4	4299000	4300000	0.000190765	-1.78022
4	4294000	4295000	4	4297000	4298000	0.00665837	-0.603879
4	4294000	4295000	4	4298000	4299000	0.000191329	-0.419829
4	4295000	4296000	4	4297000	4298000	0.0129526	-1.13982
4	4295000	4296000	4	4298000	4299000	0.000378612	-0.10464
4	4295000	4296000	4	4299000	4300000	2.50862e-05	-0.156061
4	4295000	4296000	4	4300000	4301000	1.75942e-06	-0.172773
4	4295000	4296000	4	4301000	4302000	4.69967e-05	-0.141677
4	4296000	4297000	4	4298000	4299000	0.00401223	-0.103491
4	4296000	4297000	4	4299000	4300000	0.000441795	-0.603943
4	4296000	4297000	4	4300000	4301000	0.000116383	-0.642036
4	4296000	4297000	4	4301000	4302000	0.000495628	-0.0431511
4	4297000	4298000	4	4299000	4300000	0.0138718	-0.63416
4	4297000	4298000	4	4300000	4301000	0.0095855	-0.468476
4	4548000	4549000	4	4552000	4553000	0.00689913	0.848566
4	4549000	4550000	4	4552000	4553000	0.00792497	1.06358
4	4550000	4551000	4	4552000	4553000	0.0226517	-0.428476
4	4550000	4551000	4	4553000	4554000	0.00188527	-0.143568
4	4551000	4552000	4	4553000	4554000	0.016335	-0.194826
4	4551000	4552000	4	4554000	4555000	0.00654516	-0.125997
4	4554000	4555000	4	4557000	4558000	0.0279336	-0.549554
4	4585000	4586000	4	4590000	4591000	0.0361151	-0.1983
4	4595000	4596000	4	4600000	4601000	0.0283819	-0.169011
4	4597000	4598000	4	4601000	4602000	0.0465966	-0.306915
4	4647000	4648000	4	4654000	4655000	0.0403232	0.0853989
4	4648000	4649000	4	4653000	4654000	0.0385089	-0.141964
4	4648000	4649000	4	4654000	4655000	0.00755917	-0.78489
4	4668000	4669000	4	4672000	4673000	0.0439172	-0.212512
4	4674000	4675000	4	4677000	4678000	0.00555519	-0.972549
4	4704000	4705000	4	4708000	4709000	0.00878572	0.338521
4	4807000	4808000	4	4812000	4813000	0.00391017	-0.103171
4	4808000	4809000	4	4812000	4813000	0.00539893	-0.982247
4	5006000	5007000	4	5012000	5013000	0.0279823	-0.755365
4	5052000	5053000	4	5056000	5057000	0.048898	-0.407362
4	5052000	5053000	4	5057000	5058000	0.0255899	-0.147595
4	5053000	5054000	4	5057000	5058000	0.0299979	-0.224374
4	5053000	5054000	4	5059000	5060000	0.0488602	0.214624
4	5054000	5055000	4	5057000	5058000	0.0338594	-0.170582
4	5251000	5252000	4	5257000	5258000	0.0210542	-0.131108
4	5262000	5263000	4	5266000	5267000	0.00831449	-0.0581678
4	5263000	5264000	4	5267000	5268000	0.0236278	-0.118121
4	5263000	5264000	4	5269000	5270000	0.0195716	-0.642993
4	5314000	5315000	4	5318000	5319000	0.0446637	-0.220133
4	5340000	5341000	4	5345000	5346000	0.00735452	-1.6878
4	5341000	5342000	4	5345000	5346000	0.0111106	-1.01486
4	5342000	5343000	4	5346000	5347000	0.00674848	-0.0639261
4	5345000	5346000	4	5355000	5356000	0.039801	-0.0893145
4	5354000	5355000	4	5359000	5360000	0.0490609	-0.395474
4	5354000	5355000	4	5360000	5361000	0.0174817	-0.362022
4	5392000	5393000	4	5398000	5399000	0.0412494	-0.951233
4	5393000	5394000	4	5398000	5399000	0.0134307	-0.238068
4	5393000	5394000	4	5402000	5403000	0.0174354	0.274706
4	5453000	5454000	4	5458000	5459000	0.0474859	-0.220249
4	5492000	5493000	4	5494000	5495000	0.0346299	0.221036
4	5492000	5493000	4	5495000	5496000	0.033972	-0.225805
4	5510000	5511000	4	5515000	5516000	0.0132013	-0.187473
4	5536000	5537000	4	5539000	5540000	0.0175565	0.148012
4	5537000	5538000	4	5539000	5540000	0.0451996	-0.163147
4	5537000	5538000	4	5540000	5541000	0.00200666	-0.170535
4	5634000	5635000	4	5641000	5642000	0.0386576	-0.191815
4	5634000	5635000	4	5642000	5643000	0.0415599	0.205066
4	5635000	5636000	4	5641000	5642000	0.0205349	-0.382085
4	5635000	5636000	4	5642000	5643000	0.0249292	-0.200756
4	5636000	5637000	4	5640000	5641000	0.0303193	0.295048
4	5636000	5637000	4	5642000	5643000	0.0302013	-0.162315
4	5637000	5638000	4	5641000	5642000	0.00880361	-0.118232
4	5639000	5640000	4	5646000	5647000	0.00701227	-0.19783
4	5639000	5640000	4	5647000	5648000	0.014809	-0.169216
4	5640000	5641000	4	5645000	5646000	0.0471419	0.333492
4	5640000	5641000	4	5646000	5647000	0.00647524	-0.168759
4	5643000	5644000	4	5648000	5649000	0.0190257	-0.593698
4	5658000	5659000	4	5664000	5665000	0.022538	-1.12575
4	5659000	5660000	4	5663000	5664000	0.0194573	-0.876424
4	5659000	5660000	4	5664000	5665000	0.0094199	-0.294472
4	5659000	5660000	4	5665000	5666000	0.00990173	-0.392671
4	5660000	5661000	4	5663000	5664000	0.0475713	-0.141555
4	5660000	5661000	4	5665000	5666000	0.0326451	0.250738
4	5770000	5771000	4	5779000	5780000	0.029595	-0.209764
4	5771000	5772000	4	5779000	5780000	5.32327e-05	0.022198
4	5772000	5773000	4	5779000	5780000	0.00145305	-0.81525
4	5772000	5773000	4	5780000	5781000	0.0029304	-0.108161
4	5870000	5871000	4	5876000	5877000	0.0328642	-0.146392
4	6042000	6043000	4	6046000	6047000	0.0380684	-0.16357
4	6043000	6044000	4	6047000	6048000	0.02955	-0.18739
4	6097000	6098000	4	6102000	6103000	0.049179	-0.0891429
4	6212000	6213000	4	6220000	6221000	0.0367983	-0.104788
4	6301000	6302000	4	6305000	6306000	0.00114252	-0.149201
4	6387000	6388000	4	6397000	6398000	0.0246313	-0.206615
4	6387000	6388000	4	6398000	6399000	0.002501	-0.0705773
4	6388000	6389000	4	6397000	6398000	0.0278536	-0.643051
4	6388000	6389000	4	6398000	6399000	0.0203123	-0.124824
4	6406000	6407000	4	6411000	6412000	0.0264397	0.301049
4	6407000	6408000	4	6411000	6412000	0.0191452	-0.623298
4	6407000	6408000	4	6412000	6413000	0.000486207	0.177588
4	6489000	6490000	4	6493000	6494000	0.0172379	-0.177595
4	6504000	6505000	4	6509000	6510000	0.0338716	-1.01675
4	6508000	6509000	4	6511000	6512000	0.0413569	-0.766834
4	6509000	6510000	4	6512000	6513000	0.0404488	-0.692912
4	6592000	6593000	4	6598000	6599000	0.0320461	-0.239018
4	6593000	6594000	4	6597000	6598000	0.00797042	-0.0132364
4	6593000	6594000	4	6598000	6599000	0.00198235	-0.0920193
4	6594000	6595000	4	6596000	6597000	0.0159264	0.22604
4	6594000	6595000	4	6597000	6598000	0.00260653	-0.181209
4	6594000	6595000	4	6598000	6599000	0.000599622	0.168871
4	6594000	6595000	4	6599000	6600000	0.000400055	-0.126908
4	6595000	6596000	4	6596000	6597000	0.0387783	-1.00979
4	6595000	6596000	4	6597000	6598000	0.00668747	0.228625
4	6595000	6596000	4	6598000	6599000	0.00140506	-0.185133
4	6595000	6596000	4	6599000	6600000	0.000988244	0.376252
4	6595000	6596000	4	6600000	6601000	0.00382609	-0.207098
4	6596000	6597000	4	6597000	6598000	0.0441472	-0.186846
4	6596000	6597000	4	6598000	6599000	0.0125533	-0.198443
4	6596000	6597000	4	6599000	6600000	0.00839023	-0.150384
4	6596000	6597000	4	6600000	6601000	0.0210214	-0.390134
4	6686000	6687000	4	6692000	6693000	0.0253529	-0.229621
4	6687000	6688000	4	6691000	6692000	0.00913392	-0.574488
4	6688000	6689000	4	6691000	6692000	0.0379759	-0.140913
4	6691000	6692000	4	6698000	6699000	0.0321801	-0.60817
4	6691000	6692000	4	6699000	6700000	0.0136828	-0.0828874
4	6692000	6693000	4	6698000	6699000	0.0121291	-0.0984878
4	6692000	6693000	4	6699000	6700000	0.00215422	1.11833
4	6697000	6698000	4	6704000	6705000	0.0431097	-0.292934
4	6698000	6699000	4	6704000	6705000	0.0266658	-0.16538
4	6698000	6699000	4	6705000	6706000	0.00236436	-0.222063
4	6701000	6702000	4	6706000	6707000	0.0132435	-0.208047
4	6735000	6736000	4	6740000	6741000	0.00393156	-1.69307
4	6737000	6738000	4	6739000	6740000	0.0487714	0.732074
4	6737000	6738000	4	6740000	6741000	0.0058591	-0.0923099
4	6818000	6819000	4	6822000	6823000	0.00559854	-0.278166
4	6872000	6873000	4	6880000	6881000	0.0407293	-0.634946
4	6877000	6878000	4	6883000	6884000	0.00067001	-0.176857
4	6914000	6915000	4	6919000	6920000	0.0163335	-0.437824
4	6915000	6916000	4	6919000	6920000	0.000833769	-1.54011
4	6916000	6917000	4	6919000	6920000	0.0315783	-0.933963
4	6949000	6950000	4	6963000	6964000	0.0370598	-0.177446
4	6959000	6960000	4	6964000	6965000	0.0478206	-0.123488
4	6959000	6960000	4	6965000	6966000	0.032138	-0.140582
4	7005000	7006000	4	7011000	7012000	0.0287758	-0.0835046
4	7006000	7007000	4	7011000	7012000	0.0176285	-1.23537
4	7035000	7036000	4	7041000	7042000	0.0357563	-0.291187
4	7100000	7101000	4	7104000	7105000	0.020424	0.318142
4	7143000	7144000	4	7149000	7150000	0.0154781	-0.128112
4	7152000	7153000	4	7158000	7159000	0.0299165	-0.21022
4	7152000	7153000	4	7159000	7160000	0.0151189	-0.304002
4	7223000	7224000	4	7229000	7230000	0.0354487	-1.15417
4	7223000	7224000	4	7230000	7231000	0.0185883	-0.791083
4	7274000	7275000	4	7279000	7280000	0.03009	-0.375984
4	7354000	7355000	4	7364000	7365000	0.0125058	-0.55406
4	7354000	7355000	4	7365000	7366000	0.0197779	-0.640199
4	7362000	7363000	4	7368000	7369000	0.0372738	-0.236358
4	7367000	7368000	4	7371000	7372000	0.0141045	-0.176475
4	7565000	7566000	4	7572000	7573000	0.0377167	-1.18558
4	7576000	7577000	4	7581000	7582000	0.00343917	0.295785
4	7576000	7577000	4	7584000	7585000	0.0433795	-0.107323
4	7577000	7578000	4	7580000	7581000	0.0225613	-0.394058
4	7577000	7578000	4	7581000	7582000	0.00438497	-0.302414
4	7577000	7578000	4	7582000	7583000	0.00442485	-0.305315
4	7577000	7578000	4	7583000	7584000	0.00795952	-0.947033
4	7578000	7579000	4	7581000	7582000	0.0236037	-0.357448
4	7578000	7579000	4	7582000	7583000	0.0147447	-0.151349
4	7578000	7579000	4	7583000	7584000	0.0199206	-0.155712
4	7578000	7579000	4	7584000	7585000	0.0437778	-0.232169
4	7774000	7775000	4	7780000	7781000	0.00853498	-0.181293
4	7850000	7851000	4	7855000	7856000	0.0353949	-0.16935
4	7967000	7968000	4	7971000	7972000	0.0160013	-0.337116
4	7967000	7968000	4	7972000	7973000	0.00250992	-0.0753706
4	7968000	7969000	4	7972000	7973000	0.0191437	-0.0664099
4	7968000	7969000	4	7973000	7974000	0.0103778	-0.124714
4	7969000	7970000	4	7980000	7981000	0.000696363	-0.412596
4	7970000	7971000	4	7980000	7981000	0.000942766	-0.0972645
4	8278000	8279000	4	8284000	8285000	0.02254	-0.344217
4	8278000	8279000	4	8285000	8286000	0.0108094	-0.0877949
4	8325000	8326000	4	8328000	8329000	0.045654	-0.0652031
4	8365000	8366000	4	8368000	8369000	0.041146	0.520464
4	8380000	8381000	4	8384000	8385000	0.0308877	0.508597
4	8381000	8382000	4	8384000	8385000	0.0434583	0.326175
4	8545000	8546000	4	8555000	8556000	0.0018343	-0.245513
4	8546000	8547000	4	8555000	8556000	8.91786e-05	-0.141828
4	8602000	8603000	4	8606000	8607000	0.0298807	-0.087841
4	8806000	8807000	4	8811000	8812000	0.0039438	-0.477583
4	8883000	8884000	4	8886000	8887000	0.0112128	-0.107599
4	8941000	8942000	4	8946000	8947000	0.0233536	-0.256537
4	8999000	9000000	4	9004000	9005000	0.00470239	-0.213767
4	8999000	9000000	4	9005000	9006000	0.0384973	-0.783352
4	9026000	9027000	4	9033000	9034000	0.0109339	-0.173797
4	9026000	9027000	4	9034000	9035000	0.0241223	0.637208
4	9027000	9028000	4	9032000	9033000	0.0271961	-0.229879
4	9027000	9028000	4	9033000	9034000	0.0126206	-0.39652
4	9027000	9028000	4	9034000	9035000	0.0261198	-0.696613
4	9030000	9031000	4	9037000	9038000	0.0216764	-0.767881
4	9043000	9044000	4	9048000	9049000	0.00114984	-0.565165
4	9043000	9044000	4	9049000	9050000	8.23513e-06	0.373625
4	9043000	9044000	4	9050000	9051000	0.00595782	-1.20587
4	9044000	9045000	4	9048000	9049000	0.00875381	-0.375921
4	9044000	9045000	4	9049000	9050000	0.000184985	-0.161909
4	9044000	9045000	4	9050000	9051000	0.0217149	-0.172854
4	9046000	9047000	4	9052000	9053000	0.00481562	-0.12721
4	9047000	9048000	4	9051000	9052000	0.0458164	-1.02106
4	9047000	9048000	4	9052000	9053000	0.0286586	0.708397
4	9053000	9054000	4	9057000	9058000	0.0271767	-0.247455
4	9055000	9056000	4	9061000	9062000	0.00458331	0.269979
4	9088000	9089000	4	9093000	9094000	0.0180685	0.163964
4	9088000	9089000	4	9094000	9095000	0.0103213	0.818653
4	9420000	9421000	4	9423000	9424000	0.0389251	-0.559159
4	9486000	9487000	4	9491000	9492000	0.0126206	0.84923
4	9508000	9509000	4	9515000	9516000	0.0152365	-0.0833588
4	9509000	9510000	4	9516000	9517000	0.0456086	-0.455556
4	9512000	9513000	4	9516000	9517000	0.0123796	-0.675992
4	9528000	9529000	4	9532000	9533000	0.00209701	-0.374427
4	9615000	9616000	4	9623000	9624000	0.0464609	-1.03173
4	9697000	9698000	4	9703000	9704000	0.0496236	-1.35245
4	9698000	9699000	4	9703000	9704000	0.0289327	-0.496097
4	9724000	9725000	4	9729000	9730000	0.0372421	0.19196
4	9741000	9742000	4	9748000	9749000	0.00296657	0.194606
4	9742000	9743000	4	9747000	9748000	0.0222909	-0.109318
4	9742000	9743000	4	9748000	9749000	0.00167518	-0.175588
4	9742000	9743000	4	9749000	9750000	0.00827156	-0.327319
4	9743000	9744000	4	9748000	9749000	0.0384339	-0.263849
4	9743000	9744000	4	9749000	9750000	0.0188956	0.157818
4	9774000	9775000	4	9779000	9780000	0.0285787	-0.600746
4	9864000	9865000	4	9868000	9869000	0.0358516	-1.08461
4	9864000	9865000	4	9869000	9870000	0.0102809	0.227755
4	9864000	9865000	4	9870000	9871000	0.0129239	-0.222948
4	9865000	9866000	4	9869000	9870000	0.0365281	0.172047
4	9865000	9866000	4	9870000	9871000	0.0291122	-0.918201
4	9959000	9960000	4	9962000	9963000	0.0179797	-0.334468
4	10013000	10014000	4	10017000	10018000	0.0478586	-0.742939
4	10025000	10026000	4	10029000	10030000	0.0423062	0.25186
4	10059000	10060000	4	10067000	10068000	0.00716333	-0.185586
4	10063000	10064000	4	10070000	10071000	0.0321325	0.342226
4	10125000	10126000	4	10129000	10130000	0.00752206	-0.772706
4	10125000	10126000	4	10130000	10131000	0.00185807	0.467468
4	10125000	10126000	4	10132000	10133000	0.0181251	0.661331
4	10126000	10127000	4	10130000	10131000	0.0434549	-1.13714
4	10181000	10182000	4	10186000	10187000	0.0130235	-0.204273
4	10376000	10377000	4	10384000	10385000	0.0107611	0.517531
4	10382000	10383000	4	10385000	10386000	0.047567	0.218802
4	10393000	10394000	4	10396000	10397000	0.0353151	-0.677635
4	10567000	10568000	4	10574000	10575000	0.00362339	0.704763
4	10638000	10639000	4	10644000	10645000	0.0345669	-0.141789
4	10731000	10732000	4	10736000	10737000	0.044533	-0.113762
4	10731000	10732000	4	10737000	10738000	0.00471856	-0.16199
4	10956000	10957000	4	10961000	10962000	0.0478836	-0.259147
4	11024000	11025000	4	11027000	11028000	0.0374377	-1.16513
4	11024000	11025000	4	11028000	11029000	0.000243995	-1.48796
4	11025000	11026000	4	11028000	11029000	0.0239762	-0.810468
4	11025000	11026000	4	11029000	11030000	0.0111015	-0.121593
4	11166000	11167000	4	11171000	11172000	0.0148877	-1.2371
4	11199000	11200000	4	11202000	11203000	0.00736317	0.779366
4	11311000	11312000	4	11315000	11316000	0.035212	0.203017
4	11311000	11312000	4	11316000	11317000	0.00251305	-0.295953
4	11311000	11312000	4	11325000	11326000	0.00727972	0.0499675
4	11312000	11313000	4	11316000	11317000	0.0115942	-0.250338
4	11315000	11316000	4	11324000	11325000	0.0484954	-0.197403
4	11319000	11320000	4	11323000	11324000	0.022767	-0.224082
4	11319000	11320000	4	11324000	11325000	0.0450883	-0.127615
4	11326000	11327000	4	11333000	11334000	0.0368077	-0.160305
4	11327000	11328000	4	11333000	11334000	0.00980354	-0.348779
4	11332000	11333000	4	11342000	11343000	0.018906	-0.806776
4	11424000	11425000	4	11430000	11431000	0.0115402	0.0711572
4	11425000	11426000	4	11430000	11431000	0.0244594	-0.352454
4	11425000	11426000	4	11431000	11432000	0.0046963	-0.0951122
4	11494000	11495000	4	11499000	11500000	0.0122334	-0.968678
4	11494000	11495000	4	11500000	11501000	0.00134186	-0.50962
4	11661000	11662000	4	11666000	11667000	0.0229921	-0.0711408
4	11661000	11662000	4	11667000	11668000	0.0191452	-0.160282
4	11662000	11663000	4	11667000	11668000	3.73022e-05	-0.13041
4	11662000	11663000	4	11669000	11670000	0.00998955	-0.131253
4	11663000	11664000	4	11666000	11667000	0.0376435	-0.206258
4	11663000	11664000	4	11667000	11668000	0.0199953	0.123217
4	11663000	11664000	4	11668000	11669000	0.0227168	-0.205129
4	11664000	11665000	4	11669000	11670000	0.0282364	-0.230601
4	11668000	11669000	4	11672000	11673000	0.0340003	-1.11398
4	11727000	11728000	4	11731000	11732000	0.0179652	-0.132398
4	11728000	11729000	4	11731000	11732000	0.0399524	0.251226
4	11797000	11798000	4	11800000	11801000	0.000228543	-0.160169
4	11798000	11799000	4	11804000	11805000	0.000455151	-0.0853126
4	11799000	11800000	4	11804000	11805000	0.00865727	-0.16471
4	11801000	11802000	4	11809000	11810000	0.0329251	-0.123789
4	11814000	11815000	4	11818000	11819000	0.00292771	-0.117094
4	11820000	11821000	4	11827000	11828000	0.0278417	0.234867
4	11872000	11873000	4	11874000	11875000	0.0185216	-0.143992
4	11970000	11971000	4	11975000	11976000	0.0259306	0.885056
4	11971000	11972000	4	11974000	11975000	0.0152531	-0.32713
4	11971000	11972000	4	11975000	11976000	0.000446042	0.141287
4	12173000	12174000	4	12177000	12178000	0.0498948	-0.1833
4	12236000	12237000	4	12241000	12242000	0.0399833	-0.117999
4	12331000	12332000	4	12339000	12340000	0.0244519	-0.400228
4	12332000	12333000	4	12339000	12340000	0.0231384	-0.656201
4	12334000	12335000	4	12346000	12347000	0.0160553	-0.289114
4	12343000	12344000	4	12348000	12349000	0.0359965	-0.762416
4	12343000	12344000	4	12349000	12350000	0.0369353	-0.520505
4	12745000	12746000	4	12748000	12749000	0.000140531	0.395193
4	12814000	12815000	4	12818000	12819000	0.0158169	0.0201678
4	12815000	12816000	4	12818000	12819000	0.00340765	-0.511246
4	12815000	12816000	4	12819000	12820000	0.00322076	-0.591345
4	12864000	12865000	4	12872000	12873000	0.0220815	-0.644863
4	12865000	12866000	4	12872000	12873000	5.53357e-05	-0.129408
4	12865000	12866000	4	12873000	12874000	0.00307629	-0.0770225
4	12866000	12867000	4	12872000	12873000	0.000722656	0.934712
4	12870000	12871000	4	12874000	12875000	0.007789	0.188072
4	12870000	12871000	4	12875000	12876000	0.030607	0.683213
4	12871000	12872000	4	12879000	12880000	0.0338896	-0.194579
4	12918000	12919000	4	12922000	12923000	0.0383644	0.122305
4	12918000	12919000	4	12923000	12924000	0.0123772	-0.624947
4	12920000	12921000	4	12924000	12925000	0.00245124	-0.117605
4	12920000	12921000	4	12925000	12926000	0.000543732	-0.132251
4	12921000	12922000	4	12924000	12925000	0.0114315	-0.817929
4	12921000	12922000	4	12925000	12926000	0.00301649	-0.152715
4	12922000	12923000	4	12925000	12926000	0.032607	-0.19913
4	12922000	12923000	4	12926000	12927000	0.021141	-0.473814
4	13040000	13041000	4	13044000	13045000	0.0187224	-0.373582
4	13059000	13060000	4	13063000	13064000	0.00589047	-0.314898
4	13060000	13061000	4	13063000	13064000	0.0334037	-0.242904
4	13066000	13067000	4	13073000	13074000	0.0252437	-0.156965
4	13067000	13068000	4	13074000	13075000	0.0429054	-0.134742
4	13093000	13094000	4	13100000	13101000	0.00264308	-0.185165
4	13093000	13094000	4	13101000	13102000	0.00441034	-0.166682
4	13094000	13095000	4	13100000	13101000	0.000862943	-0.236384
4	13094000	13095000	4	13101000	13102000	0.00408817	-0.155753
4	13095000	13096000	4	13100000	13101000	0.0073281	-0.155397
4	13096000	13097000	4	13103000	13104000	0.0278553	-1.01128
4	13097000	13098000	4	13103000	13104000	0.00077041	-0.212424
4	13098000	13099000	4	13102000	13103000	0.0110574	-0.212594
4	13098000	13099000	4	13103000	13104000	0.0103953	0.218683
4	13147000	13148000	4	13152000	13153000	0.00137645	-0.473174
4	13168000	13169000	4	13176000	13177000	0.019458	-0.242173
4	13172000	13173000	4	13175000	13176000	0.033851	-0.52689
4	13172000	13173000	4	13177000	13178000	0.0105906	0.964797
4	13192000	13193000	4	13196000	13197000	0.0282407	-1.47212
4	13211000	13212000	4	13216000	13217000	0.0131023	-0.116026
4	13212000	13213000	4	13216000	13217000	0.000544983	-0.0982759
4	13212000	13213000	4	13217000	13218000	0.00849458	0.214035
4	13212000	13213000	4	13220000	13221000	0.024737	-0.0139131
4	13213000	13214000	4	13216000	13217000	0.0396124	-0.160044
4	13213000	13214000	4	13217000	13218000	0.0387993	-0.0516684
4	13215000	13216000	4	13224000	13225000	0.0312168	-0.147219
4	13453000	13454000	4	13456000	13457000	0.00839023	-0.183904
4	13454000	13455000	4	13456000	13457000	0.038115	0.303379
4	13488000	13489000	4	13491000	13492000	0.0309914	-0.12172
4	13523000	13524000	4	13530000	13531000	0.041528	-0.206776
4	13524000	13525000	4	13531000	13532000	0.0195396	-0.147589
4	13526000	13527000	4	13532000	13533000	0.0450692	-0.159597
4	13529000	13530000	4	13539000	13540000	0.00144026	-0.127097
4	13531000	13532000	4	13535000	13536000	0.0467398	-0.0985925
4	14043000	14044000	4	14054000	14055000	0.000393115	-0.103731
4	14214000	14215000	4	14218000	14219000	0.00146577	-0.133723
4	14358000	14359000	4	14362000	14363000	0.0250346	-0.115191
4	14359000	14360000	4	14361000	14362000	0.0357717	-0.819389
4	14359000	14360000	4	14362000	14363000	0.000105293	0.131493
4	14360000	14361000	4	14362000	14363000	0.0225384	-0.171492
4	14469000	14470000	4	14472000	14473000	0.0283829	-1.31222
4	14529000	14530000	4	14535000	14536000	0.0346166	0.446436
4	14530000	14531000	4	14534000	14535000	0.0437974	0.149452
4	14531000	14532000	4	14535000	14536000	0.0121094	-0.104107
4	14531000	14532000	4	14536000	14537000	0.0140683	-0.0912869
4	14685000	14686000	4	14691000	14692000	0.0148669	0.12839
4	14754000	14755000	4	14758000	14759000	0.0210158	-0.250898
4	14756000	14757000	4	14760000	14761000	0.0461709	-0.136056
4	14756000	14757000	4	14761000	14762000	0.0180067	-0.47829
4	14758000	14759000	4	14762000	14763000	0.0189438	-0.123247
4	14758000	14759000	4	14763000	14764000	0.0131255	-0.130372
4	14758000	14759000	4	14764000	14765000	0.0223632	-0.15075
4	14759000	14760000	4	14762000	14763000	0.0174554	-1.00314
4	14759000	14760000	4	14763000	14764000	0.00802436	-1.25967
4	14759000	14760000	4	14764000	14765000	0.000757411	-0.221255
4	14760000	14761000	4	14763000	14764000	0.0435501	0.263376
4	14760000	14761000	4	14764000	14765000	0.00350439	-0.10233
4	14761000	14762000	4	14767000	14768000	0.035739	-0.532538
4	14762000	14763000	4	14766000	14767000	0.0279087	-0.200789
4	14762000	14763000	4	14767000	14768000	0.00265237	-0.286959
4	14762000	14763000	4	14768000	14769000	0.0184727	-0.215064
4	14763000	14764000	4	14767000	14768000	0.0347883	-0.120995
4	15216000	15217000	4	15222000	15223000	0.0143904	-0.101385
4	15222000	15223000	4	15225000	15226000	0.0216981	-0.874984
4	15230000	15231000	4	15235000	15236000	0.0425163	-0.231654
4	15231000	15232000	4	15235000	15236000	0.0169196	-0.212475
4	15365000	15366000	4	15373000	15374000	0.0276895	-0.10858
4	15442000	15443000	4	15449000	15450000	0.00391839	-0.134421
4	15442000	15443000	4	15450000	15451000	0.0469001	0.821659
4	15472000	15473000	4	15478000	15479000	0.0113281	-0.362443
4	15474000	15475000	4	15480000	15481000	0.00019222	-0.114685
4	15475000	15476000	4	15479000	15480000	0.00276804	-0.699899
4	15475000	15476000	4	15480000	15481000	8.71503e-06	-0.734178
4	15476000	15477000	4	15479000	15480000	0.0190472	-0.167788
4	15640000	15641000	4	15646000	15647000	0.0256024	-0.177662
4	15640000	15641000	4	15648000	15649000	0.0140751	-0.221534
4	15641000	15642000	4	15647000	15648000	0.0197807	-0.174874
4	15658000	15659000	4	15662000	15663000	0.0250204	-0.263964
4	15669000	15670000	4	15677000	15678000	0.039521	-0.773211
4	15688000	15689000	4	15693000	15694000	2.6647e-05	-0.334409
4	15689000	15690000	4	15696000	15697000	4.44874e-06	0.23336
4	15690000	15691000	4	15695000	15696000	3.67957e-05	-0.350742
4	15690000	15691000	4	15696000	15697000	1.46567e-06	-0.223089
4	15690000	15691000	4	15697000	15698000	0.000169005	-0.170043
4	15691000	15692000	4	15695000	15696000	0.000995669	-1.27701
4	15691000	15692000	4	15696000	15697000	0.000149508	-0.815922
4	15798000	15799000	4	15804000	15805000	0.0377809	-0.923919
4	16020000	16021000	4	16025000	16026000	0.00917538	-0.736067
4	16020000	16021000	4	16026000	16027000	0.0159257	-0.192485
4	16025000	16026000	4	16029000	16030000	0.0116605	-1.02335
4	16196000	16197000	4	16199000	16200000	0.0369487	-0.184382
4	16196000	16197000	4	16200000	16201000	0.0327124	-0.251772
4	16198000	16199000	4	16203000	16204000	0.00128667	-0.162502
4	16199000	16200000	4	16203000	16204000	0.00496654	-0.188147
4	16199000	16200000	4	16204000	16205000	0.000314297	-0.107174
4	16228000	16229000	4	16231000	16232000	0.0240027	-0.122653
4	16228000	16229000	4	16232000	16233000	0.0408752	-0.119565
4	16263000	16264000	4	16267000	16268000	0.0219215	-0.503559
4	16263000	16264000	4	16269000	16270000	0.00754018	-0.446424
4	16271000	16272000	4	16275000	16276000	0.0467361	-0.0645462
4	16343000	16344000	4	16346000	16347000	0.0110363	-0.256485
4	16387000	16388000	4	16393000	16394000	0.0111565	-0.147809
4	16668000	16669000	4	16672000	16673000	0.000208964	-0.232561
4	16670000	16671000	4	16672000	16673000	0.0207122	-0.178758
4	16679000	16680000	4	16683000	16684000	0.0232842	-0.140974
4	16708000	16709000	4	16713000	16714000	0.00511146	-0.628254
4	16708000	16709000	4	16714000	16715000	0.02825	-0.217012
4	16709000	16710000	4	16713000	16714000	7.55499e-05	-0.097082
4	16709000	16710000	4	16714000	16715000	0.00334009	-0.0967715
4	16710000	16711000	4	16713000	16714000	0.0276831	0.318683
4	16710000	16711000	4	16714000	16715000	0.0348913	-0.175767
4	16785000	16786000	4	16797000	16798000	0.00784264	-0.208735
4	16789000	16790000	4	16797000	16798000	0.0275756	-0.233643
4	16789000	16790000	4	16798000	16799000	0.0193858	-0.3434
4	16790000	16791000	4	16797000	16798000	0.0333449	-0.217392
4	16790000	16791000	4	16798000	16799000	0.0480161	-0.262761
4	16840000	16841000	4	16842000	16843000	0.0477264	-1.28103
4	16840000	16841000	4	16844000	16845000	0.00029742	0.0208741
4	16841000	16842000	4	16844000	16845000	0.000295658	0.832949
4	16909000	16910000	4	16914000	16915000	0.0388683	-0.906883
4	16945000	16946000	4	16955000	16956000	0.0292234	-0.522574
4	16948000	16949000	4	16952000	16953000	0.0422474	-0.082616
4	16948000	16949000	4	16953000	16954000	0.0226501	-0.190091
4	16952000	16953000	4	16957000	16958000	0.0410532	-0.167696
4	17062000	17063000	4	17070000	17071000	0.000187469	-1.08287
4	17301000	17302000	4	17305000	17306000	0.0366518	-0.752306
4	17314000	17315000	4	17319000	17320000	0.0364207	-0.0975459
4	17315000	17316000	4	17320000	17321000	0.016583	-0.160571
4	17315000	17316000	4	17321000	17322000	0.0124071	-0.0750696
4	17340000	17341000	4	17344000	17345000	0.0416968	-0.0824117
4	17368000	17369000	4	17373000	17374000	0.00127023	0.589583
4	17512000	17513000	4	17516000	17517000	0.0176165	0.395151
4	17516000	17517000	4	17520000	17521000	0.0227584	0.245763
4	17642000	17643000	4	17645000	17646000	0.0368336	-0.538653
4	17654000	17655000	4	17659000	17660000	0.00848486	-0.0847903
4	17665000	17666000	4	17672000	17673000	0.0235032	-0.0975501
4	17666000	17667000	4	17671000	17672000	4.6511e-05	-0.0741648
4	17667000	17668000	4	17670000	17671000	0.0337445	-1.1312
4	17667000	17668000	4	17672000	17673000	0.00217065	0.0275344
4	17754000	17755000	4	17766000	17767000	0.0123753	0.146786
4	17756000	17757000	4	17766000	17767000	0.0363971	-0.500436
4	17762000	17763000	4	17768000	17769000	0.0163455	-0.583288
4	17829000	17830000	4	17833000	17834000	0.00214206	-0.220816
4	17874000	17875000	4	17882000	17883000	0.02304	-0.15269
4	17874000	17875000	4	17883000	17884000	0.00990173	0.250108
4	17874000	17875000	4	17884000	17885000	0.0225298	0.602982
4	17875000	17876000	4	17882000	17883000	0.0308274	-0.18022
4	17875000	17876000	4	17883000	17884000	0.0276493	-0.107703
4	17877000	17878000	4	17886000	17887000	0.0158877	-0.213177
4	17877000	17878000	4	17887000	17888000	0.00117091	0.491869
4	17878000	17879000	4	17885000	17886000	0.00669781	0.382553
4	17878000	17879000	4	17886000	17887000	3.84508e-05	-0.168757
4	17878000	17879000	4	17887000	17888000	1.07172e-06	0.431473
4	17879000	17880000	4	17885000	17886000	0.000325179	-0.185107
4	17879000	17880000	4	17886000	17887000	1.7616e-06	-0.0590582
4	17879000	17880000	4	17887000	17888000	2.76549e-07	-1.35105
4	17880000	17881000	4	17885000	17886000	0.000405917	-0.859845
4	17880000	17881000	4	17886000	17887000	2.59979e-05	-0.596439
4	17880000	17881000	4	17887000	17888000	6.62484e-05	-0.206307
4	17881000	17882000	4	17884000	17885000	0.0241776	-0.180422
4	17881000	17882000	4	17885000	17886000	0.00398917	-0.135947
4	17881000	17882000	4	17886000	17887000	0.00242684	-0.160382
4	17881000	17882000	4	17887000	17888000	0.0177899	0.750362
4	17882000	17883000	4	17885000	17886000	0.0452354	0.596842
4	17909000	17910000	4	17913000	17914000	0.00134186	-0.496631
4	17971000	17972000	4	17975000	17976000	0.0202907	-0.12025
4	18073000	18074000	4	18077000	18078000	0.00450208	0.284569
4	18101000	18102000	4	18104000	18105000	0.0439644	-0.605315
4	18124000	18125000	4	18127000	18128000	0.0102971	-0.169523
4	18126000	18127000	4	18132000	18133000	0.0134301	0.579861
4	18127000	18128000	4	18132000	18133000	0.022402	-0.115276
4	18127000	18128000	4	18133000	18134000	0.0285676	-0.21398
4	18131000	18132000	4	18138000	18139000	1.21304e-05	-0.710476
4	18145000	18146000	4	18154000	18155000	0.0488763	-0.20077
4	18146000	18147000	4	18151000	18152000	0.0356577	0.68514
4	18146000	18147000	4	18152000	18153000	0.0134603	-0.225851
4	18146000	18147000	4	18154000	18155000	0.00674187	-0.255182
4	18147000	18148000	4	18151000	18152000	0.0419852	-0.240134
4	18147000	18148000	4	18152000	18153000	0.0116929	-0.27376
4	18147000	18148000	4	18153000	18154000	0.00508774	-0.246902
4	18147000	18148000	4	18154000	18155000	0.00350374	-0.62612
4	18147000	18148000	4	18156000	18157000	0.002832	-0.239526
4	18148000	18149000	4	18152000	18153000	0.0355124	-0.79396
4	18148000	18149000	4	18153000	18154000	0.014162	0.18563
4	18148000	18149000	4	18154000	18155000	0.00844861	0.72215
4	18148000	18149000	4	18155000	18156000	0.00628571	-0.068687
4	18148000	18149000	4	18156000	18157000	0.00425472	-0.0674129
4	18149000	18150000	4	18154000	18155000	0.0416057	-0.248998
4	18149000	18150000	4	18155000	18156000	0.0273103	0.459653
4	18149000	18150000	4	18156000	18157000	0.0160163	-0.09373
4	18149000	18150000	4	18157000	18158000	0.00721615	-0.0706737
4	18150000	18151000	4	18157000	18158000	0.033616	-0.699212
4	18239000	18240000	4	18242000	18243000	0.0385207	-0.352293
4	18322000	18323000	4	18327000	18328000	0.0163967	-0.380891
4	18323000	18324000	4	18327000	18328000	0.0350745	-0.214679
4	18376000	18377000	4	18382000	18383000	0.00795952	-0.401264
4	18377000	18378000	4	18382000	18383000	0.0109445	-0.417062
4	18378000	18379000	4	18382000	18383000	0.0249125	0.462024
4	18461000	18462000	4	18469000	18470000	0.0201796	0.529412
4	18461000	18462000	4	18470000	18471000	0.00783449	-0.107729
4	18464000	18465000	4	18471000	18472000	0.00143038	-0.0990589
4	18464000	18465000	4	18472000	18473000	0.0475948	0.286993
4	18465000	18466000	4	18471000	18472000	0.0193488	-0.768126
4	18465000	18466000	4	18474000	18475000	0.0420774	-0.126155
4	18465000	18466000	4	18475000	18476000	0.00213314	-1.60056
4	18466000	18467000	4	18475000	18476000	0.00666472	-0.553294
4	18466000	18467000	4	18476000	18477000	0.0352978	-0.161755
4	18475000	18476000	4	18480000	18481000	0.00544621	-1.7055
4	18477000	18478000	4	18482000	18483000	0.0117027	-0.410649
4	18481000	18482000	4	18488000	18489000	0.0276831	-0.267652
4	18506000	18507000	4	18513000	18514000	0.0100185	-0.858927
4	18507000	18508000	4	18512000	18513000	0.029308	-0.210723
4	18507000	18508000	4	18513000	18514000	0.00261837	-1.1389
5	190000	191000	5	194000	195000	0.00781775	-0.341474
5	215000	216000	5	228000	229000	0.0102268	-0.226553
5	234000	235000	5	242000	243000	0.000632544	-0.32901
5	262000	263000	5	266000	267000	0.00444644	-0.303249
5	292000	293000	5	300000	301000	0.038738	0.219937
5	292000	293000	5	302000	303000	0.00060171	-0.638052
5	292000	293000	5	303000	304000	0.00352956	0.240614
5	295000	296000	5	300000	301000	0.00448323	0.309342
5	295000	296000	5	302000	303000	8.83867e-06	-0.488234
5	297000	298000	5	301000	302000	0.00213591	-0.778807
5	297000	298000	5	302000	303000	0.00299761	0.411651
5	303000	304000	5	310000	311000	0.00631093	-0.152336
5	304000	305000	5	309000	310000	0.016868	-0.398476
5	304000	305000	5	311000	312000	0.00125741	-0.174626
5	305000	306000	5	309000	310000	0.0178025	-0.0989731
5	305000	306000	5	311000	312000	0.00516628	-0.0903496
5	305000	306000	5	312000	313000	0.0386374	-0.0905136
5	322000	323000	5	325000	326000	0.00303449	-1.0961
5	322000	323000	5	326000	327000	0.00415385	-0.0431754
5	462000	463000	5	469000	470000	0.0395024	-0.800808
5	500000	501000	5	503000	504000	0.00116377	-0.868077
5	703000	704000	5	706000	707000	0.0256018	-0.0987979
5	703000	704000	5	707000	708000	0.0033484	0.38291
5	794000	795000	5	798000	799000	0.026851	-0.0836672
5	795000	796000	5	798000	799000	0.0311728	-0.13967
5	898000	899000	5	903000	904000	0.0190564	-0.204045
5	913000	914000	5	918000	919000	0.0155605	-0.106123
5	989000	990000	5	992000	993000	0.0260217	-0.167839
5	1038000	1039000	5	1041000	1042000	0.0245636	0.193771
5	1067000	1068000	5	1073000	1074000	0.0242588	-0.0960347
5	1070000	1071000	5	1074000	1075000	0.0316054	-0.839387
5	1124000	1125000	5	1129000	1130000	0.0233397	-0.585869
5	1145000	1146000	5	1149000	1150000	0.044968	0.0485792
5	1155000	1156000	5	1166000	1167000	0.026588	-1.29526
5	1156000	1157000	5	1166000	1167000	0.0387189	0.196451
5	1156000	1157000	5	1167000	1168000	0.0114169	-0.927677
5	1205000	1206000	5	1211000	1212000	0.0296212	-0.382588
5	1207000	1208000	5	1214000	1215000	0.00590831	-0.388736
5	1319000	1320000	5	1327000	1328000	0.0153728	-0.299121
5	1325000	1326000	5	1331000	1332000	0.0130999	-1.15779
5	1484000	1485000	5	1490000	1491000	0.0380565	-0.606556
5	1605000	1606000	5	1615000	1616000	0.038166	-0.297759
5	1625000	1626000	5	1631000	1632000	0.0374797	0.278717
5	1625000	1626000	5	1632000	1633000	0.00393476	-0.242824
5	1626000	1627000	5	1631000	1632000	0.0172176	0.480214
5	1626000	1627000	5	1632000	1633000	0.000718224	-0.302849
5	1627000	1628000	5	1632000	1633000	0.0469948	-0.159674
5	1632000	1633000	5	1637000	1638000	0.00236845	-0.409689
5	1633000	1634000	5	1637000	1638000	0.00359204	-0.375594
5	1652000	1653000	5	1661000	1662000	0.00343992	0.0677055
5	1656000	1657000	5	1660000	1661000	0.0313274	-1.14546
5	1656000	1657000	5	1661000	1662000	0.00596868	0.211754
5	1657000	1658000	5	1661000	1662000	0.0205299	-1.36061
5	1780000	1781000	5	1783000	1784000	0.0328606	0.126991
5	1780000	1781000	5	1784000	1785000	0.00547105	-0.239134
5	1799000	1800000	5	1803000	1804000	0.0370122	0.239531
5	1800000	1801000	5	1811000	1812000	0.0216334	-0.437788
5	1800000	1801000	5	1812000	1813000	1.8139e-05	0.169383
5	1801000	1802000	5	1807000	1808000	0.0321124	-0.272486
5	1801000	1802000	5	1808000	1809000	0.0189055	-0.209967
5	1801000	1802000	5	1812000	1813000	0.0125906	-0.968211
5	1802000	1803000	5	1808000	1809000	0.0216306	-0.567453
5	1802000	1803000	5	1809000	1810000	0.0279284	0.812889
5	1802000	1803000	5	1810000	1811000	0.0222929	-0.28654
5	1807000	1808000	5	1813000	1814000	0.0189995	-0.206675
5	1808000	1809000	5	1813000	1814000	0.00533241	-0.878802
5	1808000	1809000	5	1815000	1816000	0.000611647	-1.06836
5	1809000	1810000	5	1813000	1814000	0.0162512	0.17084
5	1924000	1925000	5	1931000	1932000	0.00629629	-0.197498
5	1924000	1925000	5	1932000	1933000	0.0016341	-0.241365
5	1925000	1926000	5	1930000	1931000	0.0369414	-0.368073
5	1925000	1926000	5	1931000	1932000	0.0016374	-0.586611
5	1925000	1926000	5	1932000	1933000	0.000260468	0.396736
5	1926000	1927000	5	1930000	1931000	0.0292692	-0.122217
5	1926000	1927000	5	1931000	1932000	0.00104042	-1.13088
5	1926000	1927000	5	1933000	1934000	0.000304538	0.277777
5	1927000	1928000	5	1930000	1931000	0.0444722	0.338125
5	1927000	1928000	5	1931000	1932000	0.00210155	-0.115505
5	1927000	1928000	5	1933000	1934000	0.000647156	-0.233224
5	1928000	1929000	5	1931000	1932000	0.0102365	-1.06365
5	1928000	1929000	5	1932000	1933000	0.0022949	-0.170012
5	1928000	1929000	5	1933000	1934000	0.0040882	0.0890468
5	1929000	1930000	5	1932000	1933000	0.022912	-1.05266
5	2257000	2258000	5	2262000	2263000	0.00610303	-0.572848
5	2302000	2303000	5	2309000	2310000	0.0306425	-0.10226
5	2302000	2303000	5	2310000	2311000	0.0371052	-0.337602
5	2307000	2308000	5	2312000	2313000	0.0322329	0.111396
5	2309000	2310000	5	2316000	2317000	0.00529516	-0.778257
5	2422000	2423000	5	2431000	2432000	0.0263199	-0.739803
5	2423000	2424000	5	2430000	2431000	0.00645597	-0.168101
5	2426000	2427000	5	2432000	2433000	0.0423342	-0.184198
5	2582000	2583000	5	2587000	2588000	0.0252354	-0.512796
5	2778000	2779000	5	2784000	2785000	0.00894786	0.158059
5	2778000	2779000	5	2785000	2786000	0.0391547	0.203263
5	2779000	2780000	5	2784000	2785000	0.0222582	0.733709
5	2783000	2784000	5	2790000	2791000	0.0241307	-0.230811
5	2784000	2785000	5	2790000	2791000	0.0188856	-0.0942136
5	2784000	2785000	5	2791000	2792000	0.0391099	0.906127
5	2785000	2786000	5	2790000	2791000	0.0189465	-0.125275
5	2785000	2786000	5	2791000	2792000	0.0247771	0.73896
5	2786000	2787000	5	2792000	2793000	0.0479774	-1.14806
5	2813000	2814000	5	2819000	2820000	0.00180931	-1.26176
5	2881000	2882000	5	2887000	2888000	9.16352e-05	-0.129478
5	2960000	2961000	5	2964000	2965000	0.0290681	-0.0587122
5	2961000	2962000	5	2964000	2965000	0.0242487	-0.049798
5	2961000	2962000	5	2965000	2966000	0.0227825	-0.147736
5	2962000	2963000	5	2966000	2967000	0.006303	-0.0846026
5	2963000	2964000	5	2966000	2967000	0.0454812	-0.664161
5	3055000	3056000	5	3061000	3062000	0.0306681	-0.606264
5	3061000	3062000	5	3064000	3065000	0.0351989	-0.0925915
5	3209000	3210000	5	3212000	3213000	0.0213339	-0.226569
5	3209000	3210000	5	3213000	3214000	0.000776181	0.124501
5	3209000	3210000	5	3214000	3215000	7.84243e-05	-0.122313
5	3210000	3211000	5	3213000	3214000	0.0111896	-0.265593
5	3210000	3211000	5	3214000	3215000	0.00230877	0.242796
5	3210000	3211000	5	3215000	3216000	0.00321095	0.257254
5	3211000	3212000	5	3214000	3215000	0.0403058	-0.343236
5	3211000	3212000	5	3215000	3216000	0.0337265	-0.345615
5	3315000	3316000	5	3317000	3318000	4.8894e-07	-0.358584
5	3315000	3316000	5	3318000	3319000	2.08132e-05	0.632464
5	3317000	3318000	5	3319000	3320000	0.00535912	-1.43268
5	3317000	3318000	5	3320000	3321000	0.0262876	-0.300011
5	3318000	3319000	5	3319000	3320000	0.0314663	-0.695159
5	3356000	3357000	5	3363000	3364000	0.0157843	0.876074
5	3357000	3358000	5	3363000	3364000	0.00503551	0.856153
5	3357000	3358000	5	3364000	3365000	0.00592082	1.11096
5	3467000	3468000	5	3475000	3476000	0.0417288	0.557024
5	3525000	3526000	5	3531000	3532000	0.0189769	-0.240033
5	3525000	3526000	5	3532000	3533000	7.75781e-05	0.413271
5	3525000	3526000	5	3533000	3534000	1.56529e-05	-1.2407
5	3526000	3527000	5	3531000	3532000	0.0400798	-0.227456
5	3526000	3527000	5	3532000	3533000	0.00978877	-0.977084
5	3526000	3527000	5	3533000	3534000	0.0298671	-0.235486
5	3626000	3627000	5	3632000	3633000	0.00121015	0.148573
5	3627000	3628000	5	3633000	3634000	0.000174765	-0.211573
5	3655000	3656000	5	3657000	3658000	0.00234633	-0.18308
5	3670000	3671000	5	3676000	3677000	0.0296212	-0.693876
5	3670000	3671000	5	3677000	3678000	0.00159709	-1.20059
5	3670000	3671000	5	3678000	3679000	0.00406504	0.115474
5	3674000	3675000	5	3680000	3681000	0.0488879	-0.325852
5	3708000	3709000	5	3715000	3716000	0.0323602	-0.19612
5	3710000	3711000	5	3715000	3716000	0.0147149	-0.247132
5	3710000	3711000	5	3716000	3717000	0.00479543	-0.174762
5	3711000	3712000	5	3715000	3716000	0.0191245	-0.863912
5	3740000	3741000	5	3749000	3750000	0.0369429	-0.263884
5	3741000	3742000	5	3749000	3750000	0.00466373	0.858346
5	3741000	3742000	5	3750000	3751000	0.0116009	-0.869951
5	3746000	3747000	5	3753000	3754000	1.11019e-05	-0.488671
5	3747000	3748000	5	3752000	3753000	0.0146516	0.275594
5	3747000	3748000	5	3753000	3754000	8.26724e-05	-0.237897
5	3747000	3748000	5	3754000	3755000	1.03947e-07	-0.152144
5	3748000	3749000	5	3752000	3753000	0.0390706	-0.232864
5	3748000	3749000	5	3753000	3754000	0.00332851	-0.932469
5	3750000	3751000	5	3758000	3759000	0.0474363	-0.369579
5	3753000	3754000	5	3759000	3760000	0.0304285	-0.129086
5	3754000	3755000	5	3759000	3760000	0.0224321	0.525856
5	3880000	3881000	5	3884000	3885000	0.0142876	0.783313
5	3880000	3881000	5	3885000	3886000	0.00134232	-0.377056
5	3983000	3984000	5	3984000	3985000	0.048145	-0.417802
5	3983000	3984000	5	3985000	3986000	0.0206937	-0.76611
5	4413000	4414000	5	4420000	4421000	0.00444081	-0.0826138
5	4460000	4461000	5	4465000	4466000	0.0124678	-0.122516
5	4467000	4468000	5	4480000	4481000	0.0253013	0.294937
5	4474000	4475000	5	4477000	4478000	0.0129558	-0.652345
5	4529000	4530000	5	4536000	4537000	0.00101798	0.0358832
5	4530000	4531000	5	4535000	4536000	0.0496877	-1.12905
5	4530000	4531000	5	4536000	4537000	0.00148258	-0.0163688
5	4530000	4531000	5	4537000	4538000	0.00131905	-0.0786767
5	4531000	4532000	5	4536000	4537000	0.0201001	-0.0998322
5	4531000	4532000	5	4537000	4538000	0.016619	-0.193479
5	4888000	4889000	5	4895000	4896000	0.0148214	-0.288825
5	4914000	4915000	5	4918000	4919000	0.0325361	-0.886476
5	4914000	4915000	5	4919000	4920000	0.000576559	-0.271128
5	5001000	5002000	5	5005000	5006000	0.014792	-1.0981
5	5001000	5002000	5	5006000	5007000	0.00254387	-0.407268
5	5001000	5002000	5	5007000	5008000	0.00682422	-1.00317
5	5002000	5003000	5	5005000	5006000	0.034337	0.667411
5	5002000	5003000	5	5006000	5007000	0.0259318	-0.217532
5	5024000	5025000	5	5032000	5033000	0.0162352	-0.0282343
5	5024000	5025000	5	5033000	5034000	0.00578498	-0.120459
5	5025000	5026000	5	5033000	5034000	0.00222005	-0.175171
5	5032000	5033000	5	5043000	5044000	0.000190065	-0.186735
5	5033000	5034000	5	5041000	5042000	0.0254878	-0.201228
5	5033000	5034000	5	5042000	5043000	0.0363848	-0.725182
5	5036000	5037000	5	5044000	5045000	0.00549	-0.365396
5	5037000	5038000	5	5044000	5045000	0.00342986	-0.646948
5	5038000	5039000	5	5044000	5045000	0.0297543	-0.328828
5	5306000	5307000	5	5308000	5309000	0.00585588	-0.178126
5	5361000	5362000	5	5365000	5366000	0.0336374	-0.392921
5	5383000	5384000	5	5387000	5388000	0.0268344	-0.272928
5	5384000	5385000	5	5387000	5388000	0.00455263	0.323756
5	5568000	5569000	5	5575000	5576000	0.0133327	-0.277769
5	5787000	5788000	5	5791000	5792000	0.0141127	-0.890799
5	5800000	5801000	5	5805000	5806000	0.0488826	-0.126974
5	5832000	5833000	5	5835000	5836000	0.0215369	-0.167935
5	5863000	5864000	5	5869000	5870000	0.0458272	-0.128736
5	5879000	5880000	5	5888000	5889000	0.0276253	-0.611038
5	5894000	5895000	5	5898000	5899000	0.0493917	0.162236
5	5946000	5947000	5	5954000	5955000	0.0316076	-0.148414
5	5946000	5947000	5	5955000	5956000	0.0379415	-0.114397
5	5947000	5948000	5	5954000	5955000	0.0175674	-0.871475
5	5947000	5948000	5	5955000	5956000	0.0133014	0.306244
5	5948000	5949000	5	5954000	5955000	0.0231997	-0.268491
5	5948000	5949000	5	5955000	5956000	0.0163099	-0.378427
5	5948000	5949000	5	5956000	5957000	0.0496816	-0.727415
5	5949000	5950000	5	5955000	5956000	0.0497889	-0.769326
5	6055000	6056000	5	6058000	6059000	0.0346296	-1.0559
5	6158000	6159000	5	6164000	6165000	0.0109752	0.251469
5	6159000	6160000	5	6165000	6166000	0.000421723	-0.336229
5	6159000	6160000	5	6166000	6167000	1.60929e-05	-0.280401
5	6161000	6162000	5	6167000	6168000	0.0104148	-0.17148
5	6161000	6162000	5	6169000	6170000	0.00972662	-0.694627
5	6162000	6163000	5	6168000	6169000	0.00657622	-0.693115
5	6162000	6163000	5	6169000	6170000	0.0174596	-0.692077
5	6247000	6248000	5	6250000	6251000	0.0279914	0.610348
5	6270000	6271000	5	6274000	6275000	0.0354169	-0.229994
5	6350000	6351000	5	6359000	6360000	0.00262593	-0.501367
5	6404000	6405000	5	6409000	6410000	0.00412636	-0.900771
5	6405000	6406000	5	6408000	6409000	0.0409009	-0.844333
5	6405000	6406000	5	6409000	6410000	0.00730587	-0.946937
5	6406000	6407000	5	6410000	6411000	0.0200439	-0.223804
5	6572000	6573000	5	6577000	6578000	0.00884961	-1.27846
5	6573000	6574000	5	6578000	6579000	0.0181283	0.386549
5	6582000	6583000	5	6585000	6586000	0.0230574	-0.0983487
5	6619000	6620000	5	6626000	6627000	0.016503	-0.0858054
5	6620000	6621000	5	6626000	6627000	0.0353638	-0.103067
5	6677000	6678000	5	6683000	6684000	4.67526e-05	-0.0741781
5	6678000	6679000	5	6683000	6684000	0.000864289	-0.0783415
5	6679000	6680000	5	6683000	6684000	0.0274363	-0.0850452
5	6710000	6711000	5	6713000	6714000	0.0277304	-0.0798408
5	6710000	6711000	5	6714000	6715000	0.00536545	-0.168761
5	6711000	6712000	5	6714000	6715000	0.0295111	-0.281784
5	7012000	7013000	5	7016000	7017000	0.0366008	0.0671336
5	7162000	7163000	5	7175000	7176000	0.0157322	1.06686
5	7253000	7254000	5	7261000	7262000	0.00687185	-0.235879
5	7254000	7255000	5	7263000	7264000	0.00774499	-0.432324
5	7283000	7284000	5	7294000	7295000	0.0152798	-1.13644
5	7374000	7375000	5	7380000	7381000	0.00624732	0.483421
5	7375000	7376000	5	7380000	7381000	0.0206171	-0.137831
5	7375000	7376000	5	7381000	7382000	0.00713562	-0.924872
5	7378000	7379000	5	7387000	7388000	0.0221587	0.823281
5	7378000	7379000	5	7388000	7389000	0.0280758	-2.00827
5	7380000	7381000	5	7383000	7384000	0.0358491	1.04808
5	7381000	7382000	5	7385000	7386000	0.0412718	-0.306768
5	7392000	7393000	5	7396000	7397000	0.00658444	0.764743
5	7392000	7393000	5	7397000	7398000	0.000977976	0.0861247
5	7393000	7394000	5	7395000	7396000	0.0317493	0.764743
5	7393000	7394000	5	7396000	7397000	0.000431169	-0.163988
5	7393000	7394000	5	7397000	7398000	2.00659e-06	-0.122395
5	7393000	7394000	5	7398000	7399000	0.000221454	-0.471923
5	7394000	7395000	5	7395000	7396000	0.0410557	0.270483
5	7394000	7395000	5	7396000	7397000	0.00137081	-0.239783
5	7394000	7395000	5	7397000	7398000	2.63617e-05	-0.1744
5	7395000	7396000	5	7396000	7397000	0.0208211	-0.592258
5	7395000	7396000	5	7397000	7398000	0.00644411	-0.669566
5	7395000	7396000	5	7398000	7399000	0.0265525	-0.288403
5	7417000	7418000	5	7430000	7431000	0.0191674	0.773845
5	7419000	7420000	5	7428000	7429000	3.44657e-09	-0.168753
5	7420000	7421000	5	7428000	7429000	2.7819e-13	-0.328533
5	7420000	7421000	5	7429000	7430000	9.17274e-13	-0.191395
5	7421000	7422000	5	7428000	7429000	1.28036e-08	-0.406378
5	7422000	7423000	5	7428000	7429000	0.0468826	-0.216365
5	7422000	7423000	5	7429000	7430000	0.00189147	0.496589
5	7425000	7426000	5	7428000	7429000	0.0495633	-1.76047
5	7540000	7541000	5	7542000	7543000	0.0271251	0.124633
5	7844000	7845000	5	7848000	7849000	0.0155992	-0.182711
5	7844000	7845000	5	7849000	7850000	0.00957132	-0.22067
5	7903000	7904000	5	7908000	7909000	0.0226779	-0.259189
5	7958000	7959000	5	7965000	7966000	0.0412271	-0.561371
5	8263000	8264000	5	8269000	8270000	0.0220752	-0.211697
5	8310000	8311000	5	8319000	8320000	0.00651721	-0.962051
5	8311000	8312000	5	8320000	8321000	0.00510482	-0.451151
5	8312000	8313000	5	8320000	8321000	0.00655398	-0.108027
5	8313000	8314000	5	8319000	8320000	0.029748	-0.121486
5	8313000	8314000	5	8320000	8321000	0.0234462	-0.290562
5	8499000	8500000	5	8501000	8502000	4.33517e-05	-0.209235
5	8574000	8575000	5	8579000	8580000	0.012943	-0.0581015
5	8574000	8575000	5	8580000	8581000	0.00112863	-0.560176
5	8671000	8672000	5	8676000	8677000	0.0260968	0.236688
5	8786000	8787000	5	8790000	8791000	0.0178469	0.0607842
5	8807000	8808000	5	8810000	8811000	0.00279646	0.294302
5	8807000	8808000	5	8811000	8812000	0.0397611	-0.600591
5	9018000	9019000	5	9027000	9028000	0.0298928	-0.158646
5	9018000	9019000	5	9028000	9029000	0.00943676	-0.106097
5	9095000	9096000	5	9102000	9103000	0.0081956	-0.114202
5	9095000	9096000	5	9103000	9104000	2.32296e-07	-0.21225
5	9096000	9097000	5	9102000	9103000	0.0127596	-0.241368
5	9096000	9097000	5	9103000	9104000	4.43405e-07	-0.103828
5	9096000	9097000	5	9104000	9105000	1.23812e-05	-0.654436
5	9097000	9098000	5	9103000	9104000	0.00396364	-0.81101
5	9098000	9099000	5	9103000	9104000	0.0198204	0.260461
5	9098000	9099000	5	9104000	9105000	0.0015741	-0.495971
5	9445000	9446000	5	9449000	9450000	0.021595	-0.167472
5	9446000	9447000	5	9449000	9450000	0.0265292	-0.109327
5	9494000	9495000	5	9501000	9502000	0.0271162	0.180251
5	10006000	10007000	5	10015000	10016000	0.00220961	-0.0724163
5	10009000	10010000	5	10013000	10014000	0.0184604	0.937476
5	10029000	10030000	5	10036000	10037000	0.00222246	-0.260956
5	10030000	10031000	5	10034000	10035000	0.00893746	-0.278031
5	10030000	10031000	5	10035000	10036000	0.00660258	-0.571949
5	10030000	10031000	5	10036000	10037000	0.025974	0.309447
5	10034000	10035000	5	10039000	10040000	0.0158676	-0.336844
5	10035000	10036000	5	10039000	10040000	0.0208619	-0.24312
5	10040000	10041000	5	10044000	10045000	0.016569	-0.214178
5	10083000	10084000	5	10089000	10090000	0.0479431	-0.216356
5	10206000	10207000	5	10213000	10214000	0.0124621	-0.416174
5	10207000	10208000	5	10213000	10214000	0.0257831	-0.217401
5	10207000	10208000	5	10214000	10215000	0.0260057	-0.323083
5	10288000	10289000	5	10293000	10294000	0.0172817	-0.168534
5	10508000	10509000	5	10512000	10513000	0.0294532	-0.099159
5	10515000	10516000	5	10521000	10522000	0.00947215	-0.936998
5	10544000	10545000	5	10552000	10553000	0.0224307	0.159412
5	10640000	10641000	5	10649000	10650000	0.0218368	0.132423
5	10650000	10651000	5	10654000	10655000	0.0409293	-0.228983
5	10859000	10860000	5	10866000	10867000	0.0194712	-0.112639
5	11073000	11074000	5	11083000	11084000	0.0185455	-0.65886
5	11143000	11144000	5	11148000	11149000	0.044125	-0.109027
5	11291000	11292000	5	11297000	11298000	0.000148022	0.627005
5	11295000	11296000	5	11302000	11303000	0.017397	0.112955
5	11308000	11309000	5	11311000	11312000	0.0332974	-0.145561
5	11633000	11634000	5	11639000	11640000	0.00152419	-0.178291
5	11669000	11670000	5	11674000	11675000	0.0146497	-0.51643
5	11673000	11674000	5	11678000	11679000	0.0486211	-0.666315
5	11673000	11674000	5	11679000	11680000	0.0423179	-0.61524
5	11674000	11675000	5	11679000	11680000	0.0311936	0.0590524
5	11677000	11678000	5	11683000	11684000	0.0402071	0.143885
5	11678000	11679000	5	11687000	11688000	0.0142726	-0.0378893
5	11679000	11680000	5	11687000	11688000	0.0194048	-0.555579
5	11679000	11680000	5	11688000	11689000	0.0194933	0.193532
5	11690000	11691000	5	11696000	11697000	0.0136808	-0.303757
5	11690000	11691000	5	11697000	11698000	0.0010315	-0.143726
5	11690000	11691000	5	11698000	11699000	0.000126754	-0.638538
5	11691000	11692000	5	11696000	11697000	0.00890041	-1.46276
5	11691000	11692000	5	11697000	11698000	0.000348748	-0.242448
5	11692000	11693000	5	11696000	11697000	0.0188757	0.34895
5	11692000	11693000	5	11697000	11698000	0.000832784	-0.544216
5	11692000	11693000	5	11698000	11699000	2.99242e-05	-0.706663
5	11693000	11694000	5	11697000	11698000	0.0070265	-0.226577
5	11693000	11694000	5	11698000	11699000	0.00146587	-0.217952
5	11693000	11694000	5	11699000	11700000	0.00143867	-0.239179
5	11694000	11695000	5	11698000	11699000	0.0223452	-0.161287
5	11694000	11695000	5	11699000	11700000	0.0359485	-0.219706
5	11724000	11725000	5	11728000	11729000	0.0480405	-0.259887
5	11724000	11725000	5	11729000	11730000	0.0369076	-0.16283
5	11845000	11846000	5	11852000	11853000	0.0422802	-1.12318
5	11845000	11846000	5	11853000	11854000	0.0118652	-0.220448
5	11995000	11996000	5	11998000	11999000	0.0268348	-0.512943
5	12132000	12133000	5	12135000	12136000	0.0389568	-1.54349
5	12219000	12220000	5	12222000	12223000	0.0353227	-0.134236
5	12219000	12220000	5	12223000	12224000	0.00657695	-0.0844626
5	12219000	12220000	5	12224000	12225000	0.0467099	-0.722478
5	12221000	12222000	5	12233000	12234000	0.042273	-0.0871219
5	12223000	12224000	5	12232000	12233000	0.0277047	0.229983
5	12224000	12225000	5	12232000	12233000	0.00465794	-0.128322
5	12224000	12225000	5	12234000	12235000	0.0130369	-0.101902
5	12227000	12228000	5	12235000	12236000	0.0150808	-0.146149
5	12228000	12229000	5	12235000	12236000	0.0426424	-0.210555
5	12269000	12270000	5	12277000	12278000	0.0454323	0.198898
5	12270000	12271000	5	12276000	12277000	0.0158384	-0.0843972
5	12270000	12271000	5	12278000	12279000	0.0378436	-0.13929
5	12270000	12271000	5	12279000	12280000	6.28874e-05	0.136715
5	12271000	12272000	5	12278000	12279000	0.000599328	-0.10886
5	12271000	12272000	5	12279000	12280000	4.06422e-09	-1.0913
5	12271000	12272000	5	12280000	12281000	3.8045e-08	0.408921
5	12272000	12273000	5	12277000	12278000	0.0165852	-0.0993684
5	12272000	12273000	5	12278000	12279000	3.82634e-05	-0.201106
5	12273000	12274000	5	12277000	12278000	0.0132698	-0.099494
5	12273000	12274000	5	12278000	12279000	0.000212791	-0.132531
5	12273000	12274000	5	12279000	12280000	4.0831e-05	-0.165552
5	12273000	12274000	5	12280000	12281000	0.0113766	-0.904077
5	12273000	12274000	5	12282000	12283000	0.0205941	-0.101732
5	12273000	12274000	5	12283000	12284000	4.6397e-05	-0.672268
5	12274000	12275000	5	12277000	12278000	0.0454672	-0.0868031
5	12274000	12275000	5	12278000	12279000	0.01085	-0.12534
5	12274000	12275000	5	12282000	12283000	0.0461139	-0.274359
5	12434000	12435000	5	12440000	12441000	0.0100684	-0.217056
5	12488000	12489000	5	12495000	12496000	0.0220805	-0.189981
5	12519000	12520000	5	12529000	12530000	0.0270651	-0.950502
5	12701000	12702000	5	12714000	12715000	0.0390388	-0.765548
5	12931000	12932000	5	12936000	12937000	0.0361595	-0.255668
5	13344000	13345000	5	13349000	13350000	0.0466705	-0.319124
5	13384000	13385000	5	13391000	13392000	0.0162372	0.0126691
5	13384000	13385000	5	13392000	13393000	0.0137902	0.30898
5	13385000	13386000	5	13391000	13392000	0.00584874	-0.106635
5	13385000	13386000	5	13392000	13393000	0.00763999	-0.108955
5	13416000	13417000	5	13424000	13425000	0.000967055	-0.07491
5	13416000	13417000	5	13425000	13426000	0.000564443	-0.165829
5	13419000	13420000	5	13422000	13423000	0.0445821	0.515762
5	13419000	13420000	5	13424000	13425000	0.00906725	-0.545001
5	13466000	13467000	5	13471000	13472000	0.000182525	-0.190453
5	13467000	13468000	5	13469000	13470000	0.0116585	-0.0976532
5	13467000	13468000	5	13471000	13472000	0.00433935	-0.0658139
5	13468000	13469000	5	13470000	13471000	0.0392624	-0.150077
5	13470000	13471000	5	13477000	13478000	0.0142127	-0.50809
5	13555000	13556000	5	13566000	13567000	0.0309784	-0.143319
5	13556000	13557000	5	13567000	13568000	0.0428769	-0.457206
5	13557000	13558000	5	13566000	13567000	0.00222558	-0.240919
5	13559000	13560000	5	13563000	13564000	0.00725831	-0.145776
5	13567000	13568000	5	13581000	13582000	0.00435325	-0.122606
5	13616000	13617000	5	13622000	13623000	0.00350535	-0.199896
5	13720000	13721000	5	13725000	13726000	0.00287237	-0.142066
5	13721000	13722000	5	13724000	13725000	0.0447075	-0.301814
5	13729000	13730000	5	13738000	13739000	0.0265368	-0.330976
5	13803000	13804000	5	13807000	13808000	0.0102791	-0.178074
5	13803000	13804000	5	13808000	13809000	0.00890736	-0.283173
5	13914000	13915000	5	13918000	13919000	0.00555676	-0.230311
5	13992000	13993000	5	13999000	14000000	0.0403801	-0.23835
5	14046000	14047000	5	14049000	14050000	0.031051	-0.305413
5	14059000	14060000	5	14063000	14064000	0.0464441	-0.271328
5	14079000	14080000	5	14084000	14085000	0.0227487	-0.407366
5	14080000	14081000	5	14083000	14084000	0.0397635	0.137954
5	14080000	14081000	5	14084000	14085000	0.0324267	-0.168111
5	14201000	14202000	5	14204000	14205000	0.00016622	-0.143896
5	14484000	14485000	5	14491000	14492000	0.0082289	-0.514646
5	14719000	14720000	5	14728000	14729000	0.000173948	-0.06421
5	14921000	14922000	5	14930000	14931000	0.0310318	-0.176211
5	14922000	14923000	5	14929000	14930000	0.0154979	-0.207463
5	14922000	14923000	5	14930000	14931000	0.02904	0.295401
5	15059000	15060000	5	15062000	15063000	0.0146231	-0.212673
5	15059000	15060000	5	15063000	15064000	0.00793615	-0.222935
5	15067000	15068000	5	15071000	15072000	0.023792	-0.179989
5	15067000	15068000	5	15073000	15074000	0.0459699	0.29
5	15076000	15077000	5	15081000	15082000	0.0311794	0.293135
5	15077000	15078000	5	15081000	15082000	0.0484392	-0.177614
5	15117000	15118000	5	15127000	15128000	0.00380812	-0.217733
5	15118000	15119000	5	15127000	15128000	0.0229069	0.212306
5	15120000	15121000	5	15126000	15127000	0.0165143	0.103989
5	15120000	15121000	5	15127000	15128000	0.000377856	-0.187953
5	15121000	15122000	5	15125000	15126000	0.0305346	-0.652265
5	15121000	15122000	5	15126000	15127000	0.00108124	-1.22884
5	15122000	15123000	5	15126000	15127000	0.00900349	-0.60962
5	15122000	15123000	5	15127000	15128000	6.13337e-05	-0.1347
5	15151000	15152000	5	15159000	15160000	0.0143266	-0.818626
5	15153000	15154000	5	15164000	15165000	0.0195965	-0.112841
5	15154000	15155000	5	15163000	15164000	0.0086978	-1.07185
5	15154000	15155000	5	15164000	15165000	0.0386549	-1.00528
5	15161000	15162000	5	15164000	15165000	0.00570404	-0.176837
5	15162000	15163000	5	15164000	15165000	0.0371318	-0.667473
5	15162000	15163000	5	15165000	15166000	0.00806825	-0.58804
5	15264000	15265000	5	15271000	15272000	0.0199325	-0.5589
5	15323000	15324000	5	15327000	15328000	0.0432418	-0.155338
5	15332000	15333000	5	15341000	15342000	0.0180566	-0.122533
5	15342000	15343000	5	15351000	15352000	0.048691	-0.0988539
5	15472000	15473000	5	15476000	15477000	0.0261716	0.20324
5	15515000	15516000	5	15520000	15521000	0.0280505	-0.383597
5	15516000	15517000	5	15520000	15521000	0.0497473	0.229648
5	15573000	15574000	5	15576000	15577000	0.0312999	-1.01645
5	15945000	15946000	5	15948000	15949000	0.0260878	-0.143386
5	16104000	16105000	5	16109000	16110000	0.0226799	-1.03263
5	16104000	16105000	5	16110000	16111000	0.049427	0.227359
5	16344000	16345000	5	16348000	16349000	0.00163026	-0.0991036
5	16345000	16346000	5	16350000	16351000	0.0087244	-0.144403
5	16345000	16346000	5	16352000	16353000	0.0133948	-0.160036
5	16532000	16533000	5	16536000	16537000	0.0180625	-0.0919761
5	16532000	16533000	5	16537000	16538000	0.0102973	-0.175124
5	16533000	16534000	5	16536000	16537000	0.025868	0.160803
5	16533000	16534000	5	16537000	16538000	0.000740812	-0.0879652
5	16649000	16650000	5	16653000	16654000	0.0305987	-0.119659
5	16649000	16650000	5	16656000	16657000	0.000317625	-0.0942399
5	16650000	16651000	5	16656000	16657000	0.000564108	0.512836
5	16682000	16683000	5	16692000	16693000	0.035223	0.076473
5	16834000	16835000	5	16846000	16847000	0.0196929	-0.338439
5	16834000	16835000	5	16847000	16848000	2.87603e-05	-0.701547
5	16836000	16837000	5	16839000	16840000	0.0426039	0.768226
5	16987000	16988000	5	16991000	16992000	0.0163284	-0.172399
5	16996000	16997000	5	17001000	17002000	0.0319555	-1.72037
5	17423000	17424000	5	17427000	17428000	0.0020552	0.852469
5	17423000	17424000	5	17428000	17429000	0.00513684	-1.0828
5	17424000	17425000	5	17427000	17428000	0.0200896	0.0288458
5	17579000	17580000	5	17582000	17583000	0.04927	0.499928
5	17580000	17581000	5	17583000	17584000	0.0258496	-0.0966312
5	17762000	17763000	5	17766000	17767000	0.0305604	-0.242455
5	17762000	17763000	5	17768000	17769000	0.0212855	-0.374451
5	17764000	17765000	5	17768000	17769000	0.00876648	0.534931
5	17765000	17766000	5	17768000	17769000	0.0480093	0.461051
5	17951000	17952000	5	17960000	17961000	0.0458451	0.266762
5	17956000	17957000	5	17964000	17965000	0.00784786	-0.921076
5	17957000	17958000	5	17964000	17965000	0.0486021	-0.245517
5	18109000	18110000	5	18115000	18116000	0.0193299	0.195664
5	18110000	18111000	5	18114000	18115000	0.0355343	0.270228
5	18110000	18111000	5	18115000	18116000	0.0116906	-0.693062
5	18335000	18336000	5	18341000	18342000	0.0174031	-0.144172
5	18361000	18362000	5	18369000	18370000	0.0213778	-0.154298
5	18416000	18417000	5	18424000	18425000	0.023917	0.212067
5	18483000	18484000	5	18486000	18487000	0.0451037	-0.110878
5	18516000	18517000	5	18522000	18523000	0.006462	0.312539
5	18517000	18518000	5	18522000	18523000	0.0313445	-0.635488
5	18520000	18521000	5	18528000	18529000	0.0115275	-0.556747
5	18545000	18546000	5	18548000	18549000	0.0358494	-0.178349
5	18567000	18568000	5	18570000	18571000	0.00577041	-0.447487
5	18567000	18568000	5	18571000	18572000	0.000317256	0.213044
5	18568000	18569000	5	18570000	18571000	0.0440029	0.53391
5	18568000	18569000	5	18571000	18572000	0.0296827	-1.44792
5	18645000	18646000	5	18652000	18653000	0.00479256	0.161522
5	18714000	18715000	5	18718000	18719000	0.0180535	0.21864
5	18714000	18715000	5	18720000	18721000	9.87529e-07	0.675344
5	18714000	18715000	5	18721000	18722000	3.05972e-05	-0.191893
5	18715000	18716000	5	18719000	18720000	0.00435288	-0.455969
5	18715000	18716000	5	18720000	18721000	0.000882206	-0.134083
5	18715000	18716000	5	18721000	18722000	0.00621857	-0.206837
5	18720000	18721000	5	18728000	18729000	0.000257198	-0.514763
5	18721000	18722000	5	18728000	18729000	0.00255453	-0.117806
5	18724000	18725000	5	18731000	18732000	0.0417797	-0.177047
5	18728000	18729000	5	18732000	18733000	0.0477963	-0.069373
5	18772000	18773000	5	18776000	18777000	0.00623428	-0.505233
5	18861000	18862000	5	18871000	18872000	0.040007	-0.386642
5	18864000	18865000	5	18874000	18875000	0.0137683	-0.337509
5	18864000	18865000	5	18875000	18876000	0.0045146	0.347862
5	18864000	18865000	5	18876000	18877000	0.0183115	0.476833
5	18871000	18872000	5	18877000	18878000	0.0313595	-0.114985
5	18871000	18872000	5	18878000	18879000	0.0339303	0.522485
5	18872000	18873000	5	18878000	18879000	0.0482582	-0.147606
5	18873000	18874000	5	18882000	18883000	0.0434403	-0.283467
5	18874000	18875000	5	18882000	18883000	0.00859966	-0.17904
5	18875000	18876000	5	18882000	18883000	0.0203216	-0.229595
5	18879000	18880000	5	18887000	18888000	0.0333919	-0.235208
5	18879000	18880000	5	18888000	18889000	0.029407	0.171587
5	18883000	18884000	5	18887000	18888000	0.0320943	-0.0948667
5	18910000	18911000	5	18915000	18916000	0.0285779	-0.19045
5	18915000	18916000	5	18925000	18926000	0.00222855	-0.491956
5	18915000	18916000	5	18926000	18927000	3.29649e-07	-0.136761
5	19012000	19013000	5	19018000	19019000	0.0244524	-0.131308
5	19015000	19016000	5	19020000	19021000	0.00922501	-0.160953
5	19019000	19020000	5	19024000	19025000	0.0136201	0.308494
5	19019000	19020000	5	19025000	19026000	0.00381582	0.112653
5	19019000	19020000	5	19026000	19027000	0.0477316	-0.226692
5	19022000	19023000	5	19027000	19028000	0.0173792	0.217633
5	19022000	19023000	5	19028000	19029000	0.00308824	0.0808413
5	19023000	19024000	5	19027000	19028000	3.29541e-05	-0.851279
5	19024000	19025000	5	19031000	19032000	0.000732067	-0.13637
5	19025000	19026000	5	19027000	19028000	0.010654	-0.000155468
5	19025000	19026000	5	19028000	19029000	0.00281745	0.305436
6	86000	87000	6	92000	93000	0.0254529	-0.215895
6	86000	87000	6	93000	94000	0.0074414	-0.213334
6	86000	87000	6	94000	95000	0.00700188	-0.385656
6	87000	88000	6	91000	92000	0.0383432	0.537525
6	87000	88000	6	93000	94000	0.0135403	-0.181715
6	87000	88000	6	94000	95000	0.0348054	-0.691488
6	88000	89000	6	91000	92000	0.0435911	-0.930724
6	88000	89000	6	93000	94000	0.0487688	-0.317341
6	121000	122000	6	123000	124000	0.0193168	0.471437
6	197000	198000	6	206000	207000	0.0177969	-0.514186
6	200000	201000	6	204000	205000	0.00446011	-1.01341
6	200000	201000	6	205000	206000	0.00012184	-0.329608
6	200000	201000	6	206000	207000	0.0211499	0.651932
6	202000	203000	6	205000	206000	0.0146124	-0.507975
6	202000	203000	6	206000	207000	0.0401779	0.43742
6	205000	206000	6	219000	220000	0.0274953	-0.127148
6	435000	436000	6	441000	442000	0.0313578	-0.768328
6	436000	437000	6	441000	442000	0.0399635	-0.301899
6	525000	526000	6	536000	537000	0.0260876	-0.596932
6	564000	565000	6	574000	575000	1.86135e-05	0.843485
6	597000	598000	6	603000	604000	0.00793843	0.123626
6	597000	598000	6	604000	605000	0.0343395	-0.124927
6	600000	601000	6	603000	604000	0.00386758	-0.122856
6	600000	601000	6	604000	605000	0.0279929	-0.169487
6	607000	608000	6	611000	612000	0.0321923	-0.107254
6	608000	609000	6	611000	612000	0.0247967	0.148766
6	608000	609000	6	612000	613000	0.000497777	-0.0907159
6	817000	818000	6	822000	823000	0.035657	-1.29523
6	947000	948000	6	949000	950000	0.00551715	0.245809
6	1257000	1258000	6	1262000	1263000	0.0440317	-1.22218
6	1328000	1329000	6	1331000	1332000	0.000720739	-0.517444
6	1329000	1330000	6	1331000	1332000	0.00548224	-0.196957
6	1329000	1330000	6	1332000	1333000	0.00741406	-0.12357
6	1374000	1375000	6	1379000	1380000	0.0382331	-0.1257
6	1377000	1378000	6	1381000	1382000	0.000377138	-0.66653
6	1378000	1379000	6	1381000	1382000	0.0287432	-0.0967004
6	1436000	1437000	6	1441000	1442000	0.0260999	-0.213135
6	1442000	1443000	6	1448000	1449000	0.0274801	-0.169546
6	1442000	1443000	6	1449000	1450000	0.0498398	0.302715
6	1521000	1522000	6	1528000	1529000	0.00821332	-0.195646
6	1522000	1523000	6	1528000	1529000	0.00393678	-0.262149
6	1522000	1523000	6	1529000	1530000	0.0365497	-0.374151
6	1523000	1524000	6	1530000	1531000	0.0265111	0.562756
6	1523000	1524000	6	1532000	1533000	0.00474004	0.063294
6	1524000	1525000	6	1530000	1531000	0.0472433	-0.300282
6	1524000	1525000	6	1531000	1532000	0.00273139	-0.315217
6	1524000	1525000	6	1532000	1533000	0.00657721	-0.223075
6	1525000	1526000	6	1530000	1531000	0.0139181	-0.157031
6	1525000	1526000	6	1531000	1532000	0.000226154	-0.154471
6	1525000	1526000	6	1532000	1533000	0.00849719	-0.234863
6	1601000	1602000	6	1605000	1606000	0.0255595	-0.0937672
6	1658000	1659000	6	1663000	1664000	0.0413856	-0.244093
6	1752000	1753000	6	1758000	1759000	0.00420735	-0.186311
6	1806000	1807000	6	1811000	1812000	0.0455381	-0.137247
6	1807000	1808000	6	1810000	1811000	0.0225717	-0.210738
6	2241000	2242000	6	2247000	2248000	0.00977642	-0.118351
6	2244000	2245000	6	2253000	2254000	0.0455083	0.154718
6	2346000	2347000	6	2355000	2356000	0.0455072	0.236487
6	2347000	2348000	6	2356000	2357000	0.025817	-0.151531
6	2347000	2348000	6	2357000	2358000	0.0103102	1.37264
6	2352000	2353000	6	2356000	2357000	0.0173374	0.628749
6	2353000	2354000	6	2356000	2357000	0.0280332	-0.234567
6	2353000	2354000	6	2357000	2358000	0.00378134	-0.137627
6	2354000	2355000	6	2357000	2358000	0.0137881	-1.19134
6	3620000	3621000	6	3626000	3627000	0.000859828	-0.130612
6	3671000	3672000	6	3675000	3676000	0.042099	-0.694734
6	3720000	3721000	6	3727000	3728000	0.00326663	-0.118133
6	3790000	3791000	6	3794000	3795000	0.000547745	-0.0924155
6	3791000	3792000	6	3794000	3795000	0.00486864	0.202246
6	3791000	3792000	6	3795000	3796000	0.00678949	-0.141139
6	3849000	3850000	6	3852000	3853000	0.0434696	-1.32707
6	3849000	3850000	6	3853000	3854000	0.0408106	-0.229307
6	3962000	3963000	6	3967000	3968000	0.0238002	-0.183702
6	3963000	3964000	6	3967000	3968000	0.0242379	-0.941449
6	3963000	3964000	6	3968000	3969000	0.0231791	-0.22079
6	3965000	3966000	6	3972000	3973000	0.0019586	-0.160671
6	3966000	3967000	6	3972000	3973000	0.0290119	-0.192815
6	3969000	3970000	6	3975000	3976000	0.033227	-0.547941
6	3970000	3971000	6	3975000	3976000	0.00975191	-0.399379
6	4012000	4013000	6	4020000	4021000	0.0430623	-0.287796
6	4054000	4055000	6	4061000	4062000	0.00729685	-0.0870557
6	4057000	4058000	6	4063000	4064000	0.000887044	-0.04126
6	4821000	4822000	6	4827000	4828000	0.000964889	-0.164825
6	4822000	4823000	6	4827000	4828000	0.00290112	-0.165144
6	4840000	4841000	6	4843000	4844000	0.0394029	-0.126566
6	5114000	5115000	6	5122000	5123000	0.0186712	-0.260414
6	5313000	5314000	6	5318000	5319000	0.0396557	0.227669
6	5337000	5338000	6	5343000	5344000	0.0294124	0.447454
6	5390000	5391000	6	5394000	5395000	0.0488451	0.738724
6	5679000	5680000	6	5683000	5684000	0.0478397	-0.110913
6	5763000	5764000	6	5768000	5769000	0.0147665	-0.252166
6	6008000	6009000	6	6012000	6013000	0.0396557	-0.0787625
6	6358000	6359000	6	6363000	6364000	0.0443907	-0.105987
6	6381000	6382000	6	6387000	6388000	0.00925248	-0.392661
6	6382000	6383000	6	6387000	6388000	0.0432071	-0.38447
6	6471000	6472000	6	6475000	6476000	0.0109768	0.333087
6	6923000	6924000	6	6926000	6927000	0.0362221	-0.568532
6	6924000	6925000	6	6927000	6928000	0.0367001	-0.0808755
6	7298000	7299000	6	7304000	7305000	0.0322623	-0.158904
6	7299000	7300000	6	7304000	7305000	0.000879487	-0.236566
6	7300000	7301000	6	7304000	7305000	0.00295647	-0.256464
6	7537000	7538000	6	7552000	7553000	0.0440263	-0.191126
6	7541000	7542000	6	7554000	7555000	0.0413902	-0.178688
6	7556000	7557000	6	7563000	7564000	0.0418156	-0.104945
6	7564000	7565000	6	7575000	7576000	0.0220059	-0.0534904
6	7565000	7566000	6	7575000	7576000	0.0348938	-0.126191
6	7947000	7948000	6	7957000	7958000	0.0261912	-0.157618
6	8114000	8115000	6	8122000	8123000	0.0069038	-0.101315
6	8380000	8381000	6	8384000	8385000	0.0308798	0.279348
6	8607000	8608000	6	8609000	8610000	0.0367271	-0.309108
6	9229000	9230000	6	9238000	9239000	0.0273359	-0.210333
6	9229000	9230000	6	9239000	9240000	0.0339918	-0.182989
6	9578000	9579000	6	9582000	9583000	0.0291925	-0.113363
6	10065000	10066000	6	10068000	10069000	0.0270001	-0.322883
6	10195000	10196000	6	10198000	10199000	0.0144054	-0.870993
6	10240000	10241000	6	10245000	10246000	0.00977668	-0.326099
6	10241000	10242000	6	10244000	10245000	0.0406938	-0.752668
6	10241000	10242000	6	10245000	10246000	0.0178052	0.289315
6	10629000	10630000	6	10634000	10635000	0.000292345	-0.351729
6	10630000	10631000	6	10633000	10634000	0.029404	-0.876253
6	10826000	10827000	6	10832000	10833000	0.019349	-0.351596
6	10913000	10914000	6	10915000	10916000	0.0162257	0.443382
6	11251000	11252000	6	11254000	11255000	0.0111743	-0.860963
6	11252000	11253000	6	11254000	11255000	0.0252733	-0.0479607
6	11705000	11706000	6	11707000	11708000	0.0453746	0.14415
6	11877000	11878000	6	11880000	11881000	0.0216872	-0.0789486
6	11877000	11878000	6	11881000	11882000	0.00744066	-0.10936
6	11878000	11879000	6	11881000	11882000	0.0416961	0.395237
6	12111000	12112000	6	12116000	12117000	0.0181989	-0.0954166
6	12111000	12112000	6	12117000	12118000	0.000399786	-0.122947
6	12225000	12226000	6	12229000	12230000	0.0310816	-0.223259
6	12226000	12227000	6	12229000	12230000	0.0225875	-0.128052
6	12713000	12714000	6	12719000	12720000	0.00978413	1.0135
6	13139000	13140000	6	13144000	13145000	0.0464461	-0.11168
6	13250000	13251000	6	13255000	13256000	0.00318757	-0.661283
6	13250000	13251000	6	13256000	13257000	0.00156456	-0.0752475
6	13251000	13252000	6	13256000	13257000	0.0114444	-0.500709
6	13251000	13252000	6	13257000	13258000	0.0277443	-0.219458
6	13363000	13364000	6	13367000	13368000	0.0459755	-0.204194
6	13363000	13364000	6	13368000	13369000	0.0035714	0.412368
6	13442000	13443000	6	13451000	13452000	0.0369282	-0.235982
6	13451000	13452000	6	13455000	13456000	0.0308739	-0.274039
6	13720000	13721000	6	13726000	13727000	0.0100684	-0.245006
6	13798000	13799000	6	13808000	13809000	0.0419748	-0.307971
6	13801000	13802000	6	13808000	13809000	0.0309169	-0.951644
6	14492000	14493000	6	14496000	14497000	0.0278528	0.247078
6	14493000	14494000	6	14496000	14497000	0.0390707	-0.103635
6	14525000	14526000	6	14532000	14533000	0.0170623	-0.445134
6	14534000	14535000	6	14539000	14540000	0.0215702	-0.536102
6	14534000	14535000	6	14540000	14541000	0.00714837	-0.161926
6	15038000	15039000	6	15043000	15044000	1.3743e-05	-0.503044
6	15039000	15040000	6	15042000	15043000	0.000119385	0.496954
6	15040000	15041000	6	15042000	15043000	0.0184456	-0.17499
6	15471000	15472000	6	15476000	15477000	0.00494641	0.8156
6	15680000	15681000	6	15685000	15686000	0.000266767	-0.173996
6	15680000	15681000	6	15686000	15687000	9.10422e-05	-0.152753
6	16274000	16275000	6	16280000	16281000	0.0184386	-0.145079
6	16276000	16277000	6	16278000	16279000	0.0269641	-0.124477
6	16338000	16339000	6	16345000	16346000	0.0369131	-1.12429
6	16339000	16340000	6	16349000	16350000	0.000332662	0.330078
6	16340000	16341000	6	16349000	16350000	0.00148247	-0.144774
6	16340000	16341000	6	16350000	16351000	0.000108521	-0.179109
6	16416000	16417000	6	16421000	16422000	0.0149048	-0.6023
6	16417000	16418000	6	16421000	16422000	0.0157143	-1.00064
6	16417000	16418000	6	16422000	16423000	0.0120129	1.1515
6	16417000	16418000	6	16423000	16424000	0.0259199	0.271694
6	16418000	16419000	6	16421000	16422000	0.046904	-0.809017
6	16425000	16426000	6	16429000	16430000	0.0230512	-0.172752
6	16440000	16441000	6	16444000	16445000	0.0414038	-0.200222
6	16440000	16441000	6	16445000	16446000	0.0127428	-0.195288
6	16442000	16443000	6	16445000	16446000	0.0124318	-0.176051
6	16443000	16444000	6	16445000	16446000	0.0443499	-0.324157
6	16443000	16444000	6	16465000	16466000	8.94367e-05	-0.222804
6	16444000	16445000	6	16465000	16466000	0.0352149	-0.539314
6	16445000	16446000	6	16448000	16449000	0.0178195	-0.199369
6	16445000	16446000	6	16449000	16450000	0.0435889	-0.308872
6	16466000	16467000	6	16477000	16478000	0.0116758	-0.276319
6	16473000	16474000	6	16482000	16483000	0.00321725	0.797028
6	16473000	16474000	6	16483000	16484000	0.0287519	-0.899011
6	16474000	16475000	6	16481000	16482000	0.0380207	-0.31977
6	16474000	16475000	6	16482000	16483000	0.00180412	-0.115797
6	16474000	16475000	6	16483000	16484000	0.0135037	-0.748651
6	16485000	16486000	6	16493000	16494000	0.0463768	-0.140428
6	16486000	16487000	6	16493000	16494000	0.000198199	-0.181808
6	16490000	16491000	6	16495000	16496000	0.0256787	-1.08496
6	16513000	16514000	6	16518000	16519000	0.0416266	-0.769916
7	145000	146000	7	154000	155000	0.0199531	-0.528372
7	146000	147000	7	155000	156000	0.00596152	-0.258425
7	147000	148000	7	154000	155000	0.00221447	-0.102831
7	433000	434000	7	439000	440000	0.00415157	-0.0832462
7	434000	435000	7	439000	440000	0.030324	-0.111423
7	434000	435000	7	440000	441000	0.000908287	0.137299
7	434000	435000	7	441000	442000	0.0210257	-0.0939899
7	1031000	1032000	7	1036000	1037000	0.00174688	0.691845
7	1127000	1128000	7	1129000	1130000	0.0242863	-0.108858
7	1127000	1128000	7	1130000	1131000	0.00258215	-0.169197
7	1127000	1128000	7	1132000	1133000	0.0429186	-0.102455
7	1128000	1129000	7	1131000	1132000	0.0498536	-0.568917
7	1151000	1152000	7	1161000	1162000	0.0182877	-0.458432
7	1154000	1155000	7	1160000	1161000	0.0207338	-0.143122
7	1155000	1156000	7	1159000	1160000	0.0167635	-1.06086
7	1155000	1156000	7	1161000	1162000	0.00125989	-0.762938
7	1179000	1180000	7	1187000	1188000	0.00253351	0.647174
7	1204000	1205000	7	1212000	1213000	0.0499552	-0.121062
7	1204000	1205000	7	1213000	1214000	0.00946606	0.203544
7	1219000	1220000	7	1225000	1226000	0.0301246	-0.35116
7	1592000	1593000	7	1595000	1596000	0.0098082	-0.151564
7	1763000	1764000	7	1765000	1766000	0.00420104	-1.10998
7	1763000	1764000	7	1766000	1767000	1.36041e-05	-0.632577
7	1899000	1900000	7	1902000	1903000	0.000900671	-0.140797
7	2050000	2051000	7	2057000	2058000	0.0304179	-0.132145
7	2208000	2209000	7	2210000	2211000	0.0281477	-0.965247
7	2213000	2214000	7	2219000	2220000	0.029147	-0.561683
7	2464000	2465000	7	2481000	2482000	0.00941424	-0.117175
7	2482000	2483000	7	2487000	2488000	0.0222306	-0.0895449
7	2482000	2483000	7	2488000	2489000	0.00244811	-0.119449
7	2564000	2565000	7	2570000	2571000	0.0116843	-0.514507
7	2759000	2760000	7	2763000	2764000	0.0149288	-0.168273
7	3191000	3192000	7	3196000	3197000	0.0240789	-0.102331
7	3191000	3192000	7	3197000	3198000	0.0104409	-0.104419
7	3192000	3193000	7	3197000	3198000	0.0152436	-0.304263
7	3196000	3197000	7	3202000	3203000	0.0305466	-0.090517
7	3699000	3700000	7	3704000	3705000	0.0303067	-1.33086
7	3849000	3850000	7	3853000	3854000	0.0372284	-0.223347
7	4147000	4148000	7	4150000	4151000	0.0266055	-0.413741
7	4194000	4195000	7	4197000	4198000	0.0285112	-1.41418
7	4352000	4353000	7	4357000	4358000	0.0161303	-0.366761
7	4458000	4459000	7	4465000	4466000	0.00859932	-0.156631
7	4459000	4460000	7	4465000	4466000	0.00583453	-0.106775
7	4512000	4513000	7	4519000	4520000	0.049866	-0.934832
7	4516000	4517000	7	4524000	4525000	0.00703345	-1.34695
7	4517000	4518000	7	4524000	4525000	0.000171998	0.588666
7	4517000	4518000	7	4525000	4526000	0.000459504	-0.815276
7	4518000	4519000	7	4524000	4525000	0.00887507	-0.115491
7	4518000	4519000	7	4525000	4526000	0.0473529	-0.117708
7	4565000	4566000	7	4569000	4570000	0.00227688	-0.371649
7	4565000	4566000	7	4570000	4571000	0.00501311	-0.266423
7	4566000	4567000	7	4569000	4570000	0.00223709	0.0186491
7	4566000	4567000	7	4570000	4571000	0.0318799	-0.742352
7	5137000	5138000	7	5148000	5149000	0.00946859	-0.203073
7	5268000	5269000	7	5273000	5274000	0.0317715	-0.179939
7	5376000	5377000	7	5381000	5382000	0.0198379	-1.76016
7	5376000	5377000	7	5382000	5383000	0.000121814	-0.263116
7	5377000	5378000	7	5382000	5383000	0.00676037	-0.175971
7	5394000	5395000	7	5406000	5407000	0.0389928	-0.226793
7	5780000	5781000	7	5785000	5786000	0.0452958	-0.0738607
7	5780000	5781000	7	5786000	5787000	0.0477134	-0.629056
7	5781000	5782000	7	5785000	5786000	0.00536479	-0.16473
7	5795000	5796000	7	5800000	5801000	0.0246714	-0.0476139
7	7148000	7149000	7	7150000	7151000	0.0357779	-0.0790028
7	7148000	7149000	7	7151000	7152000	0.000121814	-0.102722
7	7149000	7150000	7	7151000	7152000	0.0154039	-0.0804595
7	7296000	7297000	7	7302000	7303000	0.00261217	-0.0893094
7	7297000	7298000	7	7302000	7303000	5.2738e-05	-0.695222
7	7297000	7298000	7	7303000	7304000	0.00171447	-0.259549
7	7298000	7299000	7	7302000	7303000	0.0293794	-0.137325
7	7395000	7396000	7	7398000	7399000	0.0120814	-1.02655
7	7395000	7396000	7	7399000	7400000	0.00477415	0.905077
7	7395000	7396000	7	7400000	7401000	0.0457602	-0.785499
7	7528000	7529000	7	7531000	7532000	0.0260345	-0.161279
7	8345000	8346000	7	8348000	8349000	0.0429757	-0.200782
7	8457000	8458000	7	8462000	8463000	0.00877094	-0.197067
7	8552000	8553000	7	8558000	8559000	0.0186382	-0.172523
7	8552000	8553000	7	8559000	8560000	0.0240829	-0.162763
7	8554000	8555000	7	8560000	8561000	0.045854	-0.257704
7	8554000	8555000	7	8561000	8562000	0.000939276	0.0992512
7	8555000	8556000	7	8561000	8562000	4.13607e-05	-0.349441
7	8556000	8557000	7	8560000	8561000	0.0116843	-1.32743
7	8556000	8557000	7	8561000	8562000	0.00740241	-0.672657
7	8588000	8589000	7	8591000	8592000	0.0278161	-0.342327
7	8813000	8814000	7	8819000	8820000	0.0458054	-0.729956
7	9008000	9009000	7	9012000	9013000	0.0447856	-0.232197
7	9008000	9009000	7	9014000	9015000	0.00586895	-0.153186
7	9009000	9010000	7	9012000	9013000	0.0294475	-0.259816
7	9009000	9010000	7	9013000	9014000	0.00234506	-0.929444
7	9009000	9010000	7	9014000	9015000	0.00044979	0.161241
7	9009000	9010000	7	9015000	9016000	0.00158451	-0.17238
7	9010000	9011000	7	9013000	9014000	0.00520768	1.07839
7	9010000	9011000	7	9014000	9015000	0.000712792	-0.0790489
7	9010000	9011000	7	9015000	9016000	0.00163151	-0.533349
7	9011000	9012000	7	9015000	9016000	0.0327686	-0.154684
7	9108000	9109000	7	9113000	9114000	0.0240903	0.847862
7	9319000	9320000	7	9323000	9324000	0.0309936	-0.171091
7	9320000	9321000	7	9325000	9326000	0.0238388	-0.118311
7	9421000	9422000	7	9425000	9426000	0.0353447	-0.23171
7	9429000	9430000	7	9435000	9436000	0.00971165	-0.32521
7	9430000	9431000	7	9435000	9436000	3.8652e-05	-0.128264
7	9431000	9432000	7	9435000	9436000	0.029701	-0.156501
7	9445000	9446000	7	9450000	9451000	0.0260288	1.37938
7	9554000	9555000	7	9559000	9560000	0.00247363	-0.368639
7	9729000	9730000	7	9734000	9735000	0.00696144	-1.17757
7	9947000	9948000	7	9951000	9952000	0.00322232	0.585316
7	10043000	10044000	7	10048000	10049000	0.0201093	-0.0466704
7	10493000	10494000	7	10499000	10500000	0.0054476	-0.327011
7	10516000	10517000	7	10519000	10520000	0.0126151	0.710711
7	10517000	10518000	7	10519000	10520000	0.0115149	0.43496
7	10830000	10831000	7	10834000	10835000	0.0469089	0.0544113
7	11100000	11101000	7	11105000	11106000	0.0151302	-1.21814
7	11101000	11102000	7	11105000	11106000	0.0324537	-0.657321
7	11102000	11103000	7	11107000	11108000	0.035906	-0.370712
7	11227000	11228000	7	11231000	11232000	0.0143984	-0.154606
7	11227000	11228000	7	11232000	11233000	0.0354685	0.116216
7	11295000	11296000	7	11300000	11301000	0.0078918	-0.355471
7	11313000	11314000	7	11319000	11320000	0.0413817	-0.0356811
7	11316000	11317000	7	11322000	11323000	0.0225054	-0.3008
7	11317000	11318000	7	11320000	11321000	0.0285791	-0.324754
7	11317000	11318000	7	11321000	11322000	0.00570412	-0.227093
7	11317000	11318000	7	11322000	11323000	0.0186761	-0.929603
7	11406000	11407000	7	11411000	11412000	0.0311148	-0.938142
7	11489000	11490000	7	11496000	11497000	0.0234881	-0.73096
7	11493000	11494000	7	11500000	11501000	0.0224476	-0.880399
7	11559000	11560000	7	11563000	11564000	0.0148524	-0.297553
7	12260000	12261000	7	12263000	12264000	0.0180465	-0.10795
7	12451000	12452000	7	12454000	12455000	0.0203652	-0.21076
7	12482000	12483000	7	12490000	12491000	0.0120519	-0.2034
7	12485000	12486000	7	12491000	12492000	0.0479974	-0.26748
7	12486000	12487000	7	12490000	12491000	0.0423395	-0.22385
7	12486000	12487000	7	12491000	12492000	0.00277214	-0.151405
7	12487000	12488000	7	12494000	12495000	0.0196294	-0.229405
7	12488000	12489000	7	12494000	12495000	8.0204e-06	-0.113395
7	12488000	12489000	7	12495000	12496000	0.0272827	-0.244999
7	12489000	12490000	7	12494000	12495000	0.000231755	-0.154464
7	12574000	12575000	7	12579000	12580000	0.000131864	-0.135587
7	12575000	12576000	7	12579000	12580000	0.000117968	-0.180581
7	12575000	12576000	7	12580000	12581000	3.33649e-06	0.464419
7	12575000	12576000	7	12581000	12582000	0.0339105	-0.0741832
7	12576000	12577000	7	12579000	12580000	0.0152728	-0.0717712
7	13370000	13371000	7	13374000	13375000	0.0092977	-0.0582595
7	13370000	13371000	7	13375000	13376000	0.0296915	-0.217282
7	13382000	13383000	7	13386000	13387000	0.0149694	-0.281238
7	13382000	13383000	7	13387000	13388000	0.000844816	0.164466
7	13488000	13489000	7	13494000	13495000	0.0289515	-0.127207
7	13543000	13544000	7	13548000	13549000	0.0113215	-0.121647
7	13625000	13626000	7	13635000	13636000	0.0461974	-0.123289
7	13635000	13636000	7	13642000	13643000	0.00968255	-0.0769666
7	13791000	13792000	7	13798000	13799000	0.0472155	-0.0881126
7	13808000	13809000	7	13814000	13815000	0.0171359	-0.0469496
7	13809000	13810000	7	13813000	13814000	0.0401637	1.6467
7	13896000	13897000	7	13903000	13904000	0.0392686	-0.935178
7	13896000	13897000	7	13904000	13905000	0.00210147	-0.212694
7	13897000	13898000	7	13903000	13904000	0.00822053	-0.839578
7	13897000	13898000	7	13904000	13905000	0.000237707	-1.47526
7	13898000	13899000	7	13903000	13904000	0.00348424	0.175401
7	13899000	13900000	7	13903000	13904000	0.00430325	-0.230555
7	13900000	13901000	7	13903000	13904000	0.0131963	-0.653108
7	13901000	13902000	7	13904000	13905000	0.00518842	0.352026
7	13901000	13902000	7	13905000	13906000	0.00125493	-1.61638
7	13902000	13903000	7	13905000	13906000	0.0167993	-0.206105
8	143000	144000	8	146000	147000	0.0224089	-0.128649
8	211000	212000	8	218000	219000	0.000337237	-0.21635
8	212000	213000	8	215000	216000	0.00523468	-0.212863
8	212000	213000	8	216000	217000	2.95881e-07	-1.3139
8	212000	213000	8	217000	218000	2.82261e-09	-0.12573
8	212000	213000	8	218000	219000	4.23689e-06	0.534877
8	212000	213000	8	219000	220000	0.0394441	0.535089
8	213000	214000	8	215000	216000	0.0215913	-0.187941
8	213000	214000	8	216000	217000	0.00020254	-0.876935
8	213000	214000	8	217000	218000	1.32203e-05	-0.304511
8	213000	214000	8	218000	219000	0.000719717	-0.894403
8	214000	215000	8	216000	217000	0.0264733	-0.443589
8	214000	215000	8	217000	218000	0.0176861	-0.194577
8	214000	215000	8	224000	225000	0.0154017	-0.252351
8	214000	215000	8	225000	226000	0.0139666	-0.872416
8	224000	225000	8	228000	229000	0.0197584	-0.80292
8	225000	226000	8	228000	229000	0.0105478	-1.23117
8	253000	254000	8	255000	256000	0.000465263	0.787299
8	253000	254000	8	256000	257000	1.08337e-07	-0.299828
8	254000	255000	8	256000	257000	8.87375e-05	1.34118
8	295000	296000	8	305000	306000	0.0240781	-0.311178
8	295000	296000	8	306000	307000	0.0162864	0.322125
8	302000	303000	8	307000	308000	0.0388877	-0.207598
8	305000	306000	8	310000	311000	0.00727256	-0.769355
8	305000	306000	8	311000	312000	0.00196655	-0.162249
8	308000	309000	8	312000	313000	0.0449005	-0.192233
8	308000	309000	8	313000	314000	0.0294125	-0.202197
8	309000	310000	8	313000	314000	0.0400722	0.574407
8	309000	310000	8	326000	327000	0.0416886	-0.0205712
8	318000	319000	8	322000	323000	0.00308491	-0.155498
8	319000	320000	8	323000	324000	0.0439888	-0.0532251
8	319000	320000	8	324000	325000	0.0252745	-0.400277
8	319000	320000	8	325000	326000	0.0278312	0.459477
8	320000	321000	8	324000	325000	0.0375167	-0.566139
8	320000	321000	8	325000	326000	0.0298485	0.105767
8	321000	322000	8	326000	327000	0.0324811	-0.0978119
8	321000	322000	8	327000	328000	0.0188254	-0.190409
8	323000	324000	8	329000	330000	0.00123362	0.317374
8	355000	356000	8	359000	360000	0.0129021	-1.12376
8	357000	358000	8	362000	363000	0.0138006	-0.350266
8	409000	410000	8	416000	417000	0.0183109	-0.525392
8	410000	411000	8	416000	417000	0.0158596	0.303583
8	458000	459000	8	463000	464000	0.0485411	-0.267942
8	464000	465000	8	470000	471000	0.0141409	-0.175165
8	465000	466000	8	470000	471000	0.00749217	-1.05652
8	471000	472000	8	481000	482000	0.0196917	-1.04447
8	472000	473000	8	478000	479000	0.0158055	0.244677
8	537000	538000	8	539000	540000	0.0117418	-1.05174
8	617000	618000	8	622000	623000	0.0183146	-0.610624
8	618000	619000	8	621000	622000	0.00680845	0.690232
8	618000	619000	8	623000	624000	0.0301206	0.701377
8	742000	743000	8	746000	747000	0.0282596	-0.135365
8	742000	743000	8	747000	748000	0.0441908	0.00350308
8	1022000	1023000	8	1027000	1028000	0.0346937	1.0154
8	1051000	1052000	8	1054000	1055000	0.0177079	-0.00223833
8	1051000	1052000	8	1055000	1056000	5.70422e-05	-0.257249
8	1052000	1053000	8	1054000	1055000	0.0442428	-0.263771
8	1052000	1053000	8	1055000	1056000	0.00142175	0.220158
8	1123000	1124000	8	1126000	1127000	0.028561	0.116679
8	1133000	1134000	8	1138000	1139000	0.0307606	-0.12506
8	1134000	1135000	8	1137000	1138000	0.0365345	-0.0478957
8	1136000	1137000	8	1139000	1140000	0.0451336	-0.971466
8	1138000	1139000	8	1143000	1144000	0.0196835	-1.77876
8	1138000	1139000	8	1144000	1145000	0.0440034	-0.788528
8	1138000	1139000	8	1146000	1147000	0.0186155	-0.240639
8	1139000	1140000	8	1146000	1147000	0.0403758	-0.181616
8	1144000	1145000	8	1149000	1150000	0.0363993	-0.247969
8	1153000	1154000	8	1157000	1158000	0.0147402	0.58937
8	1153000	1154000	8	1158000	1159000	0.00485833	0.0416912
8	1154000	1155000	8	1159000	1160000	0.00173433	-0.874523
8	1155000	1156000	8	1157000	1158000	0.0330604	-0.660398
8	1155000	1156000	8	1158000	1159000	0.00406301	-0.290153
8	1155000	1156000	8	1159000	1160000	0.0107229	-1.04022
8	1319000	1320000	8	1321000	1322000	0.0143154	-0.201253
8	1333000	1334000	8	1338000	1339000	0.04961	-0.525607
8	1334000	1335000	8	1339000	1340000	0.0210044	-0.580402
8	1335000	1336000	8	1339000	1340000	0.0172515	-0.146918
8	1336000	1337000	8	1339000	1340000	0.043288	0.953389
8	1337000	1338000	8	1340000	1341000	0.0313006	-0.558039
8	1337000	1338000	8	1341000	1342000	0.0106482	-0.0985803
8	1345000	1346000	8	1351000	1352000	0.0309516	-0.520919
8	1346000	1347000	8	1350000	1351000	0.0237622	-1.10176
8	1346000	1347000	8	1351000	1352000	0.00186232	-0.0981936
8	1347000	1348000	8	1351000	1352000	0.00329051	-0.0505173
8	1349000	1350000	8	1354000	1355000	0.000311392	0.206442
8	1411000	1412000	8	1417000	1418000	0.0252892	-0.320539
8	1427000	1428000	8	1431000	1432000	0.047567	-1.48183
8	1427000	1428000	8	1432000	1433000	0.0397431	-1.03886
8	1574000	1575000	8	1577000	1578000	0.0342749	-0.276611
8	1587000	1588000	8	1602000	1603000	0.0010407	0.166103
8	1588000	1589000	8	1596000	1597000	0.0305386	-0.999557
8	1588000	1589000	8	1602000	1603000	0.0265387	-0.322614
8	1597000	1598000	8	1603000	1604000	0.0352694	-0.198737
8	1598000	1599000	8	1601000	1602000	0.0106478	-0.228548
8	1719000	1720000	8	1722000	1723000	0.0277393	-0.258129
8	1758000	1759000	8	1763000	1764000	0.0430617	-1.49069
8	2301000	2302000	8	2306000	2307000	0.00231406	-0.862471
8	2689000	2690000	8	2692000	2693000	0.048677	-0.304095
8	2690000	2691000	8	2692000	2693000	0.031781	-1.22102
8	2983000	2984000	8	2989000	2990000	0.0391557	-0.705777
8	2986000	2987000	8	2993000	2994000	1.92379e-06	-0.172366
8	2987000	2988000	8	2994000	2995000	0.0219259	-0.196842
8	3058000	3059000	8	3063000	3064000	0.0100151	-1.54696
8	3060000	3061000	8	3066000	3067000	0.00891903	-0.23887
8	3060000	3061000	8	3067000	3068000	0.0200747	0.624014
8	3061000	3062000	8	3067000	3068000	0.045968	0.277365
8	3063000	3064000	8	3068000	3069000	0.0303084	-0.606107
8	3063000	3064000	8	3069000	3070000	0.0272583	0.344435
8	3064000	3065000	8	3070000	3071000	0.0477111	0.166398
8	3312000	3313000	8	3315000	3316000	0.0470464	-0.138288
8	3315000	3316000	8	3320000	3321000	0.0177521	-0.320268
8	3315000	3316000	8	3321000	3322000	0.00303946	-0.858219
8	3336000	3337000	8	3340000	3341000	0.00475907	-0.270605
8	3450000	3451000	8	3454000	3455000	0.045046	-0.405986
8	3561000	3562000	8	3565000	3566000	0.0210044	-0.711217
8	3562000	3563000	8	3566000	3567000	0.0169871	-0.172549
8	3633000	3634000	8	3637000	3638000	0.00344269	-0.560285
8	3634000	3635000	8	3637000	3638000	0.0350222	-0.139585
8	3990000	3991000	8	3995000	3996000	0.046207	-0.188843
8	4075000	4076000	8	4082000	4083000	0.021346	-0.219288
8	4076000	4077000	8	4081000	4082000	0.0244516	-0.203687
8	4174000	4175000	8	4178000	4179000	0.00517301	-0.593538
8	4312000	4313000	8	4318000	4319000	0.00249098	-0.165228
8	4312000	4313000	8	4319000	4320000	0.00340593	0.128607
8	4313000	4314000	8	4317000	4318000	0.0394998	-0.28414
8	4313000	4314000	8	4319000	4320000	0.0145093	-1.22008
8	4316000	4317000	8	4325000	4326000	1.17847e-05	0.751056
8	4317000	4318000	8	4321000	4322000	0.0120301	-1.27374
8	4317000	4318000	8	4323000	4324000	0.0162609	-0.504516
8	4317000	4318000	8	4325000	4326000	5.22487e-06	-0.293837
8	4318000	4319000	8	4323000	4324000	0.0179042	0.144317
8	4318000	4319000	8	4326000	4327000	7.73786e-05	0.163363
8	4319000	4320000	8	4323000	4324000	0.0384871	-1.54405
8	4320000	4321000	8	4324000	4325000	0.0248596	-0.0012832
8	4320000	4321000	8	4325000	4326000	0.0103197	-0.246741
8	4328000	4329000	8	4331000	4332000	0.0087934	-0.346504
8	4328000	4329000	8	4332000	4333000	0.0230737	-0.159467
8	4329000	4330000	8	4332000	4333000	0.0199564	-0.615652
8	4330000	4331000	8	4334000	4335000	0.0346901	-0.308222
8	4454000	4455000	8	4458000	4459000	0.0472306	-0.274247
8	4458000	4459000	8	4460000	4461000	0.0106751	-0.167634
8	4458000	4459000	8	4461000	4462000	0.00384667	-0.264341
8	4460000	4461000	8	4468000	4469000	0.000658837	-0.667011
8	4460000	4461000	8	4469000	4470000	0.00237638	-0.12162
8	4508000	4509000	8	4511000	4512000	0.00782162	0.283176
8	4509000	4510000	8	4511000	4512000	0.00304686	-0.303941
8	4509000	4510000	8	4512000	4513000	0.000273177	-0.878373
8	4525000	4526000	8	4531000	4532000	0.0170209	-0.866887
8	4530000	4531000	8	4538000	4539000	0.0373841	-0.0412254
8	4652000	4653000	8	4655000	4656000	0.0139032	-1.40141
8	4652000	4653000	8	4656000	4657000	0.0284272	-0.393711
8	4652000	4653000	8	4657000	4658000	0.0391605	-0.0983341
8	4656000	4657000	8	4661000	4662000	0.0376695	-0.646987
8	4686000	4687000	8	4688000	4689000	0.0364431	-0.18077
8	4824000	4825000	8	4827000	4828000	0.000616411	-0.0812516
8	4956000	4957000	8	4960000	4961000	0.0490147	-0.0880571
8	5080000	5081000	8	5083000	5084000	0.00110683	-0.122083
8	5124000	5125000	8	5128000	5129000	0.0151203	-0.0819166
8	5125000	5126000	8	5128000	5129000	0.0214688	-0.137987
8	5139000	5140000	8	5144000	5145000	0.0113387	0.570569
8	5239000	5240000	8	5243000	5244000	0.00855296	0.384987
8	5246000	5247000	8	5252000	5253000	0.0253574	-0.0962885
8	5246000	5247000	8	5253000	5254000	0.00527608	-0.268041
8	5246000	5247000	8	5254000	5255000	0.0361721	0.663205
8	5249000	5250000	8	5257000	5258000	0.0304566	0.748054
8	5249000	5250000	8	5258000	5259000	0.0040087	-0.286312
8	5250000	5251000	8	5258000	5259000	0.0242728	0.197689
8	5250000	5251000	8	5259000	5260000	0.0192767	0.264129
8	5375000	5376000	8	5378000	5379000	4.62565e-05	-0.303091
8	5429000	5430000	8	5432000	5433000	0.0334826	-0.859717
8	5429000	5430000	8	5433000	5434000	0.00705854	-0.169171
8	5758000	5759000	8	5761000	5762000	0.000267193	-0.449892
8	6103000	6104000	8	6108000	6109000	0.0171937	-0.502989
8	6104000	6105000	8	6108000	6109000	0.0185154	-0.145032
8	6104000	6105000	8	6109000	6110000	7.30394e-05	-0.173166
8	6105000	6106000	8	6109000	6110000	0.00568085	-0.277769
8	6105000	6106000	8	6110000	6111000	0.00101078	-0.194906
8	6222000	6223000	8	6228000	6229000	0.0391336	0.296829
8	6503000	6504000	8	6512000	6513000	0.00992503	-0.500587
8	6516000	6517000	8	6522000	6523000	0.0417386	-0.584017
8	6636000	6637000	8	6640000	6641000	0.00342335	-1.6915
8	6637000	6638000	8	6643000	6644000	3.12803e-05	-0.24315
8	6638000	6639000	8	6643000	6644000	0.0070972	-0.168628
8	7061000	7062000	8	7065000	7066000	0.00900392	-0.134533
8	7061000	7062000	8	7066000	7067000	0.0203105	-0.126913
8	7064000	7065000	8	7067000	7068000	0.00637378	-0.123156
8	7064000	7065000	8	7068000	7069000	8.87794e-08	-0.186732
8	7065000	7066000	8	7067000	7068000	0.0129913	-0.0880853
8	7065000	7066000	8	7068000	7069000	0.000309323	-1.53177
8	7065000	7066000	8	7070000	7071000	0.000888865	0.048706
8	7066000	7067000	8	7068000	7069000	0.0168522	0.283559
8	7067000	7068000	8	7073000	7074000	0.0348005	-0.253685
8	7068000	7069000	8	7074000	7075000	0.0331101	-0.170299
8	7299000	7300000	8	7305000	7306000	0.0452682	0.0726842
[truncated: 7,574 more rows]

## Sheet: Ava_vs_DZ_10kb_SELFISH
CHR1	LOC1_start	LOC1_end	CHR2	LOC2_start	LOC2_end	Q_VAL	LOG_FOLD_CHANGE
1	60000	70000	1	410000	420000	0.034449	-2.00013
1	70000	80000	1	410000	420000	0.00228694	-1.68299
1	70000	80000	1	420000	430000	0.0251587	1.45977
1	70000	80000	1	510000	520000	0.0336647	-0.99937
1	80000	90000	1	380000	390000	0.0258451	-1.00357
1	80000	90000	1	390000	400000	0.00381306	-1.47603
1	80000	90000	1	400000	410000	0.00114021	-0.196293
1	80000	90000	1	410000	420000	0.00107831	1.0209
1	80000	90000	1	420000	430000	0.017335	0.523842
1	80000	90000	1	2330000	2340000	0.032362	0.26933
1	80000	90000	1	2340000	2350000	0.0180404	1.62577
1	80000	90000	1	2970000	2980000	0.0437811	-0.198421
1	90000	100000	1	380000	390000	0.0198322	-1.64728
1	90000	100000	1	390000	400000	0.00446319	1.00943
1	90000	100000	1	400000	410000	0.00276387	-1.46943
1	90000	100000	1	410000	420000	0.00660775	0.608976
1	90000	100000	1	1150000	1160000	0.047147	0.59763
1	90000	100000	1	1160000	1170000	0.0370998	2.04317
1	90000	100000	1	1730000	1740000	0.0198631	-1.69368
1	90000	100000	1	1740000	1750000	0.026051	0.26849
1	90000	100000	1	2330000	2340000	0.0283397	0.640591
1	90000	100000	1	2340000	2350000	0.0255212	-1.44659
1	90000	100000	1	3160000	3170000	0.010024	-1.43151
1	90000	100000	1	3210000	3220000	0.0326604	-2.2814
1	100000	110000	1	380000	390000	0.0400151	1.23339
1	100000	110000	1	390000	400000	0.0192975	-0.190478
1	100000	110000	1	400000	410000	0.0269321	0.900178
1	100000	110000	1	670000	680000	0.0287563	1.79288
1	100000	110000	1	930000	940000	0.0191106	0.185706
1	100000	110000	1	1740000	1750000	0.00790763	-0.144105
1	100000	110000	1	1900000	1910000	0.0233148	0.839436
1	100000	110000	1	1920000	1930000	0.0106371	-0.740954
1	100000	110000	1	1930000	1940000	0.0249385	0.268599
1	100000	110000	1	1940000	1950000	0.00994393	2.06194
1	100000	110000	1	2050000	2060000	0.0286127	-1.23543
1	100000	110000	1	2060000	2070000	0.0184358	-0.111708
1	100000	110000	1	2070000	2080000	0.0200306	0.886014
1	100000	110000	1	2080000	2090000	0.0047077	-0.162725
1	100000	110000	1	2090000	2100000	0.0302981	1.199
1	100000	110000	1	3160000	3170000	0.000505805	0.283643
1	100000	110000	1	3170000	3180000	0.0340655	0.29519
1	100000	110000	1	3190000	3200000	0.0186272	-0.952832
1	100000	110000	1	3210000	3220000	0.0209117	-1.12812
1	110000	120000	1	930000	940000	0.0227486	-1.94654
1	110000	120000	1	1510000	1520000	0.0393296	-1.49696
1	110000	120000	1	1730000	1740000	0.028534	-0.0915242
1	110000	120000	1	1740000	1750000	0.0150198	0.535199
1	110000	120000	1	1790000	1800000	0.0474923	0.452287
1	110000	120000	1	1800000	1810000	0.017924	1.54689
1	110000	120000	1	1900000	1910000	0.0197412	-1.1794
1	110000	120000	1	1920000	1930000	0.0179694	0.964496
1	110000	120000	1	2060000	2070000	0.0266328	0.934743
1	110000	120000	1	2070000	2080000	0.048152	0.895231
1	110000	120000	1	2320000	2330000	0.00108193	-0.860052
1	110000	120000	1	2340000	2350000	0.00794466	-0.0841079
1	110000	120000	1	2920000	2930000	0.0419033	-0.106882
1	110000	120000	1	3160000	3170000	0.0226682	-0.136326
1	110000	120000	1	3190000	3200000	0.0124834	0.619681
1	110000	120000	1	3210000	3220000	0.0230489	-0.107441
1	110000	120000	1	3370000	3380000	0.00128811	-0.131019
1	110000	120000	1	4660000	4670000	0.0277707	0.450211
1	120000	130000	1	900000	910000	0.030052	-0.128562
1	120000	130000	1	1080000	1090000	0.0283257	-0.0906858
1	120000	130000	1	1260000	1270000	0.0352418	-0.737024
1	120000	130000	1	1490000	1500000	0.0175534	-0.106094
1	120000	130000	1	1500000	1510000	0.00216	0.528054
1	120000	130000	1	1510000	1520000	0.0175895	-0.140148
1	120000	130000	1	1740000	1750000	0.0350655	-0.328851
1	120000	130000	1	1790000	1800000	0.0136706	0.585972
1	120000	130000	1	1800000	1810000	0.00594859	0.740281
1	120000	130000	1	1810000	1820000	0.0264939	1.13851
1	120000	130000	1	2310000	2320000	0.000152869	2.28582
1	120000	130000	1	2350000	2360000	0.0129562	-1.4517
1	120000	130000	1	3190000	3200000	0.00856178	0.27911
1	120000	130000	1	3200000	3210000	0.00911908	-0.756949
1	120000	130000	1	3370000	3380000	0.00795363	1.94461
1	120000	130000	1	4700000	4710000	0.0156586	-1.42946
1	120000	130000	1	4710000	4720000	0.001535	0.507365
1	120000	130000	1	4730000	4740000	0.00100049	0.290419
1	120000	130000	1	4740000	4750000	0.00453303	1.16535
1	130000	140000	1	890000	900000	0.00337029	-1.28691
1	130000	140000	1	900000	910000	0.00360445	-0.0901224
1	130000	140000	1	1130000	1140000	0.030397	-0.691842
1	130000	140000	1	1140000	1150000	0.0160963	0.307032
1	130000	140000	1	1730000	1740000	0.0488771	-1.1675
1	130000	140000	1	1790000	1800000	0.0083659	-0.740107
1	130000	140000	1	1800000	1810000	0.00508907	1.31348
1	130000	140000	1	2320000	2330000	0.00064296	1.52656
1	130000	140000	1	2340000	2350000	0.0320843	-0.728543
1	130000	140000	1	3180000	3190000	0.0282891	-0.103136
1	130000	140000	1	3580000	3590000	0.0466027	-0.780799
1	130000	140000	1	4710000	4720000	0.0145105	-0.737172
1	130000	140000	1	4740000	4750000	0.0141032	0.549227
1	140000	150000	1	420000	430000	0.0309527	-0.581382
1	140000	150000	1	660000	670000	0.0340134	-0.0854982
1	140000	150000	1	670000	680000	0.0337486	-0.0904315
1	140000	150000	1	1790000	1800000	0.0169324	0.526016
1	140000	150000	1	1800000	1810000	0.0177358	0.982348
1	150000	160000	1	1410000	1420000	0.0435021	-0.0602889
1	150000	160000	1	1680000	1690000	0.0197666	0.567437
1	150000	160000	1	2370000	2380000	0.0191753	-0.0774231
1	150000	160000	1	2770000	2780000	0.0290284	0.529867
1	150000	160000	1	3030000	3040000	0.00193741	0.352055
1	150000	160000	1	3040000	3050000	0.000135214	-0.081034
1	150000	160000	1	3820000	3830000	0.0485103	-0.695251
1	150000	160000	1	4370000	4380000	0.0142336	-0.0618794
1	150000	160000	1	4630000	4640000	0.00933916	0.751245
1	160000	170000	1	870000	880000	0.0493547	0.152891
1	160000	170000	1	1070000	1080000	0.0288401	1.58608
1	160000	170000	1	1530000	1540000	0.047496	1.90052
1	160000	170000	1	1540000	1550000	0.0392744	0.0220706
1	160000	170000	1	1640000	1650000	0.0344093	-1.62048
1	160000	170000	1	1650000	1660000	0.0477895	-1.36042
1	160000	170000	1	1670000	1680000	0.00980046	-0.420453
1	160000	170000	1	1680000	1690000	8.48437e-07	-0.143024
1	160000	170000	1	1690000	1700000	0.000316881	-1.28786
1	160000	170000	1	2740000	2750000	0.0279552	-0.113116
1	160000	170000	1	2750000	2760000	0.00324618	0.945073
1	160000	170000	1	2760000	2770000	0.000507765	-0.49396
1	160000	170000	1	2770000	2780000	0.000367488	-0.533016
1	160000	170000	1	2790000	2800000	0.0257968	-0.658045
1	160000	170000	1	2820000	2830000	0.0254534	-0.214362
1	160000	170000	1	3020000	3030000	0.0479075	-0.794085
1	160000	170000	1	3030000	3040000	0.00306233	-0.126628
1	160000	170000	1	3040000	3050000	0.000444575	-0.0982488
1	160000	170000	1	3050000	3060000	0.018691	-0.0804408
1	160000	170000	1	3180000	3190000	0.048237	-0.193283
1	160000	170000	1	3200000	3210000	0.0401709	-0.157314
1	160000	170000	1	3660000	3670000	0.000198326	-0.149391
1	160000	170000	1	3670000	3680000	5.01612e-08	-0.114166
1	160000	170000	1	4470000	4480000	0.00109389	-0.598008
1	160000	170000	1	4620000	4630000	0.0286306	-0.0942676
1	170000	180000	1	1070000	1080000	0.0203281	-0.703534
1	170000	180000	1	1530000	1540000	0.0258945	0.501911
1	170000	180000	1	1540000	1550000	0.0246139	-0.144963
1	170000	180000	1	1560000	1570000	0.0282434	-0.155976
1	170000	180000	1	1600000	1610000	0.0258671	0.543482
1	170000	180000	1	1610000	1620000	0.0104695	-0.170219
1	170000	180000	1	1640000	1650000	0.0158032	0.137604
1	170000	180000	1	1650000	1660000	0.03136	1.0665
1	170000	180000	1	1670000	1680000	0.0108836	0.791889
1	170000	180000	1	1680000	1690000	1.88183e-06	-0.562556
1	170000	180000	1	2140000	2150000	0.016902	-0.856123
1	170000	180000	1	2730000	2740000	0.0191899	0.993192
1	170000	180000	1	2740000	2750000	0.00112086	0.662638
1	170000	180000	1	2750000	2760000	4.01719e-05	1.07991
1	170000	180000	1	2760000	2770000	3.46243e-06	-0.756929
1	170000	180000	1	2770000	2780000	3.17953e-06	-1.48502
1	170000	180000	1	2780000	2790000	4.20748e-05	-0.731182
1	170000	180000	1	2790000	2800000	0.00195217	-0.580914
1	170000	180000	1	3360000	3370000	0.0450475	0.305301
1	170000	180000	1	3370000	3380000	0.0362348	-0.0979155
1	170000	180000	1	3390000	3400000	0.0474338	-0.0796593
1	170000	180000	1	3460000	3470000	0.0435218	-0.775028
1	170000	180000	1	3580000	3590000	0.0394617	0.642344
1	170000	180000	1	3680000	3690000	1.53766e-11	-1.56568
1	170000	180000	1	3710000	3720000	0.0272489	0.99428
1	170000	180000	1	4470000	4480000	0.0452548	-0.785242
1	170000	180000	1	4480000	4490000	0.00455408	0.362785
1	180000	190000	1	1070000	1080000	0.0484541	-0.719792
1	180000	190000	1	1600000	1610000	0.0142197	-1.86568
1	180000	190000	1	1610000	1620000	0.00819493	-0.0750824
1	180000	190000	1	1640000	1650000	0.0270232	0.599011
1	180000	190000	1	1650000	1660000	0.0238322	0.65051
1	180000	190000	1	1680000	1690000	0.0325714	-0.899074
1	180000	190000	1	2140000	2150000	0.00407683	0.535033
1	180000	190000	1	2730000	2740000	0.00684294	0.631148
1	180000	190000	1	2750000	2760000	2.91817e-06	-0.08772
1	180000	190000	1	2760000	2770000	2.11799e-07	-0.850643
1	180000	190000	1	2770000	2780000	2.43964e-07	-0.551635
1	180000	190000	1	2790000	2800000	0.000349119	-1.92428
1	180000	190000	1	2800000	2810000	0.0141616	-1.16753
1	180000	190000	1	3370000	3380000	0.00887934	0.547839
1	180000	190000	1	3380000	3390000	0.0105987	0.82357
1	180000	190000	1	3390000	3400000	0.0221074	-0.123542
1	180000	190000	1	3660000	3670000	0.0346977	-0.756818
1	180000	190000	1	3690000	3700000	0.0023314	-0.120482
1	180000	190000	1	3740000	3750000	0.0154569	-0.102395
1	180000	190000	1	3750000	3760000	0.0101796	-0.75068
1	180000	190000	1	4490000	4500000	0.0382467	-0.121568
1	190000	200000	1	1600000	1610000	0.0359386	-0.726999
1	190000	200000	1	1640000	1650000	0.0480444	-0.0881176
1	190000	200000	1	1650000	1660000	0.0276565	-0.699003
1	190000	200000	1	1780000	1790000	0.017604	-0.0728356
1	200000	210000	1	340000	350000	0.0411103	-0.09016
1	200000	210000	1	350000	360000	0.0105517	-0.712353
1	200000	210000	1	680000	690000	0.0104848	0.782122
1	200000	210000	1	750000	760000	0.0219918	0.628352
1	200000	210000	1	1190000	1200000	0.00654863	0.143419
1	200000	210000	1	1560000	1570000	0.00570311	-0.269666
1	250000	260000	1	420000	430000	0.0451829	-0.439174
1	260000	270000	1	350000	360000	0.00909415	-1.79325
1	260000	270000	1	360000	370000	0.0416122	1.98195
1	260000	270000	1	740000	750000	0.0353851	-1.47625
1	260000	270000	1	750000	760000	0.00535751	1.37519
1	260000	270000	1	760000	770000	0.0112691	0.54466
1	260000	270000	1	1100000	1110000	0.0290377	-0.938221
1	260000	270000	1	2130000	2140000	0.0347466	-0.138613
1	260000	270000	1	3370000	3380000	0.0190152	-0.942203
1	270000	280000	1	760000	770000	0.034157	0.268895
1	270000	280000	1	890000	900000	0.0448259	-0.875369
1	270000	280000	1	1100000	1110000	0.0265316	-0.855442
1	270000	280000	1	1200000	1210000	0.00903159	0.908344
1	270000	280000	1	1210000	1220000	0.00803115	0.650874
1	270000	280000	1	1220000	1230000	0.0212733	-1.26424
1	270000	280000	1	2950000	2960000	0.0335953	-1.73908
1	280000	290000	1	1190000	1200000	0.0421033	-2.04604
1	280000	290000	1	1210000	1220000	0.000739313	1.89802
1	280000	290000	1	1220000	1230000	0.000405011	-0.171929
1	280000	290000	1	1230000	1240000	0.00297163	-1.0467
1	280000	290000	1	2680000	2690000	0.0272586	-0.991979
1	280000	290000	1	2700000	2710000	0.0266665	1.02343
1	280000	290000	1	2750000	2760000	0.0271532	-0.111941
1	280000	290000	1	2770000	2780000	0.0113568	-0.191199
1	280000	290000	1	2780000	2790000	0.0258047	-0.141962
1	280000	290000	1	3910000	3920000	0.00928949	-0.144366
1	280000	290000	1	3920000	3930000	0.018244	-0.221072
1	290000	300000	1	730000	740000	0.024321	-0.180589
1	290000	300000	1	740000	750000	0.00284707	-0.15884
1	290000	300000	1	960000	970000	0.032366	0.482268
1	290000	300000	1	1210000	1220000	0.000237854	0.539828
1	290000	300000	1	1220000	1230000	7.91607e-06	-0.194959
1	290000	300000	1	1230000	1240000	6.12057e-05	-0.132266
1	290000	300000	1	1240000	1250000	0.00892963	-0.773706
1	290000	300000	1	1850000	1860000	0.00505217	0.511483
1	290000	300000	1	2070000	2080000	0.0431515	1.64485
1	290000	300000	1	2690000	2700000	0.0160328	0.561181
1	290000	300000	1	2700000	2710000	0.0389034	1.6518
1	290000	300000	1	2760000	2770000	0.0157337	-1.69105
1	290000	300000	1	2960000	2970000	0.00780665	-0.169495
1	290000	300000	1	2970000	2980000	0.00098749	-0.133079
1	290000	300000	1	3920000	3930000	0.0260287	-0.180323
1	290000	300000	1	3990000	4000000	0.00633737	-0.158056
1	300000	310000	1	730000	740000	0.00794702	-1.35954
1	300000	310000	1	740000	750000	0.000590374	-0.863501
1	300000	310000	1	750000	760000	0.0160244	-0.127988
1	300000	310000	1	960000	970000	0.00445614	-0.11646
1	300000	310000	1	970000	980000	0.0178517	-0.176431
1	300000	310000	1	1210000	1220000	0.003947	-0.138396
1	300000	310000	1	1220000	1230000	0.000218519	-0.125557
1	300000	310000	1	1240000	1250000	0.0327252	-0.823508
1	300000	310000	1	1400000	1410000	0.0322692	-0.133705
1	300000	310000	1	1410000	1420000	0.0305135	-0.117419
1	300000	310000	1	1420000	1430000	0.0449019	0.952962
1	300000	310000	1	1850000	1860000	0.00654596	-0.150257
1	300000	310000	1	2270000	2280000	0.000611228	-1.25324
1	300000	310000	1	2760000	2770000	0.0305958	-1.98509
1	300000	310000	1	2970000	2980000	0.0059201	-0.282463
1	300000	310000	1	3990000	4000000	0.00720752	-1.61299
1	300000	310000	1	4000000	4010000	0.0100284	-1.09132
1	310000	320000	1	740000	750000	0.0267916	0.575678
1	310000	320000	1	1070000	1080000	0.0439739	0.614892
1	310000	320000	1	1080000	1090000	0.0217596	-1.0761
1	310000	320000	1	1090000	1100000	0.0323572	-1.19188
1	310000	320000	1	1160000	1170000	0.0318016	-1.11642
1	310000	320000	1	1170000	1180000	0.0232151	-0.997898
1	310000	320000	1	1180000	1190000	0.0362874	0.549152
1	310000	320000	1	1210000	1220000	0.0493424	1.74094
1	310000	320000	1	1220000	1230000	0.0228851	1.42055
1	310000	320000	1	1230000	1240000	0.0453103	-0.220198
1	310000	320000	1	1390000	1400000	0.0298593	-1.59408
1	310000	320000	1	1400000	1410000	0.0160538	-1.04524
1	310000	320000	1	1410000	1420000	0.0144774	1.06897
1	310000	320000	1	1420000	1430000	0.0200146	0.566721
1	310000	320000	1	1430000	1440000	0.034255	-0.292622
1	310000	320000	1	1560000	1570000	0.0339917	-0.229347
1	310000	320000	1	1570000	1580000	0.0431129	-2.45968
1	310000	320000	1	1750000	1760000	0.0221597	0.298694
1	310000	320000	1	1760000	1770000	0.0126191	-0.202759
1	310000	320000	1	1770000	1780000	0.0261009	0.512159
1	310000	320000	1	2270000	2280000	0.00136237	-0.22913
1	310000	320000	1	2280000	2290000	0.0170614	-0.207921
1	310000	320000	1	3970000	3980000	0.0273164	-0.199239
1	320000	330000	1	1070000	1080000	0.0413452	-0.232239
1	320000	330000	1	1080000	1090000	0.0149922	-1.48482
1	320000	330000	1	1090000	1100000	0.0202819	-0.262994
1	320000	330000	1	1160000	1170000	0.0304103	-1.00315
1	320000	330000	1	1170000	1180000	0.0350988	-0.204077
1	320000	330000	1	1180000	1190000	0.0430515	-1.47373
1	320000	330000	1	1390000	1400000	0.0292131	-0.232667
1	320000	330000	1	1400000	1410000	0.0158968	-0.22336
1	320000	330000	1	1410000	1420000	0.014139	-0.190043
1	320000	330000	1	1420000	1430000	0.0184239	1.34845
1	320000	330000	1	1430000	1440000	0.0279257	-1.12812
1	320000	330000	1	1440000	1450000	0.0426237	-0.760992
1	320000	330000	1	1750000	1760000	0.0158032	-1.62744
1	320000	330000	1	1760000	1770000	0.00695207	-0.78279
1	320000	330000	1	1770000	1780000	0.0158032	-0.0257495
1	330000	340000	1	1050000	1060000	0.0375253	-0.246796
1	330000	340000	1	1080000	1090000	0.0182521	-0.284767
1	330000	340000	1	1090000	1100000	0.0222398	0.00541493
1	330000	340000	1	1390000	1400000	0.0473425	0.180131
1	330000	340000	1	1400000	1410000	0.0277508	-0.729081
1	330000	340000	1	1410000	1420000	0.026041	0.676098
1	330000	340000	1	1420000	1430000	0.034493	1.85857
1	330000	340000	1	1430000	1440000	0.0499196	0.830399
1	330000	340000	1	1470000	1480000	0.0300253	-0.782893
1	330000	340000	1	1750000	1760000	0.0306958	1.01156
1	330000	340000	1	1760000	1770000	0.0126215	-0.911241
1	330000	340000	1	1920000	1930000	0.0391741	-0.93049
1	330000	340000	1	2140000	2150000	0.0454644	-1.65315
1	330000	340000	1	3600000	3610000	0.0139231	-0.190047
1	330000	340000	1	4800000	4810000	0.0418422	-1.03531
1	340000	350000	1	1080000	1090000	0.0343975	1.19459
1	340000	350000	1	1090000	1100000	0.0356953	-0.242408
1	340000	350000	1	1670000	1680000	0.0253348	0.110552
1	340000	350000	1	1680000	1690000	0.0180489	0.96282
1	340000	350000	1	1690000	1700000	0.029931	0.467508
1	340000	350000	1	3580000	3590000	0.000974574	0.473146
1	340000	350000	1	3590000	3600000	0.0015965	1.59467
1	340000	350000	1	3600000	3610000	0.0108057	-0.884903
1	340000	350000	1	3970000	3980000	0.0197114	1.54168
1	340000	350000	1	4810000	4820000	0.0252659	-0.22639
1	350000	360000	1	1080000	1090000	0.00351189	-0.244459
1	350000	360000	1	1090000	1100000	0.0254534	-0.204123
1	350000	360000	1	1190000	1200000	0.0322525	0.477821
1	350000	360000	1	1670000	1680000	0.0222545	0.906868
1	350000	360000	1	1680000	1690000	0.0148653	-0.927342
1	350000	360000	1	1690000	1700000	0.0202181	-0.189747
1	350000	360000	1	1700000	1710000	0.0444374	0.170418
1	350000	360000	1	2030000	2040000	0.0147991	-0.173414
1	350000	360000	1	3570000	3580000	0.0490553	-0.184262
1	350000	360000	1	3580000	3590000	0.012325	0.532565
1	350000	360000	1	3590000	3600000	0.0129436	-0.16103
1	350000	360000	1	3960000	3970000	0.0448091	-0.214868
1	350000	360000	1	3980000	3990000	0.0238084	-0.236184
1	350000	360000	1	5240000	5250000	0.0380485	0.877523
1	360000	370000	1	1070000	1080000	0.00738984	-0.902054
1	360000	370000	1	1080000	1090000	0.000981453	-0.176266
1	360000	370000	1	1090000	1100000	0.0400678	-0.845939
1	360000	370000	1	1180000	1190000	0.0436935	-0.180394
1	360000	370000	1	1260000	1270000	0.0102732	-0.201952
1	360000	370000	1	1270000	1280000	0.000150008	1.17603
1	360000	370000	1	1280000	1290000	0.00424223	1.75196
1	360000	370000	1	1290000	1300000	0.0347739	1.88562
1	360000	370000	1	1320000	1330000	0.0390468	1.21013
1	360000	370000	1	1530000	1540000	0.0313771	-0.152313
1	360000	370000	1	1540000	1550000	0.0194414	-0.943864
1	360000	370000	1	1550000	1560000	0.0287944	-1.58475
1	360000	370000	1	1710000	1720000	0.0367382	-0.98486
1	360000	370000	1	2060000	2070000	0.0489926	-0.189535
1	360000	370000	1	2290000	2300000	0.0436806	-0.93217
1	360000	370000	1	2300000	2310000	0.0414711	0.420734
1	360000	370000	1	2720000	2730000	0.00163316	0.339207
1	360000	370000	1	2730000	2740000	0.00788012	-0.849365
1	360000	370000	1	3140000	3150000	0.0444217	1.00087
1	360000	370000	1	3390000	3400000	0.00264881	-0.769063
1	360000	370000	1	3400000	3410000	0.0420303	1.16228
1	360000	370000	1	3980000	3990000	0.0482761	0.606222
1	370000	380000	1	1260000	1270000	0.0094805	1.00346
1	370000	380000	1	1270000	1280000	3.42034e-05	1.76951
1	370000	380000	1	1280000	1290000	0.000204754	-0.145448
1	370000	380000	1	1290000	1300000	0.00948797	-1.83641
1	370000	380000	1	1320000	1330000	0.0466019	-0.875728
1	370000	380000	1	1530000	1540000	0.0112657	0.573797
1	370000	380000	1	1540000	1550000	0.00440497	-0.828835
1	370000	380000	1	1550000	1560000	0.00420164	1.08647
1	370000	380000	1	1560000	1570000	0.00963015	0.52824
1	370000	380000	1	1570000	1580000	0.0348513	-0.110014
1	370000	380000	1	2710000	2720000	0.0127592	-0.182141
1	370000	380000	1	2720000	2730000	6.91417e-05	-0.606468
1	370000	380000	1	2730000	2740000	0.0013962	0.515552
1	370000	380000	1	3140000	3150000	0.0319659	-0.177911
1	370000	380000	1	3390000	3400000	0.00904804	-0.13929
1	370000	380000	1	4350000	4360000	0.0185978	-0.146586
1	370000	380000	1	4780000	4790000	0.00719843	0.523375
1	370000	380000	1	4790000	4800000	0.00773033	-0.999843
1	380000	390000	1	1270000	1280000	0.00901717	0.538275
1	380000	390000	1	1280000	1290000	0.00788012	-0.126393
1	380000	390000	1	1520000	1530000	0.0440296	-0.772826
1	380000	390000	1	1530000	1540000	0.0129518	-0.132385
1	380000	390000	1	1540000	1550000	0.00425397	-1.52813
1	380000	390000	1	1560000	1570000	0.0030143	0.32085
1	380000	390000	1	1570000	1580000	0.00779341	0.673435
1	380000	390000	1	1580000	1590000	0.0301729	-0.183837
1	380000	390000	1	1840000	1850000	0.0373962	-0.794392
1	380000	390000	1	2730000	2740000	0.0317652	-1.54684
1	380000	390000	1	3670000	3680000	0.038423	0.606247
1	380000	390000	1	3680000	3690000	0.0337739	-0.220933
1	380000	390000	1	4360000	4370000	3.44146e-05	-0.984255
1	380000	390000	1	4780000	4790000	0.0120771	-0.730799
1	380000	390000	1	4790000	4800000	0.0109199	1.17838
1	390000	400000	1	1060000	1070000	0.0100577	2.18326
1	390000	400000	1	1070000	1080000	0.0124941	0.699972
1	390000	400000	1	1460000	1470000	0.0490818	1.56289
1	390000	400000	1	1530000	1540000	0.0461832	-1.16714
1	390000	400000	1	1540000	1550000	0.0187272	-0.450796
1	390000	400000	1	1550000	1560000	0.00790648	0.966306
1	390000	400000	1	1560000	1570000	0.00489105	0.603936
1	390000	400000	1	1570000	1580000	0.00597824	1.08643
1	390000	400000	1	1580000	1590000	0.0149634	-0.812376
1	390000	400000	1	1690000	1700000	0.0107868	1.73124
1	390000	400000	1	1830000	1840000	0.0444604	-0.0902198
1	390000	400000	1	1840000	1850000	0.00611102	-1.13033
1	390000	400000	1	1850000	1860000	0.0158887	-0.862649
1	390000	400000	1	1860000	1870000	0.0494998	-0.65892
1	390000	400000	1	2650000	2660000	0.049981	1.91395
1	390000	400000	1	3630000	3640000	0.0271051	-0.081969
1	390000	400000	1	3640000	3650000	0.00665372	0.595089
1	390000	400000	1	3650000	3660000	0.012554	1.70095
1	390000	400000	1	4350000	4360000	0.00915566	0.447971
1	390000	400000	1	4360000	4370000	0.0022149	0.992741
1	390000	400000	1	4370000	4380000	0.0145658	-0.10067
1	390000	400000	1	5490000	5500000	0.0177481	-1.70079
1	400000	410000	1	840000	850000	0.033476	0.526038
1	400000	410000	1	880000	890000	0.0360855	-1.73797
1	400000	410000	1	890000	900000	0.0218811	-0.66878
1	400000	410000	1	1060000	1070000	0.0426933	-1.30124
1	400000	410000	1	1070000	1080000	0.00597103	-0.788956
1	400000	410000	1	1080000	1090000	0.048305	-0.122354
1	400000	410000	1	1430000	1440000	0.0478924	-0.118329
1	400000	410000	1	1440000	1450000	0.0129618	-0.740773
1	400000	410000	1	1450000	1460000	0.00530431	-0.104325
1	400000	410000	1	1460000	1470000	0.00461149	0.576398
1	400000	410000	1	1470000	1480000	0.00825758	-0.540332
1	400000	410000	1	1480000	1490000	0.0226853	-0.144015
1	400000	410000	1	1560000	1570000	0.028274	-0.131369
1	400000	410000	1	1570000	1580000	0.0179815	0.576332
1	400000	410000	1	1580000	1590000	0.0240089	-0.0961775
1	400000	410000	1	1610000	1620000	0.0239125	-1.02944
1	400000	410000	1	1620000	1630000	0.0391015	1.96974
1	400000	410000	1	1680000	1690000	0.0189622	-0.237661
1	400000	410000	1	1690000	1700000	0.00205747	1.27692
1	400000	410000	1	1700000	1710000	0.00566618	0.697258
1	400000	410000	1	1710000	1720000	0.0376291	1.58172
1	400000	410000	1	3580000	3590000	0.0216991	-0.0862248
1	400000	410000	1	3590000	3600000	0.0466268	0.651858
1	400000	410000	1	3640000	3650000	0.0236911	1.45357
1	400000	410000	1	3650000	3660000	0.0364005	-0.179192
1	410000	420000	1	840000	850000	0.0437532	0.624307
1	410000	420000	1	850000	860000	0.0392882	-2.15808
1	410000	420000	1	880000	890000	0.0181804	-0.338611
1	410000	420000	1	900000	910000	0.0387273	0.514846
1	410000	420000	1	1070000	1080000	0.0261204	-1.22038
1	410000	420000	1	1420000	1430000	0.019571	-1.31402
1	410000	420000	1	1430000	1440000	0.00335479	-1.28491
1	410000	420000	1	1440000	1450000	0.000725855	1.00031
1	410000	420000	1	1450000	1460000	0.000341195	-1.00127
1	410000	420000	1	1690000	1700000	0.0208325	-0.441072
1	410000	420000	1	1940000	1950000	0.0480876	0.047156
1	410000	420000	1	1950000	1960000	0.0448282	0.674876
1	410000	420000	1	2490000	2500000	0.0459438	1.26161
1	410000	420000	1	2690000	2700000	0.0298692	-0.0839452
1	410000	420000	1	3240000	3250000	4.25642e-05	-0.0359285
1	410000	420000	1	3570000	3580000	0.0483289	0.466102
1	410000	420000	1	3700000	3710000	0.0397029	-0.159248
1	420000	430000	1	900000	910000	0.0461147	0.932963
1	420000	430000	1	1270000	1280000	0.0172282	0.548114
1	420000	430000	1	1280000	1290000	0.0470375	-0.574638
1	420000	430000	1	1420000	1430000	0.00145184	-0.703425
1	420000	430000	1	1430000	1440000	0.00018683	-0.162141
1	420000	430000	1	1440000	1450000	4.90601e-05	-0.648954
1	420000	430000	1	1460000	1470000	0.000142107	0.573414
1	420000	430000	1	1470000	1480000	0.00116512	0.622247
1	420000	430000	1	1530000	1540000	0.0384479	0.515446
1	420000	430000	1	1640000	1650000	0.0467925	-0.108135
1	420000	430000	1	1650000	1660000	0.0231546	-0.114056
1	420000	430000	1	1700000	1710000	0.0188949	-1.15929
1	420000	430000	1	2490000	2500000	0.0001054	-0.123519
1	420000	430000	1	2830000	2840000	0.0357646	-0.791039
1	420000	430000	1	2990000	3000000	0.0158273	1.63387
1	420000	430000	1	3010000	3020000	0.0488771	0.585892
1	420000	430000	1	3260000	3270000	0.00322717	0.927108
1	420000	430000	1	3590000	3600000	0.0329191	-0.0896342
1	430000	440000	1	810000	820000	0.0449264	-0.0953316
1	430000	440000	1	960000	970000	0.0414557	-0.854875
1	430000	440000	1	970000	980000	0.00594125	-0.084797
1	430000	440000	1	1400000	1410000	0.0330395	-0.0785984
1	430000	440000	1	1410000	1420000	0.00304934	-0.113781
1	430000	440000	1	1420000	1430000	0.000218335	-0.0875979
1	430000	440000	1	1440000	1450000	1.48141e-05	0.303573
1	430000	440000	1	1450000	1460000	3.60741e-05	-0.0721201
1	430000	440000	1	1460000	1470000	0.000314744	-0.0901759
1	430000	440000	1	1470000	1480000	0.0046998	-0.681499
1	430000	440000	1	1480000	1490000	0.0493721	-0.115442
1	430000	440000	1	1530000	1540000	0.00279656	1.06831
1	430000	440000	1	1540000	1550000	0.0149135	-0.570403
1	430000	440000	1	1710000	1720000	0.0300674	0.652966
1	430000	440000	1	1820000	1830000	0.0109757	-1.8001
1	430000	440000	1	2500000	2510000	0.0189342	-0.185299
1	430000	440000	1	2790000	2800000	0.0109308	0.111899
1	430000	440000	1	2830000	2840000	0.00324276	2.1555
1	430000	440000	1	2840000	2850000	0.00295747	0.994658
1	430000	440000	1	2980000	2990000	0.0419033	2.14302
1	430000	440000	1	2990000	3000000	0.00262793	-0.918568
1	430000	440000	1	3000000	3010000	0.000937609	-0.635591
1	430000	440000	1	3010000	3020000	0.00511671	0.188707
1	430000	440000	1	3230000	3240000	0.0133096	-1.46868
1	430000	440000	1	3240000	3250000	0.00726462	-1.01877
1	430000	440000	1	3260000	3270000	0.0380633	-1.13096
1	430000	440000	1	3570000	3580000	0.0187609	1.37147
1	430000	440000	1	3580000	3590000	0.0117454	1.06616
1	430000	440000	1	3590000	3600000	0.0212692	1.09307
1	430000	440000	1	3680000	3690000	0.0376449	-0.620873
1	440000	450000	1	810000	820000	0.013891	0.909275
1	440000	450000	1	820000	830000	0.0110316	-0.419214
1	440000	450000	1	1400000	1410000	0.0368185	0.116573
1	440000	450000	1	1430000	1440000	3.44146e-05	-0.40552
1	440000	450000	1	1450000	1460000	0.00024249	0.320836
1	440000	450000	1	1540000	1550000	0.0175213	0.257715
1	440000	450000	1	1810000	1820000	0.0312674	-0.109919
1	440000	450000	1	1820000	1830000	0.0358395	-1.86713
1	440000	450000	1	2300000	2310000	0.0148963	-1.4203
1	440000	450000	1	2830000	2840000	0.00121811	0.359395
1	440000	450000	1	2850000	2860000	0.0288961	0.329977
1	440000	450000	1	3000000	3010000	0.00144455	-0.130759
1	440000	450000	1	3020000	3030000	0.0396494	-0.621096
1	440000	450000	1	3580000	3590000	0.0179217	1.3202
1	440000	450000	1	3590000	3600000	0.0301414	-0.097875
1	450000	460000	1	1410000	1420000	0.0100204	1.86945
1	450000	460000	1	1420000	1430000	0.000971906	1.6143
1	450000	460000	1	1430000	1440000	0.000299458	0.5829
1	450000	460000	1	1440000	1450000	0.000586551	1.24164
1	450000	460000	1	1450000	1460000	0.00491199	-0.0981192
1	450000	460000	1	1620000	1630000	0.0210014	-1.51776
1	450000	460000	1	1950000	1960000	0.0437052	0.925237
1	450000	460000	1	2140000	2150000	0.0270906	1.26798
1	450000	460000	1	2830000	2840000	0.0157931	-0.759408
1	450000	460000	1	2840000	2850000	0.0394677	0.891018
1	450000	460000	1	3000000	3010000	0.0443888	0.94777
1	450000	460000	1	3370000	3380000	0.0460939	-0.713341
1	450000	460000	1	3580000	3590000	0.036931	-1.29601
1	450000	460000	1	3710000	3720000	0.00613645	-0.114084
1	450000	460000	1	4240000	4250000	0.0273785	-1.29783
1	460000	470000	1	1420000	1430000	0.0123063	-0.854592
1	460000	470000	1	1430000	1440000	0.00595795	-0.10373
1	460000	470000	1	1440000	1450000	0.0127217	-0.118622
1	460000	470000	1	1510000	1520000	0.0194748	1.51488
1	460000	470000	1	1520000	1530000	0.0123042	1.27667
1	460000	470000	1	1530000	1540000	0.0230815	0.184952
1	460000	470000	1	1880000	1890000	0.0312908	-0.720422
1	460000	470000	1	1890000	1900000	0.0348229	-1.71785
1	460000	470000	1	2660000	2670000	0.0466632	0.523559
1	460000	470000	1	3090000	3100000	0.0471594	0.945159
1	460000	470000	1	3540000	3550000	0.030522	-0.0585299
1	460000	470000	1	3570000	3580000	0.0216367	-0.799831
1	460000	470000	1	3580000	3590000	0.000971721	-0.817511
1	460000	470000	1	3590000	3600000	0.00411721	-0.121634
1	460000	470000	1	3720000	3730000	0.00885458	-0.141326
1	470000	480000	1	800000	810000	0.0158836	0.544533
1	470000	480000	1	1220000	1230000	0.0107086	-0.111743
1	470000	480000	1	1430000	1440000	0.0476826	0.492023
1	470000	480000	1	1490000	1500000	0.0415702	-0.111762
1	470000	480000	1	1500000	1510000	0.0140057	-0.12552
1	470000	480000	1	1510000	1520000	0.00478601	-0.691629
1	470000	480000	1	1530000	1540000	0.0118228	0.512169
1	470000	480000	1	1650000	1660000	0.0322629	-0.109663
1	470000	480000	1	1660000	1670000	0.019371	-0.727962
1	470000	480000	1	1670000	1680000	0.0225646	-0.118411
1	470000	480000	1	1680000	1690000	0.0233766	-0.112435
1	470000	480000	1	3100000	3110000	0.032952	-0.0751818
1	470000	480000	1	3130000	3140000	0.0389	-1.07285
1	470000	480000	1	3360000	3370000	0.0230771	-0.0902463
1	470000	480000	1	3410000	3420000	0.0386423	0.710487
1	470000	480000	1	3570000	3580000	0.0378878	0.0630283
1	470000	480000	1	3580000	3590000	0.00366177	-0.646154
1	470000	480000	1	3590000	3600000	0.0221845	0.0619265
1	470000	480000	1	3620000	3630000	0.0143808	1.51879
1	470000	480000	1	3900000	3910000	0.0239758	1.08915
1	470000	480000	1	3930000	3940000	0.0411114	-0.494115
1	470000	480000	1	4340000	4350000	0.0187094	-0.900453
1	470000	480000	1	4790000	4800000	0.0236077	0.542221
1	480000	490000	1	680000	690000	0.0379734	1.931
1	480000	490000	1	800000	810000	0.0486363	-1.53943
1	480000	490000	1	1220000	1230000	0.0020774	0.082005
1	480000	490000	1	1230000	1240000	0.0119221	0.723008
1	480000	490000	1	1490000	1500000	0.0321594	0.694935
1	480000	490000	1	1500000	1510000	0.0101704	0.54996
1	480000	490000	1	1510000	1520000	0.00417279	0.310023
1	480000	490000	1	1520000	1530000	0.00429367	-0.165149
1	480000	490000	1	1530000	1540000	0.010851	-0.127027
1	480000	490000	1	1540000	1550000	0.0426756	1.15816
1	480000	490000	1	1670000	1680000	0.0426487	-0.144132
1	480000	490000	1	1680000	1690000	0.019887	-0.167209
1	480000	490000	1	1890000	1900000	0.0114591	-0.90768
1	480000	490000	1	1900000	1910000	0.0137958	-0.165935
1	480000	490000	1	2280000	2290000	0.0348865	-0.125746
1	480000	490000	1	2290000	2300000	0.00743406	-0.974155
1	480000	490000	1	2300000	2310000	0.035165	1.69559
1	480000	490000	1	3090000	3100000	0.0431515	0.99334
1	480000	490000	1	3100000	3110000	0.0406779	1.27289
1	480000	490000	1	3120000	3130000	0.0370848	1.73616
1	480000	490000	1	3130000	3140000	0.0174252	-0.143025
1	480000	490000	1	3400000	3410000	0.000502641	-1.28193
1	480000	490000	1	3410000	3420000	4.94269e-05	-0.145377
1	480000	490000	1	3430000	3440000	0.0481621	1.33157
1	480000	490000	1	3620000	3630000	0.0462193	-2.12013
1	480000	490000	1	3900000	3910000	0.0270553	-0.504637
1	480000	490000	1	3920000	3930000	0.00723346	-0.671615
1	490000	500000	1	670000	680000	0.010079	-0.106428
1	490000	500000	1	680000	690000	0.0440342	-0.145647
1	490000	500000	1	1500000	1510000	0.0333343	-0.727808
1	490000	500000	1	1510000	1520000	0.0157337	1.04477
1	490000	500000	1	1520000	1530000	0.0138476	1.08768
1	490000	500000	1	1780000	1790000	0.0376187	1.0758
1	490000	500000	1	1890000	1900000	0.029661	-0.566932
1	490000	500000	1	2290000	2300000	0.000543699	-0.0154245
1	490000	500000	1	3400000	3410000	7.2178e-05	-0.970092
1	490000	500000	1	3410000	3420000	3.26709e-06	-0.120013
1	490000	500000	1	3420000	3430000	4.41555e-05	-0.192229
1	500000	510000	1	1040000	1050000	0.037898	-1.24252
1	500000	510000	1	2280000	2290000	0.00767205	1.33047
1	500000	510000	1	2290000	2300000	0.0462856	-0.153684
1	500000	510000	1	2870000	2880000	0.00165368	0.521393
1	500000	510000	1	2880000	2890000	0.00541945	1.3595
1	500000	510000	1	3400000	3410000	0.000971332	-0.159113
1	500000	510000	1	3410000	3420000	0.000125468	-0.117107
1	500000	510000	1	3420000	3430000	0.000945394	0.984129
1	500000	510000	1	3430000	3440000	0.0442826	0.543617
1	500000	510000	1	3640000	3650000	0.0304287	0.555656
1	500000	510000	1	3760000	3770000	0.000436075	-0.122265
1	510000	520000	1	1040000	1050000	0.0415702	1.04494
1	510000	520000	1	1260000	1270000	0.0322575	-0.127789
1	510000	520000	1	3400000	3410000	0.0241827	0.263172
1	510000	520000	1	3410000	3420000	0.0147336	1.15526
1	510000	520000	1	3640000	3650000	0.033363	-0.163543
1	510000	520000	1	3650000	3660000	0.0184105	0.607742
1	510000	520000	1	3660000	3670000	0.024227	-0.167812
1	510000	520000	1	3870000	3880000	0.0083754	0.521384
1	510000	520000	1	4410000	4420000	0.0420237	-0.182917
1	510000	520000	1	5180000	5190000	0.0442826	-0.175819
1	520000	530000	1	1200000	1210000	0.0117356	-0.868465
1	520000	530000	1	1920000	1930000	0.00802553	-0.150366
1	520000	530000	1	2300000	2310000	0.0427195	-0.106087
1	520000	530000	1	2750000	2760000	0.00709766	-0.110129
1	520000	530000	1	2760000	2770000	0.00657274	-0.821343
1	520000	530000	1	3110000	3120000	0.022601	1.58208
1	520000	530000	1	3670000	3680000	0.0151484	1.10945
1	520000	530000	1	3870000	3880000	0.0011735	0.249021
1	520000	530000	1	3880000	3890000	6.65834e-05	-0.660555
1	520000	530000	1	4220000	4230000	0.0154836	-0.658907
1	520000	530000	1	4230000	4240000	0.0151936	0.593728
1	520000	530000	1	5180000	5190000	0.0458853	-1.36875
1	530000	540000	1	1200000	1210000	0.0204904	0.274792
1	530000	540000	1	1410000	1420000	0.0163268	0.603323
1	530000	540000	1	1420000	1430000	0.0454651	0.224553
1	530000	540000	1	2660000	2670000	0.00508992	-0.428169
1	530000	540000	1	2670000	2680000	0.000296308	1.33239
1	530000	540000	1	2740000	2750000	0.00524659	2.07126
1	530000	540000	1	2750000	2760000	9.03744e-05	1.76866
1	530000	540000	1	2760000	2770000	0.000941249	1.2775
1	530000	540000	1	2770000	2780000	0.0251587	-0.171998
1	530000	540000	1	3450000	3460000	0.0232702	0.516132
1	530000	540000	1	3460000	3470000	0.0355828	0.310489
1	530000	540000	1	4210000	4220000	0.0339539	1.196
1	530000	540000	1	4230000	4240000	0.00295492	0.27088
1	530000	540000	1	4310000	4320000	0.0262729	-1.26999
1	530000	540000	1	4320000	4330000	0.0327261	-0.134101
1	530000	540000	1	5210000	5220000	0.03315	0.455227
1	530000	540000	1	6500000	6510000	0.00368216	0.209685
1	530000	540000	1	6510000	6520000	0.00373096	0.158178
1	540000	550000	1	2130000	2140000	0.0378833	-0.111099
1	540000	550000	1	2660000	2670000	0.006908	-1.76653
1	540000	550000	1	2670000	2680000	0.000217259	0.671844
1	540000	550000	1	2740000	2750000	0.0267246	0.994436
1	540000	550000	1	2750000	2760000	0.00185991	0.643785
1	540000	550000	1	2760000	2770000	0.0217859	-0.140904
1	540000	550000	1	3440000	3450000	0.0143165	0.838385
1	540000	550000	1	3450000	3460000	0.00246556	-1.49055
1	540000	550000	1	3460000	3470000	0.00493884	-1.015
1	540000	550000	1	4230000	4240000	0.008048	0.207955
1	540000	550000	1	4300000	4310000	0.0189703	0.570714
1	540000	550000	1	4320000	4330000	0.00160019	-0.851213
1	550000	560000	1	1730000	1740000	0.0475231	-1.62964
1	550000	560000	1	3440000	3450000	0.0241094	1.07155
1	550000	560000	1	3450000	3460000	0.00396002	-0.0216227
1	550000	560000	1	4310000	4320000	0.0207198	-0.789548
1	550000	560000	1	4320000	4330000	0.0116579	-0.896839
1	550000	560000	1	5700000	5710000	0.0475016	0.898455
1	560000	570000	1	1690000	1700000	0.034324	1.23834
1	560000	570000	1	1750000	1760000	0.0319471	-0.160483
1	560000	570000	1	2010000	2020000	0.0480245	-1.02386
1	560000	570000	1	2020000	2030000	0.0106017	-0.905895
1	560000	570000	1	2030000	2040000	0.00370784	-0.820425
1	560000	570000	1	2070000	2080000	0.00660319	-0.179315
1	560000	570000	1	2290000	2300000	0.035829	0.301604
1	560000	570000	1	2300000	2310000	0.0449016	-0.181928
1	560000	570000	1	5720000	5730000	0.0167055	0.539932
1	570000	580000	1	1240000	1250000	0.0434958	-0.939837
1	570000	580000	1	2010000	2020000	0.0255655	-0.113013
1	570000	580000	1	2020000	2030000	0.00217647	0.299484
1	570000	580000	1	2030000	2040000	0.00320942	-0.0991843
1	570000	580000	1	2070000	2080000	0.0116833	0.919261
1	570000	580000	1	2360000	2370000	0.003989	-0.097089
1	570000	580000	1	2370000	2380000	0.00127624	-0.0997477
1	570000	580000	1	2510000	2520000	0.0417247	-0.0858373
1	570000	580000	1	2560000	2570000	0.0293148	-0.112876
1	570000	580000	1	3930000	3940000	0.0248664	0.663636
1	570000	580000	1	5680000	5690000	0.0139686	-0.690197
1	580000	590000	1	1240000	1250000	0.0205613	-0.759303
1	580000	590000	1	1250000	1260000	0.0255219	-0.0227707
1	580000	590000	1	1530000	1540000	0.0470064	1.02628
1	580000	590000	1	2010000	2020000	0.0252627	-0.956686
1	580000	590000	1	2030000	2040000	0.0215436	-0.161068
1	580000	590000	1	2510000	2520000	0.0280962	0.343938
1	590000	600000	1	1240000	1250000	0.0197805	1.58442
1	590000	600000	1	1530000	1540000	0.0393821	1.59513
1	590000	600000	1	1540000	1550000	0.036025	0.554424
1	590000	600000	1	1890000	1900000	0.018691	0.693589
1	590000	600000	1	1970000	1980000	0.0236525	1.14001
1	590000	600000	1	4320000	4330000	0.00156778	0.513905
1	600000	610000	1	1240000	1250000	0.0401491	-0.19234
1	600000	610000	1	1250000	1260000	0.0461837	-0.723037
1	600000	610000	1	1770000	1780000	0.0287149	1.07808
1	600000	610000	1	1900000	1910000	0.0263488	-0.947943
1	600000	610000	1	1910000	1920000	0.00952826	0.284371
1	600000	610000	1	1920000	1930000	0.013297	0.178188
1	600000	610000	1	1970000	1980000	0.0145069	-0.221801
1	600000	610000	1	1980000	1990000	0.0216465	-0.186242
1	600000	610000	1	2450000	2460000	0.045686	-0.195091
1	600000	610000	1	2460000	2470000	0.0472731	0.710185
1	600000	610000	1	5240000	5250000	0.0440478	-0.152758
1	610000	620000	1	1850000	1860000	0.0334358	-0.0529693
1	610000	620000	1	1910000	1920000	0.0159686	-0.150152
1	610000	620000	1	1920000	1930000	0.00948668	-0.605565
1	610000	620000	1	1930000	1940000	0.0264301	1.26835
1	610000	620000	1	1970000	1980000	0.0179706	0.595453
1	610000	620000	1	1980000	1990000	0.0170602	-1.01183
1	610000	620000	1	2450000	2460000	0.048397	-0.209473
1	610000	620000	1	2460000	2470000	0.0376806	-0.235365
1	610000	620000	1	2830000	2840000	0.0438426	1.74806
1	610000	620000	1	4360000	4370000	0.030601	-0.0714546
1	620000	630000	1	1400000	1410000	0.0229166	-0.615595
1	620000	630000	1	1410000	1420000	0.0132368	-0.860941
1	620000	630000	1	1850000	1860000	0.0388633	-0.954925
1	620000	630000	1	1920000	1930000	0.0243228	0.513966
1	620000	630000	1	1930000	1940000	0.0270088	0.296129
1	620000	630000	1	2470000	2480000	0.0487594	-0.150787
1	620000	630000	1	2840000	2850000	0.040806	-1.35615
1	620000	630000	1	3630000	3640000	0.0417159	-1.25804
1	620000	630000	1	7000000	7010000	0.00556543	-0.0895709
1	620000	630000	1	7010000	7020000	0.0145229	0.620407
1	630000	640000	1	1080000	1090000	0.0368981	-0.179286
1	630000	640000	1	1320000	1330000	0.0227161	-1.30783
1	630000	640000	1	1390000	1400000	0.0444615	-0.0963558
1	630000	640000	1	1400000	1410000	0.0140149	0.518856
1	630000	640000	1	1410000	1420000	0.015969	-0.103378
1	630000	640000	1	1930000	1940000	0.0248878	0.580799
1	630000	640000	1	2330000	2340000	0.0098394	-0.108296
1	630000	640000	1	2340000	2350000	0.0256581	-0.923743
1	630000	640000	1	2480000	2490000	0.0428858	0.790952
1	630000	640000	1	2830000	2840000	0.0450296	0.568686
1	630000	640000	1	2960000	2970000	0.0482565	0.450781
1	630000	640000	1	3130000	3140000	0.0357027	-2.1542
1	630000	640000	1	3610000	3620000	0.00410976	1.29207
1	630000	640000	1	3860000	3870000	0.0498982	-0.185939
1	640000	650000	1	1320000	1330000	0.0458333	0.512974
1	640000	650000	1	1590000	1600000	0.0293518	1.0479
1	640000	650000	1	1730000	1740000	0.0301235	0.656831
1	640000	650000	1	1740000	1750000	0.00462529	1.56407
1	640000	650000	1	1750000	1760000	0.00246949	2.03664
1	640000	650000	1	1760000	1770000	0.00829775	2.1548
1	640000	650000	1	1930000	1940000	0.00379328	-0.654093
1	640000	650000	1	1940000	1950000	0.00657578	-0.581765
1	640000	650000	1	2360000	2370000	0.00140032	0.577401
1	640000	650000	1	2370000	2380000	0.00017263	0.0745301
1	640000	650000	1	2950000	2960000	0.0146896	-0.743696
1	640000	650000	1	2960000	2970000	0.00774555	-1.3998
1	640000	650000	1	2970000	2980000	0.019663	1.61632
1	640000	650000	1	4380000	4390000	0.0137749	-0.0805908
1	640000	650000	1	4970000	4980000	0.0440626	0.337707
1	640000	650000	1	5200000	5210000	0.0167895	0.679923
1	640000	650000	1	5210000	5220000	0.00856875	-0.107007
1	640000	650000	1	5220000	5230000	0.0146421	-1.0887
1	650000	660000	1	1580000	1590000	0.0468558	1.74191
1	650000	660000	1	1730000	1740000	0.0157556	-0.17176
1	650000	660000	1	1740000	1750000	0.000342565	1.11563
1	650000	660000	1	1750000	1760000	1.59974e-05	1.44155
1	650000	660000	1	1760000	1770000	3.12957e-05	0.697631
1	650000	660000	1	1820000	1830000	0.0252343	0.650175
1	650000	660000	1	2370000	2380000	6.16436e-07	0.52975
1	650000	660000	1	2380000	2390000	0.033001	-0.640983
1	650000	660000	1	2940000	2950000	0.0202961	-0.839684
1	650000	660000	1	2950000	2960000	0.00174576	1.21731
1	650000	660000	1	2960000	2970000	0.000785013	2.03019
1	650000	660000	1	2970000	2980000	0.00296453	-0.211949
1	650000	660000	1	2980000	2990000	0.0320539	-0.96225
1	650000	660000	1	3390000	3400000	0.033673	0.229934
1	650000	660000	1	3400000	3410000	0.0254925	0.566232
1	650000	660000	1	3410000	3420000	0.0461778	-0.234093
1	650000	660000	1	3630000	3640000	0.0264659	0.315368
1	650000	660000	1	5190000	5200000	0.000252283	-0.184202
1	650000	660000	1	5200000	5210000	0.000230338	-0.162526
1	650000	660000	1	5210000	5220000	0.000869465	-0.189481
1	650000	660000	1	5220000	5230000	0.00957435	-0.0812815
1	650000	660000	1	5770000	5780000	0.0305694	0.677425
1	660000	670000	1	800000	810000	0.0378134	0.0499214
1	660000	670000	1	810000	820000	0.0349444	-0.143362
1	660000	670000	1	1070000	1080000	0.0380485	0.584312
1	660000	670000	1	1080000	1090000	0.0124124	-0.895389
1	660000	670000	1	1090000	1100000	0.00529812	-2.07035
1	660000	670000	1	1100000	1110000	0.00606509	1.41908
1	660000	670000	1	1110000	1120000	0.0132408	0.572393
1	660000	670000	1	1120000	1130000	0.0189518	-0.871959
1	660000	670000	1	1130000	1140000	0.0330039	-0.181223
1	660000	670000	1	1310000	1320000	0.00786867	-0.894282
1	660000	670000	1	1320000	1330000	0.0228102	-0.110408
1	660000	670000	1	1350000	1360000	0.043494	-0.230306
1	660000	670000	1	1360000	1370000	0.04706	-0.176926
1	660000	670000	1	1610000	1620000	0.00144334	-0.910305
1	660000	670000	1	1620000	1630000	0.010249	-0.94758
1	660000	670000	1	1630000	1640000	0.0394695	-0.175033
1	660000	670000	1	1730000	1740000	0.0445901	-0.177284
1	660000	670000	1	1740000	1750000	0.000479582	-1.78834
1	660000	670000	1	1750000	1760000	1.05972e-06	-0.43231
1	660000	670000	1	1760000	1770000	1.46802e-07	-0.483255
1	660000	670000	1	1770000	1780000	1.66316e-05	-0.134887
1	660000	670000	1	1780000	1790000	0.0133207	-2.38327
1	660000	670000	1	1810000	1820000	0.0449128	-1.03034
1	660000	670000	1	1820000	1830000	0.00336726	-0.132165
1	660000	670000	1	1830000	1840000	0.0047729	-1.02217
1	660000	670000	1	1970000	1980000	0.0322916	1.79097
1	660000	670000	1	1980000	1990000	0.000617183	-0.8511
1	660000	670000	1	1990000	2000000	0.000621676	-1.65102
1	660000	670000	1	2020000	2030000	0.00786372	-0.983126
1	660000	670000	1	2030000	2040000	0.0484066	1.9393
1	660000	670000	1	2040000	2050000	0.0373706	-0.111699
1	660000	670000	1	2050000	2060000	0.0159965	-0.111273
1	660000	670000	1	2060000	2070000	0.0180747	1.62572
1	660000	670000	1	2070000	2080000	0.0336269	1.24651
1	660000	670000	1	2110000	2120000	0.0443915	-0.092995
1	660000	670000	1	2120000	2130000	0.0414319	-0.154621
1	660000	670000	1	2360000	2370000	0.0150941	-0.102959
1	660000	670000	1	2390000	2400000	0.0166668	1.64505
1	660000	670000	1	2400000	2410000	0.000254576	0.716292
1	660000	670000	1	2810000	2820000	0.00116609	0.117079
1	660000	670000	1	2820000	2830000	0.00152683	-2.18822
1	660000	670000	1	2840000	2850000	0.0132906	1.61565
1	660000	670000	1	2850000	2860000	0.0121086	0.668582
1	660000	670000	1	2860000	2870000	0.0429973	-0.124289
1	660000	670000	1	2940000	2950000	0.00456733	-0.109343
1	660000	670000	1	2950000	2960000	0.000243582	-0.222268
1	660000	670000	1	2970000	2980000	0.000474314	-0.0965372
1	660000	670000	1	2980000	2990000	0.00853767	-0.17231
1	660000	670000	1	3310000	3320000	0.0085642	0.679289
1	660000	670000	1	3320000	3330000	0.00382084	-0.0824852
1	660000	670000	1	3390000	3400000	0.0372472	-0.221204
1	660000	670000	1	3400000	3410000	0.00659759	-1.04927
1	660000	670000	1	3410000	3420000	0.00243048	-1.85696
1	660000	670000	1	3420000	3430000	0.0218262	-0.586324
1	660000	670000	1	3450000	3460000	0.00383015	-0.895316
1	660000	670000	1	3460000	3470000	1.67663e-05	-2.43284
1	660000	670000	1	3470000	3480000	0.00311145	-0.54375
1	660000	670000	1	3490000	3500000	0.000517454	-1.27035
1	660000	670000	1	3620000	3630000	0.00114049	1.78439
1	660000	670000	1	3720000	3730000	1.60937e-05	1.37322
1	660000	670000	1	4480000	4490000	0.047367	0.681032
1	660000	670000	1	4490000	4500000	0.000781249	-0.916563
1	660000	670000	1	4500000	4510000	0.00139486	-1.75155
1	660000	670000	1	4510000	4520000	0.0215974	-0.647589
1	660000	670000	1	4760000	4770000	0.00538726	-1.49867
1	660000	670000	1	4770000	4780000	0.045323	0.0691912
1	660000	670000	1	4920000	4930000	0.000519953	-0.143609
1	660000	670000	1	4930000	4940000	1.44592e-05	-1.66611
1	660000	670000	1	4940000	4950000	1.5824e-05	-0.0328895
1	660000	670000	1	4950000	4960000	0.0174073	-0.912368
1	660000	670000	1	5170000	5180000	0.00241238	0.489018
1	660000	670000	1	5180000	5190000	2.89892e-07	1.42667
1	660000	670000	1	5190000	5200000	3.29164e-08	0.521861
1	660000	670000	1	5200000	5210000	1.39743e-06	-0.113778
1	660000	670000	1	5210000	5220000	0.000181396	0.310085
1	660000	670000	1	5220000	5230000	0.0163087	-0.0837881
1	660000	670000	1	5360000	5370000	0.0156845	-0.733993
1	660000	670000	1	5370000	5380000	0.00444911	-0.0889452
1	660000	670000	1	5780000	5790000	0.0154991	-0.751913
1	670000	680000	1	800000	810000	0.0253718	-0.16054
1	670000	680000	1	900000	910000	0.0308467	1.12532
1	670000	680000	1	1080000	1090000	0.0110678	-0.0820768
1	670000	680000	1	1090000	1100000	0.0144086	-0.0820833
1	670000	680000	1	1620000	1630000	0.00100848	0.585792
1	670000	680000	1	1760000	1770000	9.81763e-07	0.947789
1	670000	680000	1	1810000	1820000	0.0483174	1.00066
1	670000	680000	1	1980000	1990000	0.000141661	-0.179423
1	670000	680000	1	2020000	2030000	0.012926	0.073633
1	670000	680000	1	2050000	2060000	0.00881523	0.676314
1	670000	680000	1	2380000	2390000	0.0371103	0.922416
1	670000	680000	1	2640000	2650000	0.0270866	0.162348
1	670000	680000	1	2810000	2820000	1.3247e-05	0.482799
1	670000	680000	1	2960000	2970000	4.05383e-05	1.82792
1	670000	680000	1	2970000	2980000	0.000199207	-0.784332
1	670000	680000	1	3400000	3410000	0.00631694	-1.54361
1	670000	680000	1	3420000	3430000	0.000236684	-1.21474
1	670000	680000	1	3500000	3510000	7.06181e-06	-0.0276549
1	670000	680000	1	3610000	3620000	0.0127573	0.894677
1	670000	680000	1	3740000	3750000	0.025677	-0.778199
1	670000	680000	1	4490000	4500000	9.98749e-08	-1.54775
1	670000	680000	1	4770000	4780000	0.0129278	-0.798693
1	670000	680000	1	4850000	4860000	0.00667254	-0.176708
1	670000	680000	1	4910000	4920000	0.0138591	0.670202
1	670000	680000	1	5130000	5140000	0.0436266	1.62306
1	680000	690000	1	1170000	1180000	0.0147883	1.69737
1	680000	690000	1	1330000	1340000	0.0168074	0.341502
1	680000	690000	1	1340000	1350000	0.00370136	-0.89498
1	680000	690000	1	1350000	1360000	0.00146944	-1.53766
1	680000	690000	1	1360000	1370000	0.00152466	-0.941197
1	680000	690000	1	1370000	1380000	0.00655721	-1.17323
1	680000	690000	1	1600000	1610000	0.0197723	-0.824377
1	680000	690000	1	1610000	1620000	0.00753066	0.9727
1	680000	690000	1	1620000	1630000	0.0444698	1.87715
1	680000	690000	1	1700000	1710000	0.0345682	0.536094
1	680000	690000	1	1710000	1720000	0.0188455	-0.824197
1	680000	690000	1	1750000	1760000	0.00122433	-0.121094
1	680000	690000	1	1760000	1770000	4.91294e-05	-1.56502
1	680000	690000	1	1770000	1780000	0.000105909	-0.117255
1	680000	690000	1	1780000	1790000	0.00677413	-0.163464
1	680000	690000	1	1820000	1830000	0.00207959	-0.0813826
1	680000	690000	1	1830000	1840000	0.000327454	-0.098018
1	680000	690000	1	1840000	1850000	0.00949646	-0.750397
1	680000	690000	1	1980000	1990000	0.0208972	0.886096
1	680000	690000	1	1990000	2000000	0.00165965	0.0425556
1	680000	690000	1	2000000	2010000	0.00680198	0.441834
1	680000	690000	1	2040000	2050000	0.0206807	2.73814
1	680000	690000	1	2060000	2070000	0.0219912	-0.16682
1	680000	690000	1	2110000	2120000	0.0381606	0.87916
1	680000	690000	1	2380000	2390000	0.00163552	0.597653
1	680000	690000	1	2780000	2790000	0.0256267	0.310095
1	680000	690000	1	2810000	2820000	0.00489427	0.910163
1	680000	690000	1	2820000	2830000	0.0182683	-0.927181
1	680000	690000	1	2830000	2840000	0.0335215	-1.48241
1	680000	690000	1	2840000	2850000	0.0470913	0.271426
1	680000	690000	1	2940000	2950000	0.00337859	0.513979
1	680000	690000	1	2950000	2960000	0.000130084	-0.794724
1	680000	690000	1	2960000	2970000	0.000127316	0.355294
1	680000	690000	1	2970000	2980000	0.00045658	-0.118853
1	680000	690000	1	3310000	3320000	0.0203553	-0.127531
1	680000	690000	1	3410000	3420000	0.00150854	-0.813572
1	680000	690000	1	3420000	3430000	5.05937e-05	-1.87653
1	680000	690000	1	3430000	3440000	0.000864512	0.956472
1	680000	690000	1	3460000	3470000	0.000349822	-0.164118
1	680000	690000	1	3470000	3480000	0.0425929	0.633253
1	680000	690000	1	3490000	3500000	0.000221303	-0.181397
1	680000	690000	1	3500000	3510000	0.0048828	0.642316
1	680000	690000	1	3580000	3590000	0.0495931	-1.87276
1	680000	690000	1	3620000	3630000	0.0499639	-0.896911
1	680000	690000	1	3660000	3670000	0.000311431	-0.724956
1	680000	690000	1	3700000	3710000	0.00102172	1.03806
1	680000	690000	1	3710000	3720000	0.00649033	-0.223412
1	680000	690000	1	3720000	3730000	0.00176458	-0.180565
1	680000	690000	1	3730000	3740000	0.0170078	-0.181888
1	680000	690000	1	3740000	3750000	0.00155073	-0.131042
1	680000	690000	1	3960000	3970000	0.0107404	-0.819708
1	680000	690000	1	4210000	4220000	0.022607	0.169053
1	680000	690000	1	4220000	4230000	0.000709362	-0.131072
1	680000	690000	1	4230000	4240000	4.80187e-05	-0.128315
1	680000	690000	1	4240000	4250000	4.82107e-05	-0.115412
1	680000	690000	1	4260000	4270000	0.0136944	0.478715
1	680000	690000	1	4440000	4450000	0.0141	0.639534
1	680000	690000	1	4480000	4490000	0.0290284	-0.954752
1	680000	690000	1	4490000	4500000	0.00010077	0.973809
1	680000	690000	1	4500000	4510000	6.50839e-05	-0.127142
1	680000	690000	1	4510000	4520000	0.00731907	-0.794628
1	680000	690000	1	4760000	4770000	0.00411721	0.511926
1	680000	690000	1	4770000	4780000	0.0383074	-0.958137
1	680000	690000	1	4820000	4830000	0.00450476	-0.159378
1	680000	690000	1	4850000	4860000	0.00092528	-0.146346
1	680000	690000	1	4870000	4880000	0.0445882	0.566422
1	680000	690000	1	4910000	4920000	0.0462171	0.215125
1	680000	690000	1	4920000	4930000	0.00102661	-0.108993
1	680000	690000	1	4930000	4940000	0.00014862	0.707455
1	680000	690000	1	4940000	4950000	0.00446203	-1.41698
1	680000	690000	1	5100000	5110000	0.000532975	0.72928
1	680000	690000	1	5120000	5130000	0.0004573	-2.20902
1	680000	690000	1	5190000	5200000	0.00823665	-0.742936
1	680000	690000	1	5200000	5210000	0.0178054	-1.06379
1	690000	700000	1	1060000	1070000	0.0416232	-1.56792
1	690000	700000	1	1110000	1120000	0.00132238	-1.44896
1	690000	700000	1	1120000	1130000	0.000652454	-0.604314
1	690000	700000	1	1340000	1350000	0.020746	-0.93759
1	690000	700000	1	1350000	1360000	0.00886088	-0.208973
1	690000	700000	1	1360000	1370000	0.00936538	-0.164505
1	690000	700000	1	1370000	1380000	0.0273278	-1.50139
1	690000	700000	1	1700000	1710000	0.0109119	-1.03645
1	690000	700000	1	1710000	1720000	0.00141282	-0.136422
1	690000	700000	1	1720000	1730000	0.00190713	-0.131294
1	690000	700000	1	1750000	1760000	0.0170386	-1.45541
1	690000	700000	1	1760000	1770000	0.000601345	0.659111
1	690000	700000	1	1770000	1780000	0.000363349	0.638591
1	690000	700000	1	1780000	1790000	0.00661827	-1.49897
1	690000	700000	1	1820000	1830000	0.0128457	-0.0678241
1	690000	700000	1	1830000	1840000	0.00277245	1.10149
1	690000	700000	1	1840000	1850000	0.00762233	-0.154264
1	690000	700000	1	1850000	1860000	0.0460214	-0.127822
1	690000	700000	1	2040000	2050000	0.0447994	0.625016
1	690000	700000	1	2050000	2060000	0.0459142	-0.621999
1	690000	700000	1	2380000	2390000	0.0204685	-0.162214
1	690000	700000	1	2940000	2950000	0.0171935	-0.111422
1	690000	700000	1	2950000	2960000	0.00353698	-0.126778
1	690000	700000	1	2970000	2980000	0.00486832	-0.172008
1	690000	700000	1	2980000	2990000	0.0248286	-0.15477
1	690000	700000	1	3120000	3130000	0.023245	-0.139851
1	690000	700000	1	3130000	3140000	0.0239116	-0.152306
1	690000	700000	1	3420000	3430000	0.047852	-0.550448
1	690000	700000	1	3430000	3440000	0.0123627	0.904819
1	690000	700000	1	3660000	3670000	0.00204764	-0.203419
1	690000	700000	1	3670000	3680000	1.53545e-05	-1.3581
1	690000	700000	1	3680000	3690000	5.95184e-07	-0.106091
1	690000	700000	1	3690000	3700000	1.46421e-05	1.07285
1	690000	700000	1	3700000	3710000	0.0021789	1.12844
1	690000	700000	1	3710000	3720000	0.0149795	-1.41864
1	690000	700000	1	3720000	3730000	0.0233744	1.83693
1	690000	700000	1	3730000	3740000	0.00721678	-0.174409
1	690000	700000	1	3740000	3750000	0.000402763	-0.12479
1	690000	700000	1	3750000	3760000	5.60259e-06	0.130408
1	690000	700000	1	3770000	3780000	3.2322e-06	-1.57729
1	690000	700000	1	4220000	4230000	0.00766478	-0.145928
1	690000	700000	1	4230000	4240000	0.001525	0.248638
1	690000	700000	1	4240000	4250000	0.00308581	-2.00336
1	690000	700000	1	4250000	4260000	0.0245462	0.905036
1	690000	700000	1	4350000	4360000	0.0198484	-0.891021
1	690000	700000	1	4450000	4460000	0.0490472	-0.215061
1	690000	700000	1	4490000	4500000	0.010689	-0.111925
1	690000	700000	1	4500000	4510000	0.00486299	-0.685531
1	690000	700000	1	4510000	4520000	0.0358236	0.530445
1	690000	700000	1	4580000	4590000	0.00557565	-0.861389
1	690000	700000	1	4820000	4830000	0.0194903	0.675583
1	690000	700000	1	4830000	4840000	0.00336921	-0.0899327
1	690000	700000	1	4840000	4850000	0.00106428	0.566966
1	690000	700000	1	4850000	4860000	0.000983156	1.11026
1	690000	700000	1	4860000	4870000	0.00299008	-1.92363
1	690000	700000	1	4870000	4880000	0.0219516	-1.81139
1	690000	700000	1	5120000	5130000	0.00224838	1.26194
1	690000	700000	1	5130000	5140000	0.047682	0.552003
1	700000	710000	1	1060000	1070000	0.0415415	-0.0371366
1	700000	710000	1	1110000	1120000	0.0073531	0.896145
1	700000	710000	1	1120000	1130000	0.000507862	-0.142026
1	700000	710000	1	1210000	1220000	0.0099935	-1.10123
1	700000	710000	1	1220000	1230000	0.00296282	-0.129199
1	700000	710000	1	1230000	1240000	0.0421179	-0.132259
1	700000	710000	1	1700000	1710000	0.0398478	-0.0856682
1	700000	710000	1	1710000	1720000	0.00378595	-0.647232
1	700000	710000	1	1720000	1730000	0.00100485	0.556142
1	700000	710000	1	1730000	1740000	0.00611908	-0.0937151
1	700000	710000	1	1760000	1770000	0.00395003	-0.126082
1	700000	710000	1	1770000	1780000	0.00115191	-0.763965
1	700000	710000	1	1780000	1790000	0.00716285	-0.123419
1	700000	710000	1	1830000	1840000	0.0151817	-0.0851274
1	700000	710000	1	1840000	1850000	0.0125487	-0.135235
1	700000	710000	1	1850000	1860000	0.0389293	-0.811292
1	700000	710000	1	2150000	2160000	0.0358902	-0.117652
1	700000	710000	1	2160000	2170000	0.0107535	-0.104363
1	700000	710000	1	2960000	2970000	0.0466213	0.540059
1	700000	710000	1	3050000	3060000	0.0225297	-0.0955871
1	700000	710000	1	3110000	3120000	0.0106959	-0.123916
1	700000	710000	1	3120000	3130000	0.00216	0.536664
1	700000	710000	1	3130000	3140000	0.0105419	-0.104918
1	700000	710000	1	3400000	3410000	0.0108216	-0.452747
1	700000	710000	1	3660000	3670000	0.026313	-0.826683
1	700000	710000	1	3670000	3680000	0.00757756	-0.740059
1	700000	710000	1	3690000	3700000	0.00774942	-0.807764
1	700000	710000	1	3700000	3710000	0.0488536	-0.115162
1	700000	710000	1	3730000	3740000	0.0218152	-1.18288
1	700000	710000	1	3740000	3750000	0.00142515	-1.06721
1	700000	710000	1	3750000	3760000	4.24968e-05	-1.74144
1	700000	710000	1	3780000	3790000	0.000443199	-1.79672
1	700000	710000	1	4170000	4180000	0.0301384	-0.876471
1	700000	710000	1	4230000	4240000	0.0496457	-2.15707
1	700000	710000	1	4500000	4510000	0.0499985	-0.191387
1	700000	710000	1	4540000	4550000	0.0315931	-0.604694
1	700000	710000	1	4570000	4580000	0.00323396	1.08393
1	700000	710000	1	4840000	4850000	0.0121386	0.616542
1	700000	710000	1	4850000	4860000	0.00750882	0.426291
1	700000	710000	1	4860000	4870000	0.00972463	1.41409
1	700000	710000	1	4870000	4880000	0.0288014	0.411106
1	700000	710000	1	5170000	5180000	0.0222669	-1.31241
1	700000	710000	1	5180000	5190000	0.00601982	-1.27631
1	700000	710000	1	5240000	5250000	9.7855e-05	-1.72368
1	700000	710000	1	5250000	5260000	3.13337e-05	1.10854
1	700000	710000	1	5820000	5830000	0.00880972	-1.00716
1	710000	720000	1	1160000	1170000	0.0255471	-1.03515
1	710000	720000	1	1220000	1230000	0.0170732	-2.33777
1	710000	720000	1	1720000	1730000	0.0196449	-0.19063
1	710000	720000	1	1730000	1740000	0.0162822	1.32883
1	710000	720000	1	1760000	1770000	0.0137223	-0.138054
1	710000	720000	1	1770000	1780000	0.00314088	-0.166864
1	710000	720000	1	1780000	1790000	0.00823665	1.02173
1	710000	720000	1	1840000	1850000	0.0327977	-0.923179
1	710000	720000	1	2090000	2100000	0.0466481	-0.134121
1	710000	720000	1	2100000	2110000	0.0413747	-0.89448
1	710000	720000	1	2160000	2170000	0.000140544	-0.933562
1	710000	720000	1	2170000	2180000	0.00219771	1.00902
1	710000	720000	1	2690000	2700000	0.0213695	-0.147905
1	710000	720000	1	2820000	2830000	0.0280036	-0.723553
1	710000	720000	1	2830000	2840000	0.035884	-0.193196
1	710000	720000	1	3100000	3110000	0.0481289	-0.062408
1	710000	720000	1	3110000	3120000	0.00363647	-1.19243
1	710000	720000	1	3120000	3130000	0.0011025	-1.39341
1	710000	720000	1	3320000	3330000	0.0212139	-1.06511
1	710000	720000	1	3330000	3340000	0.000929682	-0.959877
1	710000	720000	1	3340000	3350000	0.00126837	-0.384969
1	710000	720000	1	3350000	3360000	0.0236186	-0.0641739
1	710000	720000	1	3390000	3400000	0.00078324	-0.0360646
1	710000	720000	1	3400000	3410000	9.08192e-05	-0.0750307
1	710000	720000	1	3410000	3420000	0.00128143	-0.0466775
1	710000	720000	1	3420000	3430000	0.0187427	-2.8905
1	710000	720000	1	3430000	3440000	0.0357511	1.07775
1	710000	720000	1	3560000	3570000	0.0137706	-0.820698
1	710000	720000	1	3570000	3580000	0.0368361	0.657889
1	710000	720000	1	3740000	3750000	0.0268858	-1.61435
1	710000	720000	1	3750000	3760000	0.00201339	1.73672
1	710000	720000	1	3760000	3770000	0.000290437	-0.707125
1	710000	720000	1	3770000	3780000	0.000316736	1.86549
1	710000	720000	1	3780000	3790000	0.00266465	1.02017
1	710000	720000	1	3840000	3850000	0.0274239	0.939705
1	710000	720000	1	4240000	4250000	0.0407814	-0.0273432
1	710000	720000	1	4310000	4320000	0.0498036	0.663037
1	710000	720000	1	4320000	4330000	0.0372697	0.659835
1	710000	720000	1	4390000	4400000	0.0346962	-0.0419235
1	710000	720000	1	4400000	4410000	0.0368361	-1.35753
1	710000	720000	1	5160000	5170000	0.0387577	-0.0324734
1	710000	720000	1	5170000	5180000	0.00450573	-0.733367
1	710000	720000	1	5180000	5190000	0.00120224	-0.0402964
1	710000	720000	1	5190000	5200000	0.00293117	-0.0452781
1	710000	720000	1	5240000	5250000	0.014411	0.745512
1	710000	720000	1	5250000	5260000	0.0202546	-0.018214
1	710000	720000	1	5470000	5480000	0.00823665	-0.498617
1	710000	720000	1	5480000	5490000	0.0377362	0.652218
1	710000	720000	1	7240000	7250000	0.00774049	0.806492
1	720000	730000	1	1160000	1170000	0.0264899	-0.0607005
1	720000	730000	1	1760000	1770000	0.00947959	-0.727972
1	720000	730000	1	1770000	1780000	0.00230199	-0.727266
1	720000	730000	1	1780000	1790000	0.00607813	-0.0377335
1	720000	730000	1	2150000	2160000	0.000316364	-0.408706
1	720000	730000	1	2160000	2170000	5.03925e-06	1.19358
1	720000	730000	1	2170000	2180000	0.000811163	-1.72657
1	720000	730000	1	2690000	2700000	0.0449339	-0.88952
1	720000	730000	1	2780000	2790000	0.0477381	-0.114426
1	720000	730000	1	2820000	2830000	0.0322692	0.214823
1	720000	730000	1	3110000	3120000	0.00499657	1.64628
1	720000	730000	1	3120000	3130000	0.00280744	-0.310462
1	720000	730000	1	3290000	3300000	0.0423526	1.30496
1	720000	730000	1	3340000	3350000	0.00816446	-0.969502
1	720000	730000	1	3350000	3360000	0.0142948	-0.964292
1	720000	730000	1	3400000	3410000	0.00688888	-0.155008
1	720000	730000	1	3410000	3420000	0.00296163	0.0457137
1	720000	730000	1	3420000	3430000	0.00949878	-0.173727
1	720000	730000	1	3430000	3440000	0.0453792	-0.542711
1	720000	730000	1	3440000	3450000	0.0424065	0.0312236
1	720000	730000	1	3550000	3560000	0.0488019	-0.127398
1	720000	730000	1	3560000	3570000	0.0171467	0.815261
1	720000	730000	1	3570000	3580000	0.0235303	1.46577
1	720000	730000	1	3760000	3770000	0.0251126	1.75567
1	720000	730000	1	3770000	3780000	0.0191474	-2.12161
1	720000	730000	1	3780000	3790000	0.0428718	-0.973907
1	720000	730000	1	3830000	3840000	0.0218152	1.25557
1	720000	730000	1	3840000	3850000	0.022444	0.512164
1	720000	730000	1	4260000	4270000	0.0327842	1.00695
1	720000	730000	1	4270000	4280000	0.0096512	0.240714
1	720000	730000	1	4320000	4330000	0.00405826	1.31072
1	720000	730000	1	4330000	4340000	0.00537584	-0.112513
1	720000	730000	1	4340000	4350000	0.0418899	-0.143549
1	720000	730000	1	4390000	4400000	0.0409414	0.79207
1	720000	730000	1	4400000	4410000	0.0389249	0.653159
1	720000	730000	1	4590000	4600000	0.00382329	-0.10696
1	720000	730000	1	4600000	4610000	2.178e-05	1.45394
1	720000	730000	1	4610000	4620000	0.00110262	-0.153925
1	720000	730000	1	4940000	4950000	0.0488776	-1.0181
1	720000	730000	1	5410000	5420000	0.0453117	0.52498
1	720000	730000	1	5420000	5430000	0.0327695	0.620819
1	720000	730000	1	5480000	5490000	0.0288642	-0.135232
1	720000	730000	1	5760000	5770000	0.041247	-0.140398
1	720000	730000	1	7250000	7260000	0.0274732	0.297067
1	720000	730000	1	7260000	7270000	0.0234237	-0.101571
1	720000	730000	1	7550000	7560000	0.00887323	-0.107346
1	720000	730000	1	8140000	8150000	0.0426917	-1.63848
1	730000	740000	1	1190000	1200000	0.0140885	0.747809
1	730000	740000	1	1650000	1660000	0.0206735	-0.124892
1	730000	740000	1	1660000	1670000	0.00926837	1.13818
1	730000	740000	1	1670000	1680000	0.0167756	0.681909
1	730000	740000	1	1750000	1760000	0.00872084	1.4056
1	730000	740000	1	1760000	1770000	0.000977019	-1.23385
1	730000	740000	1	1770000	1780000	0.000889081	-0.155567
1	730000	740000	1	1780000	1790000	0.00662892	-1.47248
1	730000	740000	1	2100000	2110000	0.0399572	-0.0819187
1	730000	740000	1	2110000	2120000	0.0448815	0.900732
1	730000	740000	1	2150000	2160000	0.000264451	0.327677
1	730000	740000	1	2160000	2170000	1.30408e-05	1.17255
1	730000	740000	1	2170000	2180000	0.00322609	-0.170522
1	730000	740000	1	2720000	2730000	0.027698	-1.35089
1	730000	740000	1	3290000	3300000	0.0349218	1.85284
1	730000	740000	1	3300000	3310000	0.0219516	-0.167216
1	730000	740000	1	3410000	3420000	0.0391937	0.992836
1	730000	740000	1	3470000	3480000	0.0439415	-0.776115
1	730000	740000	1	3690000	3700000	0.00727515	1.43384
1	730000	740000	1	3700000	3710000	0.0133163	-0.645724
1	730000	740000	1	4250000	4260000	0.0154991	-0.820303
1	730000	740000	1	4260000	4270000	0.0020335	-1.39271
1	730000	740000	1	4280000	4290000	0.0374116	-1.38195
1	730000	740000	1	4320000	4330000	0.00648542	-0.892621
1	730000	740000	1	4330000	4340000	0.00264021	-0.155541
1	730000	740000	1	4340000	4350000	0.0114554	-0.125283
1	730000	740000	1	4540000	4550000	0.0287181	-0.152573
1	730000	740000	1	4590000	4600000	0.00491221	0.378953
1	730000	740000	1	4610000	4620000	1.43053e-05	-0.435688
1	730000	740000	1	4620000	4630000	0.0439407	-0.0950246
1	730000	740000	1	4930000	4940000	0.0426106	0.281784
1	730000	740000	1	5100000	5110000	0.0019408	-1.59247
1	730000	740000	1	5110000	5120000	0.0109635	-0.77394
1	730000	740000	1	5120000	5130000	0.0427918	1.36956
1	730000	740000	1	5260000	5270000	0.0121167	-1.03622
1	730000	740000	1	5410000	5420000	0.00675427	-2.31448
1	730000	740000	1	5420000	5430000	0.0497765	0.142951
1	730000	740000	1	5760000	5770000	0.0362875	0.307141
1	730000	740000	1	6930000	6940000	0.029258	2.11152
1	730000	740000	1	7250000	7260000	0.00788012	-0.518337
1	730000	740000	1	7260000	7270000	0.00601438	-1.82261
1	730000	740000	1	7270000	7280000	0.0123287	-1.38925
1	730000	740000	1	7540000	7550000	1.96954e-05	0.917249
1	740000	750000	1	1580000	1590000	0.0142255	0.418109
1	740000	750000	1	1590000	1600000	0.0447542	-0.137687
1	740000	750000	1	1640000	1650000	0.0190705	-1.767
1	740000	750000	1	1650000	1660000	0.0164528	-0.472602
1	740000	750000	1	1660000	1670000	0.00461957	-1.27307
1	740000	750000	1	1670000	1680000	0.00611443	1.27448
1	740000	750000	1	1680000	1690000	0.0285878	-0.13957
1	740000	750000	1	1750000	1760000	0.014867	-0.796545
1	740000	750000	1	1760000	1770000	0.0360803	-1.59683
1	740000	750000	1	2150000	2160000	0.00714583	0.651262
1	740000	750000	1	2160000	2170000	0.00133039	-0.936951
1	740000	750000	1	2170000	2180000	0.0462284	0.595797
1	740000	750000	1	2720000	2730000	0.0384545	0.944492
1	740000	750000	1	3300000	3310000	0.0302793	-0.145222
1	740000	750000	1	3310000	3320000	0.00742906	-0.84279
1	740000	750000	1	3320000	3330000	0.0128295	-0.881881
1	740000	750000	1	3610000	3620000	0.0277831	1.35592
1	740000	750000	1	3620000	3630000	0.00845641	-0.153016
1	740000	750000	1	3630000	3640000	0.00298017	0.548547
1	740000	750000	1	3640000	3650000	0.00365761	-0.828573
1	740000	750000	1	3670000	3680000	0.0102813	-0.791173
1	740000	750000	1	3690000	3700000	2.6052e-06	0.529871
1	740000	750000	1	3700000	3710000	1.43593e-05	-0.0753001
1	740000	750000	1	3710000	3720000	0.000689674	-0.0987971
1	740000	750000	1	3720000	3730000	0.0243617	-0.69347
1	740000	750000	1	4240000	4250000	0.011878	-0.885998
1	740000	750000	1	4250000	4260000	0.00321831	-0.0950232
1	740000	750000	1	4260000	4270000	0.000868734	-1.69397
1	740000	750000	1	4280000	4290000	0.0195017	-0.89542
1	740000	750000	1	4330000	4340000	0.0224847	-0.187493
1	740000	750000	1	5090000	5100000	4.175e-05	1.5986
1	740000	750000	1	5100000	5110000	5.74568e-05	-0.940127
1	740000	750000	1	5110000	5120000	0.000386553	1.14527
1	740000	750000	1	5120000	5130000	0.00500961	-0.817622
1	740000	750000	1	5130000	5140000	0.0497885	-0.101329
1	740000	750000	1	5250000	5260000	0.00216146	-0.441251
1	740000	750000	1	5260000	5270000	0.0011106	-0.60888
1	740000	750000	1	6900000	6910000	0.0392736	0.531606
1	740000	750000	1	6930000	6940000	0.00534372	1.09238
1	740000	750000	1	6940000	6950000	0.0173432	-0.0857036
1	740000	750000	1	7250000	7260000	0.0152236	-0.0974155
1	740000	750000	1	7260000	7270000	0.013263	-0.160499
1	740000	750000	1	7270000	7280000	0.00778702	0.596383
1	740000	750000	1	7280000	7290000	0.0342975	-1.64224
1	740000	750000	1	7440000	7450000	0.0347196	0.533809
1	740000	750000	1	7520000	7530000	6.14531e-06	0.566641
1	740000	750000	1	7530000	7540000	3.96534e-07	-0.823571
1	740000	750000	1	7540000	7550000	3.88691e-05	-0.0142241
1	750000	760000	1	1070000	1080000	0.0260236	-0.0833183
1	750000	760000	1	1100000	1110000	0.0423304	-0.174806
1	750000	760000	1	1580000	1590000	0.021363	1.05203
1	750000	760000	1	1590000	1600000	0.0499985	-0.150872
1	750000	760000	1	1660000	1670000	0.0126941	-1.29879
1	750000	760000	1	1670000	1680000	0.0132929	-0.108076
1	750000	760000	1	1680000	1690000	0.0483999	-0.838514
1	750000	760000	1	2120000	2130000	0.0152686	-0.961579
1	750000	760000	1	3310000	3320000	0.0355075	1.43382
1	750000	760000	1	3320000	3330000	0.0103732	-0.0679844
1	750000	760000	1	3330000	3340000	0.0303309	0.567194
1	750000	760000	1	3600000	3610000	0.0221331	-0.085516
1	750000	760000	1	3610000	3620000	0.004006	-1.48767
1	750000	760000	1	3620000	3630000	0.0010543	-0.641824
1	750000	760000	1	3630000	3640000	3.30734e-05	-0.52972
1	750000	760000	1	3640000	3650000	0.000225975	0.56135
1	750000	760000	1	3680000	3690000	5.61631e-07	-0.200118
1	750000	760000	1	3690000	3700000	3.49846e-09	0.549091
1	750000	760000	1	3700000	3710000	3.73145e-08	-1.08996
1	750000	760000	1	3710000	3720000	1.3856e-05	0.699073
1	750000	760000	1	3720000	3730000	0.00225502	1.62504
1	750000	760000	1	4230000	4240000	0.0138822	1.57175
1	750000	760000	1	4240000	4250000	8.37637e-05	0.611316
1	750000	760000	1	4250000	4260000	0.000505805	-1.38974
1	750000	760000	1	4260000	4270000	0.00378834	-0.889077
1	750000	760000	1	4280000	4290000	0.0230237	0.600329
1	750000	760000	1	4510000	4520000	0.0451099	-0.208035
1	750000	760000	1	4520000	4530000	0.0130357	-0.198511
1	750000	760000	1	5110000	5120000	8.57608e-05	-0.22367
1	750000	760000	1	5120000	5130000	0.00237782	-1.7276
1	750000	760000	1	5130000	5140000	0.045826	-0.168361
1	750000	760000	1	5220000	5230000	0.0279623	-1.6988
1	750000	760000	1	5260000	5270000	0.00948797	-1.38611
1	750000	760000	1	6930000	6940000	0.0401612	-1.01118
1	750000	760000	1	7530000	7540000	9.44165e-05	-1.3697
1	750000	760000	1	7590000	7600000	0.0348813	-0.168111
1	750000	760000	1	7600000	7610000	0.0192848	-0.157952
1	750000	760000	1	7610000	7620000	0.0461278	-0.154985
1	760000	770000	1	2120000	2130000	0.0152316	-0.1746
1	760000	770000	1	2130000	2140000	0.0323198	-0.707965
1	760000	770000	1	3590000	3600000	0.0250807	-1.06529
1	760000	770000	1	3610000	3620000	0.00179989	-0.692421
1	760000	770000	1	3620000	3630000	0.000845566	-0.890744
1	760000	770000	1	3630000	3640000	0.000298274	-1.513
1	760000	770000	1	3640000	3650000	0.00593373	-0.165216
1	760000	770000	1	3670000	3680000	0.00166547	-0.809506
1	760000	770000	1	3690000	3700000	2.29115e-09	-0.211949
1	760000	770000	1	3700000	3710000	2.09964e-08	-2.27706
1	760000	770000	1	3710000	3720000	1.02172e-05	2.34508
1	760000	770000	1	3720000	3730000	0.00173934	1.08543
1	760000	770000	1	3730000	3740000	0.00551882	-1.08404
1	760000	770000	1	3770000	3780000	0.0213952	-1.89515
1	760000	770000	1	3780000	3790000	0.0481259	-1.38216
1	760000	770000	1	4260000	4270000	0.0306495	-1.31377
1	760000	770000	1	4470000	4480000	0.0195963	-1.29307
1	760000	770000	1	4480000	4490000	0.0422284	1.49366
1	760000	770000	1	5100000	5110000	3.25535e-05	-0.83755
1	760000	770000	1	5110000	5120000	0.000200544	-0.532679
1	760000	770000	1	5120000	5130000	0.00541744	1.55475
1	760000	770000	1	5220000	5230000	0.0109308	0.619568
1	760000	770000	1	5230000	5240000	0.00718512	0.593489
1	760000	770000	1	5440000	5450000	0.0411821	-0.818176
1	760000	770000	1	7650000	7660000	0.0230905	-0.229107
1	760000	770000	1	7660000	7670000	0.006908	-1.46101
1	760000	770000	1	7670000	7680000	0.0196575	0.44002
1	770000	780000	1	1130000	1140000	0.0210616	0.513167
1	770000	780000	1	1180000	1190000	0.0339772	-0.162736
1	770000	780000	1	1760000	1770000	0.0148464	-0.161547
1	770000	780000	1	1770000	1780000	0.0367745	0.896098
1	770000	780000	1	2600000	2610000	0.0455784	-0.168814
1	770000	780000	1	2610000	2620000	0.0250381	1.08767
1	770000	780000	1	3280000	3290000	0.0226829	-1.35613
1	770000	780000	1	3290000	3300000	0.0112114	-2.32843
1	770000	780000	1	3580000	3590000	0.040943	-0.185297
1	770000	780000	1	3590000	3600000	0.0178585	-0.838935
1	770000	780000	1	3600000	3610000	0.00808284	-0.14075
1	770000	780000	1	3610000	3620000	0.0053333	-1.41114
1	770000	780000	1	3620000	3630000	0.00593323	-0.127894
1	770000	780000	1	3630000	3640000	0.0103391	-0.139511
1	770000	780000	1	3670000	3680000	0.00352699	-0.112751
1	770000	780000	1	3690000	3700000	6.43613e-07	-0.995467
1	770000	780000	1	3700000	3710000	3.98224e-06	-2.01535
1	770000	780000	1	3710000	3720000	0.000352771	-2.169
1	770000	780000	1	3720000	3730000	0.0145507	-0.16708
1	770000	780000	1	3730000	3740000	0.0359741	-0.83112
1	770000	780000	1	3740000	3750000	0.00151188	-0.482645
1	770000	780000	1	3770000	3780000	0.000438428	0.102287
1	770000	780000	1	3780000	3790000	0.00199053	1.80481
1	770000	780000	1	4440000	4450000	0.00301601	0.369664
1	770000	780000	1	4450000	4460000	0.00198018	0.111653
1	770000	780000	1	4610000	4620000	0.0435909	-0.532746
1	770000	780000	1	4920000	4930000	0.0213093	1.30708
1	770000	780000	1	5110000	5120000	0.00189291	0.97819
1	770000	780000	1	5120000	5130000	0.0305317	-1.2602
1	770000	780000	1	5230000	5240000	0.0463073	0.695465
1	770000	780000	1	5240000	5250000	0.0337303	0.60051
1	770000	780000	1	5430000	5440000	0.0340206	-0.833999
1	770000	780000	1	5710000	5720000	0.0259085	-0.895331
1	770000	780000	1	5720000	5730000	0.00487633	-1.82394
1	770000	780000	1	7420000	7430000	0.0227235	-1.63547
1	770000	780000	1	7650000	7660000	0.00752763	-0.587001
1	770000	780000	1	7660000	7670000	0.000222015	-1.35656
1	770000	780000	1	7670000	7680000	0.00860151	-1.36789
1	770000	780000	1	7830000	7840000	0.0159616	-1.79458
1	770000	780000	1	7840000	7850000	0.00873686	1.55186
1	770000	780000	1	7940000	7950000	0.00693013	0.69243
1	780000	790000	1	1180000	1190000	0.0190152	-0.121805
1	780000	790000	1	1570000	1580000	0.0234387	-1.69812
1	780000	790000	1	2090000	2100000	0.00406592	0.576284
1	780000	790000	1	2100000	2110000	2.67402e-05	1.50229
1	780000	790000	1	2110000	2120000	0.000272781	-0.102477
1	780000	790000	1	2170000	2180000	0.048305	-0.0852627
1	780000	790000	1	2600000	2610000	0.0480009	-0.0773566
1	780000	790000	1	2610000	2620000	0.0191496	0.568311
1	780000	790000	1	3280000	3290000	0.0314297	-0.068405
1	780000	790000	1	3290000	3300000	0.000606231	-0.0978658
1	780000	790000	1	3300000	3310000	0.000786289	-0.826271
1	780000	790000	1	3310000	3320000	0.0466629	-0.0645501
1	780000	790000	1	3590000	3600000	0.0498353	-0.858094
1	780000	790000	1	3600000	3610000	0.0431992	0.928817
1	780000	790000	1	3670000	3680000	0.0165523	-0.0976229
1	780000	790000	1	3680000	3690000	0.00130058	-1.57344
1	780000	790000	1	3690000	3700000	0.000645555	-1.30252
1	780000	790000	1	3700000	3710000	0.00242269	0.580874
1	780000	790000	1	4440000	4450000	0.0107845	0.265294
1	780000	790000	1	4450000	4460000	0.00486832	1.22913
1	780000	790000	1	4480000	4490000	0.0221921	1.25578
1	780000	790000	1	4640000	4650000	0.0351228	-1.03171
1	780000	790000	1	4650000	4660000	0.0220353	0.246401
1	780000	790000	1	4920000	4930000	0.00195925	-1.91719
1	780000	790000	1	4940000	4950000	1.16729e-05	1.23675
1	780000	790000	1	5200000	5210000	0.0194748	-1.31228
1	780000	790000	1	5210000	5220000	0.0443673	-1.02092
1	780000	790000	1	5240000	5250000	0.0232637	-1.68936
1	780000	790000	1	5250000	5260000	0.0406117	0.587353
1	780000	790000	1	5430000	5440000	0.0239711	1.78397
1	780000	790000	1	7620000	7630000	0.0475697	0.10219
1	780000	790000	1	7660000	7670000	0.00585248	0.0447687
1	780000	790000	1	7940000	7950000	0.0394446	0.428188
1	790000	800000	1	1010000	1020000	0.0428766	-1.21194
1	790000	800000	1	2080000	2090000	0.0114074	-0.263837
1	790000	800000	1	2090000	2100000	0.000311037	-0.994577
1	790000	800000	1	2100000	2110000	3.18182e-07	-1.36868
1	790000	800000	1	2110000	2120000	4.51817e-05	-1.38118
1	790000	800000	1	2160000	2170000	0.0235539	-0.677328
1	790000	800000	1	2170000	2180000	0.0129399	-0.199334
1	790000	800000	1	2970000	2980000	0.0100155	-0.914855
1	790000	800000	1	2980000	2990000	0.00502267	-2.09891
1	790000	800000	1	2990000	3000000	0.033059	-0.876999
1	790000	800000	1	3300000	3310000	0.00201194	0.4877
1	790000	800000	1	3470000	3480000	0.0359054	-0.233926
1	790000	800000	1	3480000	3490000	0.0123123	0.261884
1	790000	800000	1	3490000	3500000	0.00646379	-0.215223
1	790000	800000	1	3500000	3510000	0.00673906	-0.228019
1	790000	800000	1	3510000	3520000	0.0151356	-0.143176
1	790000	800000	1	3710000	3720000	0.0318495	-0.248209
1	790000	800000	1	3760000	3770000	0.00574781	-0.190151
1	790000	800000	1	3770000	3780000	6.00034e-05	-0.217343
1	790000	800000	1	3780000	3790000	0.00842914	-0.177366
1	790000	800000	1	4450000	4460000	0.0430073	-0.852439
1	790000	800000	1	4460000	4470000	0.0351228	-0.155496
1	790000	800000	1	4470000	4480000	0.0435552	0.00307496
1	790000	800000	1	4640000	4650000	0.0436141	-0.85109
1	790000	800000	1	4930000	4940000	0.000748002	-0.881167
1	790000	800000	1	4940000	4950000	0.0068553	-0.215868
1	790000	800000	1	5240000	5250000	0.0453923	0.432883
1	790000	800000	1	7620000	7630000	0.0190152	0.48726
1	800000	810000	1	1000000	1010000	0.0277291	0.852454
1	800000	810000	1	1010000	1020000	0.0120001	-0.846179
1	800000	810000	1	1020000	1030000	0.0188001	-0.29224
1	800000	810000	1	1730000	1740000	0.0121053	-1.18422
1	800000	810000	1	2030000	2040000	0.0391211	-0.117807
1	800000	810000	1	2080000	2090000	0.0287944	-0.192707
1	800000	810000	1	2090000	2100000	0.000832696	-0.176655
1	800000	810000	1	2110000	2120000	0.00672959	0.880936
1	800000	810000	1	2160000	2170000	0.0359346	2.00095
1	800000	810000	1	2170000	2180000	0.0131759	1.65209
1	800000	810000	1	2640000	2650000	0.00495557	-0.162352
1	800000	810000	1	2650000	2660000	0.0228963	-0.188533
1	800000	810000	1	2760000	2770000	0.0144384	1.19282
1	800000	810000	1	2770000	2780000	0.00442026	0.883767
1	800000	810000	1	2780000	2790000	0.0100748	-0.204316
1	800000	810000	1	2960000	2970000	0.0206807	1.34768
1	800000	810000	1	2980000	2990000	0.000630349	0.980365
1	800000	810000	1	2990000	3000000	0.0173061	0.109883
1	800000	810000	1	3380000	3390000	0.0278851	-0.197553
1	800000	810000	1	3480000	3490000	0.00178931	-1.04538
1	800000	810000	1	3490000	3500000	0.000263899	-0.716406
1	800000	810000	1	3510000	3520000	0.00024249	-1.39145
1	800000	810000	1	3520000	3530000	0.00208616	1.33963
1	800000	810000	1	3530000	3540000	0.0222084	-0.154674
1	800000	810000	1	3730000	3740000	0.0401768	0.49081
1	800000	810000	1	3770000	3780000	0.0154901	-0.571194
1	800000	810000	1	3800000	3810000	0.0370195	-0.974852
1	800000	810000	1	3810000	3820000	0.0128369	-1.57226
1	800000	810000	1	7680000	7690000	0.0329014	-0.109165
1	810000	820000	1	1000000	1010000	0.0101707	-1.08967
1	810000	820000	1	1010000	1020000	0.00323766	-0.821451
1	810000	820000	1	1030000	1040000	0.0432826	-0.234689
1	810000	820000	1	1740000	1750000	0.0344675	-0.437734
1	810000	820000	1	2020000	2030000	0.00754106	-2.09362
1	810000	820000	1	2090000	2100000	0.0172999	-0.740051
1	810000	820000	1	2110000	2120000	0.0248506	-0.174169
1	810000	820000	1	2170000	2180000	0.0358902	0.618008
1	810000	820000	1	2640000	2650000	0.00405424	-0.889317
1	810000	820000	1	2650000	2660000	0.0212096	0.852837
1	810000	820000	1	2690000	2700000	0.0493266	-0.807947
1	810000	820000	1	2750000	2760000	0.0203383	-1.34188
1	810000	820000	1	2760000	2770000	0.000731065	0.515399
1	810000	820000	1	2960000	2970000	0.0158653	-1.19906
1	810000	820000	1	2970000	2980000	0.00109684	-0.0678973
1	810000	820000	1	2980000	2990000	0.00486299	1.33966
1	810000	820000	1	3350000	3360000	0.0284109	1.06682
1	810000	820000	1	3360000	3370000	0.00583928	-0.123496
1	810000	820000	1	3370000	3380000	0.0086671	-1.00248
1	810000	820000	1	3420000	3430000	0.0372669	-1.63829
1	810000	820000	1	3470000	3480000	0.0191728	-1.11534
1	810000	820000	1	3480000	3490000	0.000644223	-0.188896
1	810000	820000	1	3490000	3500000	2.57235e-05	-0.151897
1	810000	820000	1	3500000	3510000	4.1172e-06	-0.189049
1	810000	820000	1	3530000	3540000	0.0041018	0.427134
1	810000	820000	1	3710000	3720000	0.0320725	0.571997
1	810000	820000	1	3720000	3730000	0.00735118	-1.28499
1	810000	820000	1	3800000	3810000	0.000901171	0.833705
1	810000	820000	1	3820000	3830000	0.013401	-0.126353
1	810000	820000	1	4370000	4380000	0.0443516	0.417688
1	810000	820000	1	5140000	5150000	0.0147639	0.592785
1	810000	820000	1	5150000	5160000	0.0473375	-0.92153
1	810000	820000	1	6950000	6960000	0.0127381	0.904093
1	810000	820000	1	7670000	7680000	0.0427402	-0.121271
1	820000	830000	1	990000	1000000	0.0416613	0.46876
1	820000	830000	1	1000000	1010000	0.0043699	-0.836028
1	820000	830000	1	1010000	1020000	0.0010698	0.52644
1	820000	830000	1	1020000	1030000	0.00232442	0.393577
1	820000	830000	1	1030000	1040000	0.0284555	-0.831148
1	820000	830000	1	1730000	1740000	0.0254912	-0.150329
1	820000	830000	1	1870000	1880000	0.0381469	1.56854
1	820000	830000	1	2010000	2020000	0.0215827	-0.160759
1	820000	830000	1	2760000	2770000	2.82185e-05	-0.474446
1	820000	830000	1	2820000	2830000	0.0483921	1.05492
1	820000	830000	1	2830000	2840000	0.016235	-0.488978
1	820000	830000	1	2840000	2850000	0.0305737	0.00216262
1	820000	830000	1	3180000	3190000	0.0408875	-0.194168
1	820000	830000	1	3420000	3430000	0.000602781	-0.877997
1	820000	830000	1	3430000	3440000	0.00268745	0.43102
1	820000	830000	1	3470000	3480000	0.0366539	-0.450185
1	820000	830000	1	3490000	3500000	1.64101e-05	0.928713
1	820000	830000	1	3500000	3510000	1.39292e-06	0.399875
1	820000	830000	1	3510000	3520000	1.8081e-06	1.52206
1	820000	830000	1	3520000	3530000	3.57996e-05	-0.0010311
1	820000	830000	1	3530000	3540000	0.00240807	0.928416
1	820000	830000	1	3610000	3620000	0.0187052	-0.225226
1	820000	830000	1	3620000	3630000	0.0107438	0.842152
1	820000	830000	1	3630000	3640000	0.0270501	0.653289
1	820000	830000	1	3640000	3650000	0.0460003	-0.274116
1	820000	830000	1	3700000	3710000	0.0106758	-1.59163
1	820000	830000	1	3710000	3720000	0.00938325	1.11443
1	820000	830000	1	3720000	3730000	0.00947549	-0.59027
1	820000	830000	1	3730000	3740000	0.0124362	-1.56486
1	820000	830000	1	3740000	3750000	0.00550435	-0.229745
1	820000	830000	1	3800000	3810000	0.0175534	0.619401
1	820000	830000	1	3820000	3830000	0.00225896	0.904683
1	820000	830000	1	5130000	5140000	0.026188	0.933033
1	820000	830000	1	5140000	5150000	0.00357884	-1.38637
1	820000	830000	1	5160000	5170000	0.0373871	-0.174314
1	830000	840000	1	990000	1000000	0.0373278	-0.17719
1	830000	840000	1	1000000	1010000	0.003301	-1.61252
1	830000	840000	1	1010000	1020000	0.000734314	-2.05639
1	830000	840000	1	1020000	1030000	0.00103261	-1.00113
1	830000	840000	1	1030000	1040000	0.0122359	-1.61874
1	830000	840000	1	1040000	1050000	0.0406536	0.306807
1	830000	840000	1	1800000	1810000	0.0232873	0.261189
1	830000	840000	1	1810000	1820000	0.00613066	-0.600581
1	830000	840000	1	1820000	1830000	0.00875107	-0.129144
1	830000	840000	1	1870000	1880000	0.00294261	0.386678
1	830000	840000	1	1880000	1890000	0.00148772	-0.927689
1	830000	840000	1	1890000	1900000	0.00974732	0.599646
1	830000	840000	1	2010000	2020000	0.0417153	1.46882
1	830000	840000	1	2020000	2030000	0.00773945	-0.137436
1	830000	840000	1	2030000	2040000	0.00170494	-0.167133
1	830000	840000	1	2060000	2070000	0.0449076	-1.13556
1	830000	840000	1	2750000	2760000	0.00143293	-0.675939
1	830000	840000	1	2760000	2770000	1.2915e-05	-1.3565
1	830000	840000	1	2770000	2780000	9.00533e-06	0.88842
1	830000	840000	1	2780000	2790000	0.000731506	-1.28225
1	830000	840000	1	2820000	2830000	0.0262547	-0.128569
1	830000	840000	1	2840000	2850000	0.028513	-0.171255
1	830000	840000	1	3010000	3020000	0.0482565	0.502881
1	830000	840000	1	3410000	3420000	0.0378994	-0.129778
1	830000	840000	1	3420000	3430000	8.13971e-05	-0.210002
1	830000	840000	1	3430000	3440000	0.000190371	-0.134305
1	830000	840000	1	3440000	3450000	0.0402624	-0.111961
1	830000	840000	1	3480000	3490000	0.00275252	-0.770238
1	830000	840000	1	3490000	3500000	6.70979e-05	-0.120629
1	830000	840000	1	3500000	3510000	7.05782e-06	0.852601
1	830000	840000	1	3510000	3520000	9.58006e-06	0.816904
1	830000	840000	1	3520000	3530000	0.000169204	-0.0955533
1	830000	840000	1	3530000	3540000	0.00816318	0.624742
1	830000	840000	1	3600000	3610000	0.024167	1.18486
1	830000	840000	1	3610000	3620000	0.00143418	-0.238578
1	830000	840000	1	3630000	3640000	0.0352241	-0.726459
1	830000	840000	1	3700000	3710000	0.0447726	1.27334
1	830000	840000	1	4180000	4190000	0.000573753	1.09743
1	830000	840000	1	4190000	4200000	0.0416318	0.659015
1	830000	840000	1	4280000	4290000	0.0290284	0.331028
1	830000	840000	1	5160000	5170000	0.0422521	2.20968
1	840000	850000	1	1000000	1010000	0.00660009	1.10845
1	840000	850000	1	1010000	1020000	0.000725912	-0.145426
1	840000	850000	1	1020000	1030000	0.000854669	-0.166999
1	840000	850000	1	1030000	1040000	0.0253641	0.633971
1	840000	850000	1	1580000	1590000	0.0441868	-0.135154
1	840000	850000	1	1800000	1810000	0.0346469	-1.06403
1	840000	850000	1	1810000	1820000	0.00900415	0.560187
1	840000	850000	1	1820000	1830000	0.00767717	-0.506336
1	840000	850000	1	1830000	1840000	0.0401927	-0.22596
1	840000	850000	1	1860000	1870000	0.0399201	0.652821
1	840000	850000	1	1870000	1880000	0.000685263	1.71141
1	840000	850000	1	1880000	1890000	0.000146357	1.04532
1	840000	850000	1	1890000	1900000	0.00179511	-1.02244
1	840000	850000	1	2020000	2030000	0.0338682	0.582391
1	840000	850000	1	2030000	2040000	0.00720491	1.07385
1	840000	850000	1	2040000	2050000	0.00280023	-0.145283
1	840000	850000	1	2050000	2060000	0.00405826	-0.164235
1	840000	850000	1	2690000	2700000	0.00396517	-0.215067
1	840000	850000	1	2710000	2720000	0.0148283	-0.0695412
1	840000	850000	1	2750000	2760000	0.00728986	0.61416
1	840000	850000	1	2760000	2770000	0.000347284	1.14742
1	840000	850000	1	2770000	2780000	0.000492605	1.02124
1	840000	850000	1	2790000	2800000	0.0371421	-0.162494
1	840000	850000	1	2820000	2830000	0.00891537	-0.194672
1	840000	850000	1	2980000	2990000	0.0447501	-0.987068
1	840000	850000	1	2990000	3000000	0.00288737	-1.04812
1	840000	850000	1	3000000	3010000	0.000547587	-0.22322
1	840000	850000	1	3010000	3020000	0.0015954	-0.163752
1	840000	850000	1	3020000	3030000	0.0327842	-0.18334
1	840000	850000	1	3350000	3360000	0.0318297	-0.148862
1	840000	850000	1	3360000	3370000	0.000980414	-0.249444
1	840000	850000	1	3420000	3430000	0.000946835	-0.165347
1	840000	850000	1	3430000	3440000	0.000652556	-0.193178
1	840000	850000	1	3480000	3490000	0.0138101	-0.14255
1	840000	850000	1	3490000	3500000	0.000947504	-0.248805
1	840000	850000	1	3500000	3510000	0.000206391	-0.192837
1	840000	850000	1	3730000	3740000	0.0454039	0.642725
1	840000	850000	1	3990000	4000000	0.0318192	1.4797
1	840000	850000	1	4170000	4180000	0.0200243	1.003
1	840000	850000	1	4180000	4190000	0.000733899	0.901671
1	840000	850000	1	4190000	4200000	0.0421863	-1.11665
1	840000	850000	1	5200000	5210000	0.0411725	0.576272
1	840000	850000	1	6520000	6530000	0.0367829	-1.18994
1	850000	860000	1	1000000	1010000	0.0266674	1.4276
1	850000	860000	1	1010000	1020000	0.00285171	-1.11476
1	850000	860000	1	1020000	1030000	0.00501836	-0.989503
1	850000	860000	1	1060000	1070000	0.00123025	-0.975775
1	850000	860000	1	1070000	1080000	0.000814605	-0.989552
1	850000	860000	1	1210000	1220000	0.0459417	-1.02183
1	850000	860000	1	1750000	1760000	0.0176567	1.58019
1	850000	860000	1	1760000	1770000	0.012333	-0.216413
1	850000	860000	1	1880000	1890000	0.000374343	-0.246686
1	850000	860000	1	1890000	1900000	0.00351405	1.02846
1	850000	860000	1	2030000	2040000	0.0416218	1.0918
1	850000	860000	1	2040000	2050000	0.0150941	0.367445
1	850000	860000	1	2060000	2070000	0.0257412	0.721106
1	850000	860000	1	2690000	2700000	0.000257157	-1.09401
1	850000	860000	1	2760000	2770000	0.0141506	-1.56134
1	850000	860000	1	2770000	2780000	0.024208	-1.71186
1	850000	860000	1	2880000	2890000	0.0333824	-0.234369
1	850000	860000	1	2890000	2900000	0.0444017	-0.212538
1	850000	860000	1	2980000	2990000	0.00106725	0.593471
1	850000	860000	1	2990000	3000000	6.6834e-05	-1.10043
1	850000	860000	1	3000000	3010000	6.65834e-05	-0.975378
1	850000	860000	1	3010000	3020000	0.00116203	-1.14106
1	850000	860000	1	3350000	3360000	0.0125723	-0.152163
1	850000	860000	1	3390000	3400000	0.0264185	1.09851
1	850000	860000	1	3730000	3740000	0.017082	0.596903
1	850000	860000	1	4020000	4030000	0.00117833	1.07743
1	850000	860000	1	4850000	4860000	0.0310697	0.542729
1	860000	870000	1	1010000	1020000	0.025782	1.00733
1	860000	870000	1	1020000	1030000	0.0397372	-0.903013
1	860000	870000	1	1050000	1060000	0.0100204	-0.826082
1	860000	870000	1	1060000	1070000	8.16849e-06	0.588347
1	860000	870000	1	1070000	1080000	1.8683e-06	-0.244258
1	860000	870000	1	1080000	1090000	0.00928671	-0.193906
1	860000	870000	1	1260000	1270000	0.0327845	-1.51965
1	860000	870000	1	1610000	1620000	0.0125429	-1.02114
1	860000	870000	1	1620000	1630000	0.0303402	-0.217068
1	860000	870000	1	1680000	1690000	0.0427911	-0.208595
1	860000	870000	1	1690000	1700000	0.03202	-1.02515
1	860000	870000	1	1740000	1750000	0.0226245	-0.928802
1	860000	870000	1	1750000	1760000	0.00968052	-0.258239
1	860000	870000	1	1760000	1770000	0.0493725	1.35297
1	860000	870000	1	1870000	1880000	0.0124627	-0.225612
1	860000	870000	1	1880000	1890000	0.00645587	-0.223113
1	860000	870000	1	1890000	1900000	0.031703	0.536596
1	860000	870000	1	2480000	2490000	0.0116796	-0.205866
1	860000	870000	1	2670000	2680000	0.0186259	-1.19083
1	860000	870000	1	2680000	2690000	0.000728248	-0.197348
1	860000	870000	1	2690000	2700000	6.97493e-05	0.508172
1	860000	870000	1	2700000	2710000	9.10512e-05	-0.254482
1	860000	870000	1	2710000	2720000	0.00201248	-1.04759
1	860000	870000	1	2980000	2990000	0.00106685	-1.03531
1	860000	870000	1	2990000	3000000	0.000339299	0.266898
1	860000	870000	1	3000000	3010000	0.000929682	0.180012
1	860000	870000	1	3010000	3020000	0.00523124	-1.02131
1	860000	870000	1	3020000	3030000	0.0392974	0.876641
1	860000	870000	1	3380000	3390000	0.0287163	-0.21541
1	860000	870000	1	3390000	3400000	0.0433875	0.331616
1	860000	870000	1	3930000	3940000	0.00366542	1.28089
1	860000	870000	1	4030000	4040000	0.047852	-1.34047
1	860000	870000	1	4850000	4860000	0.0263391	-0.349657
1	860000	870000	1	4860000	4870000	2.54397e-05	0.315191
1	870000	880000	1	1050000	1060000	0.0363724	0.68979
1	870000	880000	1	1060000	1070000	6.51436e-05	-0.410605
1	870000	880000	1	1070000	1080000	3.83933e-06	-0.16071
1	870000	880000	1	1080000	1090000	0.00159596	0.0328941
1	870000	880000	1	1110000	1120000	0.0109114	0.300655
1	870000	880000	1	1170000	1180000	0.0386376	0.0933768
1	870000	880000	1	1240000	1250000	0.0496499	1.13257
1	870000	880000	1	1250000	1260000	0.00492126	0.0829519
1	870000	880000	1	1260000	1270000	0.00406078	0.0329536
1	870000	880000	1	1270000	1280000	0.0328415	0.283501
1	870000	880000	1	1360000	1370000	0.0417626	0.20084
1	870000	880000	1	1610000	1620000	0.00350464	-0.193891
1	870000	880000	1	1620000	1630000	0.00825538	1.96581
1	870000	880000	1	1680000	1690000	0.0258395	0.85735
1	870000	880000	1	1690000	1700000	0.0139376	-0.213507
1	870000	880000	1	1700000	1710000	0.0286159	-0.216662
1	870000	880000	1	1790000	1800000	0.00952826	0.302744
1	870000	880000	1	1800000	1810000	0.0141835	0.920083
1	870000	880000	1	2160000	2170000	0.0252697	0.587345
1	870000	880000	1	2470000	2480000	0.0448131	0.684942
1	870000	880000	1	2480000	2490000	0.00514065	-0.595944
1	870000	880000	1	2670000	2680000	0.0115663	-0.242237
1	870000	880000	1	2680000	2690000	0.000753679	0.371356
1	870000	880000	1	2690000	2700000	0.000134353	-0.182897
1	870000	880000	1	2700000	2710000	0.000241076	0.279374
1	870000	880000	1	2710000	2720000	0.00398397	1.02162
1	870000	880000	1	2980000	2990000	0.0342292	1.02827
1	870000	880000	1	2990000	3000000	0.0152467	0.0645339
1	870000	880000	1	3000000	3010000	0.0134286	0.862109
1	870000	880000	1	3010000	3020000	0.0314297	0.166965
1	870000	880000	1	3920000	3930000	0.0315394	-1.42852
1	870000	880000	1	3930000	3940000	0.0151063	1.30467
1	880000	890000	1	1060000	1070000	0.00824391	-0.969008
1	880000	890000	1	1070000	1080000	0.00102172	-1.63205
1	880000	890000	1	1080000	1090000	0.00565519	0.263187
1	880000	890000	1	1100000	1110000	0.0214714	0.592111
1	880000	890000	1	1110000	1120000	0.00111861	-0.117671
1	880000	890000	1	1120000	1130000	0.0146896	2.21536
1	880000	890000	1	1240000	1250000	0.0364819	-0.995547
1	880000	890000	1	1250000	1260000	0.00268201	-1.02931
1	880000	890000	1	1260000	1270000	0.0021342	-1.80505
1	880000	890000	1	1270000	1280000	0.0245982	1.25529
1	880000	890000	1	1610000	1620000	0.0230853	-0.414146
1	880000	890000	1	1620000	1630000	0.0414756	0.602135
1	880000	890000	1	1680000	1690000	0.0194289	0.492521
1	880000	890000	1	1690000	1700000	0.0067578	0.391707
1	880000	890000	1	1700000	1710000	0.0104721	-0.807497
1	880000	890000	1	1780000	1790000	0.0117344	0.998549
1	880000	890000	1	1790000	1800000	0.000877957	0.742362
1	880000	890000	1	1800000	1810000	0.00469354	0.626824
1	880000	890000	1	2160000	2170000	0.0361168	0.300605
1	880000	890000	1	2690000	2700000	0.00110187	-0.183994
1	880000	890000	1	2700000	2710000	0.00195925	0.588561
1	880000	890000	1	2710000	2720000	0.0152898	-0.618856
1	880000	890000	1	2830000	2840000	0.0369251	1.70053
1	880000	890000	1	4830000	4840000	0.0260753	0.49964
1	890000	900000	1	960000	970000	0.0229442	0.970582
1	890000	900000	1	970000	980000	0.00723732	0.926015
1	890000	900000	1	980000	990000	0.0251253	0.241467
1	890000	900000	1	1100000	1110000	0.0341858	-0.211982
1	890000	900000	1	1110000	1120000	0.00385421	-0.125264
1	890000	900000	1	1120000	1130000	0.0181271	0.863353
1	890000	900000	1	1250000	1260000	0.0142197	0.365478
1	890000	900000	1	1680000	1690000	0.0250913	-0.60772
1	890000	900000	1	1690000	1700000	0.00505081	-0.811676
1	890000	900000	1	1790000	1800000	0.0298144	-0.612632
1	890000	900000	1	2100000	2110000	0.0230356	-0.144469
1	890000	900000	1	2690000	2700000	0.0134349	-0.0969001
1	890000	900000	1	2700000	2710000	0.0197503	-0.121898
1	890000	900000	1	3450000	3460000	0.0439997	0.503901
1	890000	900000	1	3610000	3620000	0.0455221	-0.123559
1	890000	900000	1	4140000	4150000	0.0402935	-0.0916554
1	890000	900000	1	4830000	4840000	0.00823312	0.476409
1	900000	910000	1	960000	970000	0.0380068	-0.827719
1	900000	910000	1	970000	980000	0.0185824	0.439595
1	900000	910000	1	980000	990000	0.0224398	-0.780733
1	900000	910000	1	1260000	1270000	0.0479029	-0.159033
1	900000	910000	1	1690000	1700000	0.0112461	-0.113264
1	900000	910000	1	1700000	1710000	0.00458328	-0.124834
1	900000	910000	1	2010000	2020000	0.0338838	-0.130414
1	900000	910000	1	2100000	2110000	0.00409593	-0.747443
1	900000	910000	1	2110000	2120000	0.00918325	-0.556159
1	900000	910000	1	2480000	2490000	0.0201367	1.51174
1	900000	910000	1	2490000	2500000	0.00430868	-0.220898
1	900000	910000	1	4140000	4150000	0.0302049	-1.14494
1	900000	910000	1	4150000	4160000	0.0494819	-1.13947
1	900000	910000	1	4190000	4200000	0.0285781	1.55034
1	910000	920000	1	970000	980000	0.0311611	-0.214203
1	910000	920000	1	980000	990000	0.0236196	0.62331
1	910000	920000	1	990000	1000000	0.0352221	0.259141
1	910000	920000	1	1700000	1710000	0.0431452	1.18653
1	910000	920000	1	3410000	3420000	0.0408332	-2.32108
1	910000	920000	1	4140000	4150000	0.0300183	-1.48943
1	920000	930000	1	3400000	3410000	0.013428	0.698754
1	940000	950000	1	1250000	1260000	0.0439996	0.820885
1	940000	950000	1	1260000	1270000	0.00541744	-1.51948
1	940000	950000	1	1270000	1280000	0.0294145	-0.186341
1	940000	950000	1	1820000	1830000	0.0263682	-1.53997
1	940000	950000	1	1830000	1840000	0.0223905	-1.01842
1	940000	950000	1	3960000	3970000	0.0320828	-1.11567
1	950000	960000	1	1270000	1280000	0.0481896	1.28339
1	970000	980000	1	3110000	3120000	0.0499581	0.659103
1	970000	980000	1	3310000	3320000	0.0414557	-0.0617206
1	980000	990000	1	1270000	1280000	0.027881	-1.00353
1	990000	1000000	1	1760000	1770000	0.0476813	-0.191225
1	1000000	1010000	1	2530000	2540000	0.0494518	1.13736
1	1010000	1020000	1	2940000	2950000	0.0421167	-0.184845
1	1010000	1020000	1	2950000	2960000	0.0307481	-0.210318
1	1020000	1030000	1	2620000	2630000	0.0267916	-0.149906
1	1030000	1040000	1	2790000	2800000	0.0230711	-0.209719
1	1030000	1040000	1	3940000	3950000	0.0486879	0.673807
1	1040000	1050000	1	1170000	1180000	0.029298	-0.17801
1	1040000	1050000	1	1180000	1190000	0.0167755	-1.02175
1	1040000	1050000	1	1190000	1200000	0.0327102	-0.202159
1	1040000	1050000	1	1240000	1250000	0.036784	-1.01693
1	1040000	1050000	1	1250000	1260000	0.0340239	0.885535
1	1040000	1050000	1	1710000	1720000	0.0204163	1.12668
1	1040000	1050000	1	2800000	2810000	0.0399872	0.676917
1	1040000	1050000	1	3020000	3030000	0.0413314	0.463136
1	1050000	1060000	1	1160000	1170000	0.0195017	0.64319
1	1050000	1060000	1	1170000	1180000	0.00403544	-0.652348
1	1050000	1060000	1	1180000	1190000	0.0028439	-0.161773
1	1050000	1060000	1	1190000	1200000	0.00949555	-1.70204
1	1050000	1060000	1	1520000	1530000	0.0124825	1.53158
1	1050000	1060000	1	1530000	1540000	0.0464249	0.642034
1	1050000	1060000	1	1700000	1710000	0.00571413	-0.229979
1	1050000	1060000	1	1710000	1720000	0.00331051	0.161458
1	1050000	1060000	1	2780000	2790000	0.00527013	-0.147965
1	1050000	1060000	1	2790000	2800000	0.0157337	0.28582
1	1050000	1060000	1	2910000	2920000	0.0390195	0.565257
1	1050000	1060000	1	2980000	2990000	0.0381895	0.393323
1	1050000	1060000	1	2990000	3000000	0.0336545	0.246624
1	1050000	1060000	1	3140000	3150000	0.0238984	0.594081
1	1060000	1070000	1	1160000	1170000	0.00673091	-0.638671
1	1060000	1070000	1	1170000	1180000	0.00153803	0.581288
1	1060000	1070000	1	1180000	1190000	0.00153404	0.976032
1	1060000	1070000	1	1190000	1200000	0.00697736	0.666232
1	1060000	1070000	1	1510000	1520000	0.00491079	0.663537
1	1060000	1070000	1	1520000	1530000	0.000815212	1.15308
1	1060000	1070000	1	1530000	1540000	0.0346629	-0.167839
1	1060000	1070000	1	1700000	1710000	0.0117006	-0.164032
1	1060000	1070000	1	2460000	2470000	1.28115e-06	1.05722
1	1060000	1070000	1	2560000	2570000	0.0431821	-0.981766
1	1060000	1070000	1	2570000	2580000	0.000421341	-0.108737
1	1060000	1070000	1	2580000	2590000	0.00298858	1.03252
1	1060000	1070000	1	2850000	2860000	0.026035	-1.27305
1	1060000	1070000	1	2860000	2870000	0.0359293	-0.235658
1	1060000	1070000	1	3130000	3140000	0.0260438	-1.37526
1	1060000	1070000	1	3140000	3150000	0.00375624	-0.201393
1	1060000	1070000	1	3610000	3620000	0.00902292	-1.16834
1	1060000	1070000	1	3620000	3630000	0.00301181	0.656073
1	1060000	1070000	1	3630000	3640000	0.0298437	-0.216878
1	1060000	1070000	1	3980000	3990000	0.000874563	-0.894201
1	1060000	1070000	1	4000000	4010000	0.0212612	-1.58898
1	1070000	1080000	1	1150000	1160000	0.0497765	-0.637578
1	1070000	1080000	1	1160000	1170000	0.00912112	-0.624839
1	1070000	1080000	1	1170000	1180000	0.00342322	0.653105
1	1070000	1080000	1	1180000	1190000	0.00457783	1.74374
1	1070000	1080000	1	1190000	1200000	0.0181271	-0.165475
1	1070000	1080000	1	1500000	1510000	0.0153558	0.564865
1	1070000	1080000	1	1510000	1520000	0.000303846	0.678159
1	1070000	1080000	1	1550000	1560000	0.0461834	1.8512
1	1070000	1080000	1	1560000	1570000	0.0129081	-0.923318
1	1070000	1080000	1	2460000	2470000	5.37444e-05	0.257803
1	1070000	1080000	1	2570000	2580000	0.000604871	-1.69261
1	1070000	1080000	1	2580000	2590000	0.00770473	0.533302
1	1070000	1080000	1	2630000	2640000	0.040442	0.541225
1	1070000	1080000	1	2740000	2750000	0.0397796	1.08653
1	1070000	1080000	1	2760000	2770000	0.00166547	0.885877
1	1070000	1080000	1	2820000	2830000	0.0402661	0.286131
1	1080000	1090000	1	1160000	1170000	0.0346387	-0.123023
1	1080000	1090000	1	1170000	1180000	0.0276314	-0.190522
1	1080000	1090000	1	1180000	1190000	0.0401768	0.536499
1	1080000	1090000	1	1500000	1510000	0.00461918	0.483042
1	1080000	1090000	1	1510000	1520000	0.000134353	-1.29867
1	1080000	1090000	1	1520000	1530000	0.0022689	-0.856688
1	1080000	1090000	1	1550000	1560000	0.000269967	-0.611785
1	1080000	1090000	1	1560000	1570000	8.79395e-05	-0.89145
1	1080000	1090000	1	1570000	1580000	0.0164061	-0.947221
1	1080000	1090000	1	1650000	1660000	0.0361385	0.572764
1	1080000	1090000	1	1660000	1670000	0.00676295	-0.147542
1	1080000	1090000	1	1670000	1680000	0.0115595	-0.135148
1	1080000	1090000	1	2610000	2620000	0.0087816	-0.259908
1	1080000	1090000	1	2620000	2630000	0.00331617	-0.127444
1	1080000	1090000	1	2630000	2640000	0.0250227	-0.0893172
1	1080000	1090000	1	2740000	2750000	0.00839197	0.520221
1	1080000	1090000	1	2760000	2770000	0.012439	-0.135914
1	1080000	1090000	1	2780000	2790000	0.000423863	-0.134682
1	1080000	1090000	1	2790000	2800000	0.0107572	-0.175297
1	1080000	1090000	1	2810000	2820000	0.0168886	-0.139313
1	1080000	1090000	1	2830000	2840000	0.00100609	-0.163774
1	1080000	1090000	1	2970000	2980000	0.00596841	-0.170658
1	1080000	1090000	1	3840000	3850000	0.00425587	-0.117257
1	1080000	1090000	1	4220000	4230000	0.00302777	-0.121233
1	1080000	1090000	1	4320000	4330000	0.0143735	0.692558
1	1080000	1090000	1	4510000	4520000	0.00630463	1.09348
1	1080000	1090000	1	4930000	4940000	0.00935018	0.38058
1	1090000	1100000	1	1510000	1520000	0.00345112	0.156064
1	1090000	1100000	1	1540000	1550000	0.0365488	0.549643
1	1090000	1100000	1	1550000	1560000	9.48064e-05	0.0637542
1	1090000	1100000	1	1560000	1570000	0.000184989	1.01373
1	1090000	1100000	1	1600000	1610000	0.00166727	1.75933
1	1090000	1100000	1	1610000	1620000	0.00020633	0.419119
1	1090000	1100000	1	1620000	1630000	0.0057824	-1.43575
1	1090000	1100000	1	1660000	1670000	0.0104619	-1.74692
1	1090000	1100000	1	1670000	1680000	0.020005	-1.45976
1	1090000	1100000	1	1800000	1810000	0.0178898	0.655415
1	1090000	1100000	1	2470000	2480000	0.0217011	0.863245
1	1090000	1100000	1	2610000	2620000	0.0256594	-1.57195
1	1090000	1100000	1	2620000	2630000	0.0221377	1.42272
1	1090000	1100000	1	2740000	2750000	0.0230755	1.36947
1	1090000	1100000	1	2750000	2760000	0.0468932	0.859981
1	1090000	1100000	1	2790000	2800000	0.000327217	0.941673
1	1090000	1100000	1	2820000	2830000	0.000582189	-0.00739545
1	1090000	1100000	1	2830000	2840000	0.000553029	0.680645
1	1090000	1100000	1	2840000	2850000	0.0321559	0.643252
1	1090000	1100000	1	2960000	2970000	0.0111478	1.60997
1	1090000	1100000	1	2970000	2980000	0.00821318	0.567209
1	1090000	1100000	1	3600000	3610000	0.0403514	-2.0475
1	1090000	1100000	1	3610000	3620000	0.0220442	-0.119043
1	1090000	1100000	1	3670000	3680000	0.00409844	1.00045
1	1090000	1100000	1	3680000	3690000	5.62947e-06	1.01315
1	1090000	1100000	1	3690000	3700000	0.000529977	-0.140868
1	1090000	1100000	1	3700000	3710000	0.0493695	-0.123179
1	1090000	1100000	1	3840000	3850000	0.00574784	0.93079
1	1090000	1100000	1	3850000	3860000	0.0405352	-0.170059
1	1090000	1100000	1	3980000	3990000	0.00732533	-0.150427
1	1090000	1100000	1	4320000	4330000	0.028811	-0.483741
1	1090000	1100000	1	4390000	4400000	0.0288731	-0.0608943
1	1090000	1100000	1	4400000	4410000	0.0435335	1.37836
1	1090000	1100000	1	4510000	4520000	0.00575546	1.32132
1	1090000	1100000	1	4600000	4610000	0.0208725	-1.1933
1	1090000	1100000	1	4610000	4620000	1.7765e-05	0.358435
1	1090000	1100000	1	4920000	4930000	1.86181e-06	-0.929288
1	1100000	1110000	1	1540000	1550000	0.0385065	0.113087
1	1100000	1110000	1	1550000	1560000	0.00257099	-0.38097
1	1100000	1110000	1	1560000	1570000	0.0156829	-0.130351
1	1100000	1110000	1	1600000	1610000	0.000736455	0.633027
1	1100000	1110000	1	1610000	1620000	4.47455e-05	0.678465
1	1100000	1110000	1	1620000	1630000	7.63691e-05	-1.21766
1	1100000	1110000	1	1630000	1640000	0.0255631	-0.147682
1	1100000	1110000	1	2130000	2140000	0.0317521	-0.144711
1	1100000	1110000	1	2140000	2150000	0.0134295	-0.148417
1	1100000	1110000	1	2470000	2480000	0.0422473	-1.61549
1	1100000	1110000	1	2770000	2780000	0.0208576	-0.91222
1	1100000	1110000	1	2790000	2800000	0.0260383	-1.8636
1	1100000	1110000	1	2830000	2840000	0.0367597	-0.0820321
1	1100000	1110000	1	2840000	2850000	0.0388768	-0.680665
1	1100000	1110000	1	3610000	3620000	0.0272452	0.168293
1	1100000	1110000	1	3670000	3680000	0.00472247	-0.768455
1	1100000	1110000	1	3690000	3700000	0.00321711	0.48214
1	1100000	1110000	1	3790000	3800000	0.0451788	-1.20439
1	1100000	1110000	1	3840000	3850000	0.0239567	-0.836173
1	1100000	1110000	1	4390000	4400000	0.0145569	-0.120637
1	1100000	1110000	1	4400000	4410000	0.0424156	0.874667
1	1100000	1110000	1	4470000	4480000	0.0111546	-0.131884
1	1100000	1110000	1	4500000	4510000	0.0134291	-0.119309
1	1100000	1110000	1	4510000	4520000	0.0167565	-0.138434
1	1100000	1110000	1	4600000	4610000	0.00579979	-0.118848
1	1100000	1110000	1	4620000	4630000	5.81178e-10	-0.0971071
1	1100000	1110000	1	4630000	4640000	1.62001e-05	-0.799881
1	1100000	1110000	1	4920000	4930000	0.000492564	-0.11249
1	1100000	1110000	1	4930000	4940000	0.0107681	-0.51315
1	1100000	1110000	1	5530000	5540000	0.0128471	-0.101717
1	1100000	1110000	1	7440000	7450000	0.0388018	-0.805522
1	1110000	1120000	1	1600000	1610000	0.00136237	-0.0874144
1	1110000	1120000	1	1610000	1620000	0.000148354	-0.0815367
1	1110000	1120000	1	1620000	1630000	0.000462339	-0.11684
1	1110000	1120000	1	1630000	1640000	0.0138935	-0.825641
1	1110000	1120000	1	2140000	2150000	0.00228456	-0.773924
1	1110000	1120000	1	2150000	2160000	0.00679042	0.527545
1	1110000	1120000	1	2840000	2850000	0.016616	-0.0915836
1	1110000	1120000	1	2850000	2860000	0.0242961	-0.682689
1	1110000	1120000	1	3310000	3320000	0.00239123	0.826228
1	1110000	1120000	1	3410000	3420000	0.0461851	0.506596
1	1110000	1120000	1	3730000	3740000	0.0198365	1.16105
1	1110000	1120000	1	3780000	3790000	0.0029868	-1.28849
1	1110000	1120000	1	3790000	3800000	0.00166157	-0.739412
1	1110000	1120000	1	3800000	3810000	0.0218857	0.454922
1	1110000	1120000	1	4250000	4260000	0.040312	-0.505592
1	1110000	1120000	1	4260000	4270000	0.0417027	-0.176471
1	1110000	1120000	1	4360000	4370000	0.0497251	0.436904
1	1110000	1120000	1	4380000	4390000	0.0147328	0.959787
1	1110000	1120000	1	4390000	4400000	0.0200186	1.79381
1	1110000	1120000	1	4440000	4450000	0.00767764	-0.145748
1	1110000	1120000	1	4450000	4460000	0.000469272	-0.571223
1	1110000	1120000	1	4470000	4480000	0.0018428	-0.136308
1	1110000	1120000	1	4500000	4510000	0.0342661	-1.22276
1	1110000	1120000	1	4600000	4610000	0.012407	-0.168426
1	1110000	1120000	1	4610000	4620000	1.98035e-07	-1.11821
1	1110000	1120000	1	4620000	4630000	1.6951e-09	-1.25537
1	1110000	1120000	1	4630000	4640000	0.000742779	-1.30646
1	1120000	1130000	1	1600000	1610000	0.00665289	-0.630262
1	1120000	1130000	1	1610000	1620000	0.00150254	2.04893
1	1120000	1130000	1	1620000	1630000	0.00362201	0.611219
1	1120000	1130000	1	1630000	1640000	0.0423799	0.537963
1	1120000	1130000	1	2090000	2100000	0.0141129	-1.68408
1	1120000	1130000	1	2100000	2110000	0.00361161	-0.987229
1	1120000	1130000	1	2110000	2120000	0.0152275	-0.13545
1	1120000	1130000	1	2140000	2150000	0.0210527	0.61696
1	1120000	1130000	1	2150000	2160000	0.0228678	-0.175536
1	1120000	1130000	1	2830000	2840000	0.0349599	0.58528
1	1120000	1130000	1	2840000	2850000	0.0105791	2.18508
1	1120000	1130000	1	2850000	2860000	0.00918431	-0.83187
1	1120000	1130000	1	2860000	2870000	0.0271513	-0.116632
1	1120000	1130000	1	3130000	3140000	0.045323	0.640752
1	1120000	1130000	1	3260000	3270000	0.0223033	-1.22591
1	1120000	1130000	1	3270000	3280000	0.0124514	-1.5696
1	1120000	1130000	1	3300000	3310000	0.0413853	-1.35413
1	1120000	1130000	1	3310000	3320000	0.00672953	-0.0892285
1	1120000	1130000	1	3500000	3510000	0.0391715	0.303195
1	1120000	1130000	1	3710000	3720000	0.0109498	0.700013
1	1120000	1130000	1	3720000	3730000	0.000181131	1.3575
1	1120000	1130000	1	3730000	3740000	4.37601e-05	-0.16417
1	1120000	1130000	1	3740000	3750000	0.0030144	-0.133986
1	1120000	1130000	1	3780000	3790000	3.77158e-05	0.399177
1	1120000	1130000	1	3790000	3800000	1.29081e-05	-0.163287
1	1120000	1130000	1	3800000	3810000	0.000221495	0.589323
1	1120000	1130000	1	3890000	3900000	0.0186316	-0.113999
1	1120000	1130000	1	3900000	3910000	0.0272821	-0.148718
1	1120000	1130000	1	3970000	3980000	0.0436584	-0.769086
1	1120000	1130000	1	3980000	3990000	0.0130785	-1.43153
1	1120000	1130000	1	4250000	4260000	0.0182529	0.585304
1	1120000	1130000	1	4260000	4270000	0.0302981	0.572835
1	1120000	1130000	1	4370000	4380000	0.00898824	-0.103844
1	1120000	1130000	1	4380000	4390000	0.0358613	-0.128092
1	1120000	1130000	1	4440000	4450000	0.0015402	-0.934665
1	1120000	1130000	1	4450000	4460000	0.000146035	-0.12768
1	1120000	1130000	1	4460000	4470000	0.000114073	-0.886044
1	1120000	1130000	1	4470000	4480000	0.000546414	-0.101448
1	1120000	1130000	1	4480000	4490000	0.0193023	-0.117456
1	1120000	1130000	1	4540000	4550000	0.0445014	-0.123377
1	1120000	1130000	1	4590000	4600000	0.0196192	0.584908
1	1120000	1130000	1	4610000	4620000	4.903e-05	-0.180347
[truncated: 812,992+ more rows]
